# Supplementary material for: Metabolome Profiling in the Plasma of Dogs with Idiopathic Dilated Cardiomyopathy: A Multiplatform Mass-Spectrometry-Based Approach
Source: Int J Mol Sci. 2023 Oct 14;24(20):15182. doi: 10.3390/ijms242015182 (PMC10607069; doi:10.3390/ijms242015182)
Supplement: Supplementary file 1 [file ijms-24-15182-s001.zip]

Archive with 6 entries (6 files):
- Supplemental Table S1_iDCM.xlsx
- Supplemental Table S2_iDCM.xlsx
- Supplemental Table S3_iDCM.xlsx
- Supplemental Table S4_iDCM.xlsx
- Supplemental Table S5_iDCM.xlsx
- Supplemental Table S6_iDCM.xlsx
