# Supplementary material for: Metabolome Profiling in the Plasma of Dogs with Idiopathic Dilated Cardiomyopathy: A Multiplatform Mass-Spectrometry-Based Approach
Source: Int J Mol Sci. 2023 Oct 14;24(20):15182. doi: 10.3390/ijms242015182 (PMC10607069; doi:10.3390/ijms242015182)
Supplement: Supplementary file 1 [file ijms-24-15182-s001.zip › Supplemental Table S1_iDCM.xlsx]

## Sheet: The metabolomics data sets
Supplemental Table S1. The metabolomics data set in dogs with diagnosed iDCM using a Venn diagram
	NAMES	TOTAL	ELEMENTS
	GC-MS analysis	8	Tyrosine
	Targeted analysis		Valine
	Untargeted analysis		Proline
			Phenylalanine
			Serine
			Alanine
			Glutamine
			Lysine
	Targeted analysis	13	Glutamate
	Untargeted analysis		Aspartate
			Asparagine
			Creatinine
			Ornithine
			Citrulline
			Taurine
			Glycine
			O-acetyl-L-carnitine
			Tryptophan
			Arginine
			Methionine
			Carnitine
	GC-MS analysis	4	3-hydroxybutanoate
	Untargeted analysis		5-oxoproline
			Threonine
			Lactate
	GC-MS analysis	1	Isoleucine
	Targeted analysis
	Untargeted analysis	23	5-Aminolevulinate
			Pyridoxal
			Cystine
			beta-Alanine
			D-Threose
			N(pi)-Methyl-L-histidine
			Orotate
			Choline phosphate
			Cytidine
			Oxalate
			O-Acetyl-L-serine
			Betaine
			Cystathionine
			trans-4-hydroxyproline
			Homoserine
			cis-Aconitate
			Imidazole-4-acetate
			citrate
			N-Acetylglutamine
			sn-glycero-3-Phosphocholine
			Choline
			L-2-Aminoadipate
			Leucine
	Targeted analysis	177	PC(38:3)
			PC(37:5)
			PC(40:7)
			CE(20:4)
			SM(39:1)
			PC-O(38:4)
			DG(36:2)
			PC-O(36:3)
			SM(42:3)
			PC(39:3)
			TG(53:5)
			TG(51:3)
			PC(41:5)
			TG(50:3)
			PC-O(36:6)
			TG(54:7)
			H1 (Hexoses (including glucose))
			SM(36:1)
			PC-O(35:3)
			PC(39:6)
			LPC(18:0)
			DG-O(36:4)
			PC-O(42:5)
			PC-O(34:3)
			PC(39:4)
			PC(37:3)
			PC(44:12)
			PC(32:2)
			Histidine
			PC(37:1)
			PC(42:5)
			PC(34:5)
			TG(56:7)
			PC(42:3)
			PC(36:5)
			PC(40:9)
			TG(56:6)
			PC-O(34:4)
			AC(5:0) (Valerylcarnitine)
			PC-O(40:6)
			PC(44:10)
			PC(42:7)
			PC(34:1)
			PC(37:6)
			TG(48:3)
			TG(55:6)
			SM(40:2)
			PC(35:4)
			PC(32:0)
			Sarcosine
			PC-O(40:5)
			PC(37:2)
			PC(41:3)
			PC(30:3)
			SM(33:1)
			PC-O(42:6)
			PC(34:4)
			PC-O(38:6)
			PC-O(37:6)
			PC(35:3)
			TG(51:4)
			CE(18:1)
			PC(32:1)
			CE(18:2)
			PC(42:4)
			SM(41:1)
			Met-SO (Methionine sulfoxide)
			PC(40:8)
			PC(30:0)
			PC-O(40:7)
			SM(43:1)
			LPC(20:1)
			CE(22:5)
			PC-O(34:1)
			SM(36:2)
			PC(44:5)
			PC(40:4)
			DG(39:0)
			PC(38:7)
			PC-O(40:4)
			PC(38:1)
			LPC(20:3)
			LPC(16:1)
			PC(44:6)
			SM(34:2)
			SM(42:2)
			PC(40:2)
			PC-O(32:1)
			PC(33:2)
			ADMA (Asymmetric dimethylarginine)
			LPC(22:5)
			PC-O(34:2)
			SM(40:1)
			SDMA (Symmetric dimethylarginine)
			SM(41:2)
			PC-O(36:2)
			PC-O(38:5)
			DG(36:3)
			TG(54:5)
			SM(44:1)
			PC-O(34:0)
			CE(16:0)
			AC(3:0) (Propionylcarnitine)
			PC(35:1)
			TG(52:6)
			SM(34:1)
			DG-O(34:1)
			PC(37:4)
			TG(48:1)
			TG(56:8)
			PC-O(36:5)
			PC(35:2)
			PC-O(36:1)
			DG-O(32:2)
			PC(41:4)
			TG(53:3)
			LPC(18:1)
			PC(40:5)
			PC(33:0)
			DG(41:1)
			TG(53:4)
			LPC(20:4)
			TG(55:7)
			PC(33:1)
			SM(42:1)
			SM(37:1)
			PC(41:8)
			TG(54:6)
			LPC(22:6)
			SM(43:2)
			PC(36:6)
			TG(52:2)
			TG(52:4)
			TG(51:2)
			t4-OH-Pro
			TG(52:3)
			PC(35:0)
			TG(44:1)
			CE(20:5)
			Kynurenine
			PC(33:4)
			PC(33:3)
			PC(36:3)
			CE(18:3)
			LPC(17:0)
			DG(34:1)
			PC(36:4)
			LPC(16:0)
			PC(40:1)
			PC(39:5)
			PC-O(36:4)
			CE(22:6)
			LPC(18:2)
			PC-O(32:0)
			PC(34:3)
			SM(35:1)
			PC(40:6)
			TG(54:3)
			SM(38:1)
			TG(54:2)
			TG(54:4)
			TG(56:9)
			SM(32:1)
			PC-O(40:8)
			TG(50:1)
			SM(38:2)
			PC(38:6)
			TG(48:2)
			TG(52:7)
			PC(39:7)
			CE(16:1)
			PC(42:10)
			SM(40:4)
			PC(35:5)
			PC(36:1)
			Putrescine
			PC(38:5)
	GC-MS analysis	12	Phosphate
			Glucose
			Myo-inositol
			Urea
			Glutamate
			Citrate
			Oleate
			Pyruvate
			Palmitate
			Stearate
			Galactose
			Glycerol
