# Supplementary material for: Metabolome Profiling in the Plasma of Dogs with Idiopathic Dilated Cardiomyopathy: A Multiplatform Mass-Spectrometry-Based Approach
Source: Int J Mol Sci. 2023 Oct 14;24(20):15182. doi: 10.3390/ijms242015182 (PMC10607069; doi:10.3390/ijms242015182)
Supplement: Supplementary file 1 [file ijms-24-15182-s001.zip › Supplemental Table S2_iDCM.xlsx]

## Sheet: Peak intensity table (S2A)
Supplemental Table S2. Peak intensity table of plasma metabolome in dogs with iDCM investigated by untargeted metabolomics approach (S2A)
	Peak ID	Mass	RT	13_DCM.mzXML	14_DCM.mzXML	15_DCM.mzXML	16_DCM.mzXML	17_DCM.mzXML	18_DCM.mzXML	19_DCM.mzXML	20_DCM.mzXML	12Z.mzXML	22Z.mzXML	34Z.mzXML	Astor.mzXML	K1D.mzXML	K2D.mzXML	K4.mzXML	K5.mzXML	K6.mzXML	K7.mzXML	K8.mzXML	K10.mzXML	Polarity	FrAnK Annotation	PiMP Annotation	InChI Key	KEGG ID	Identification
	1	118.086	573.79	551611456	282145376	549823872	529483712	798347968	458124384	612812480	484513696	516691840	381135040	312754560	511025056	233618192	395601600	623368640	390226880	570117888	994779264	522670336	488478144	positive	Glycine-Betaine (C5H11NO2) Prob = 81.4500000000	L-Valine;L-Valine;Betaine;Betaine;Betaine;Propylene glycol;Propane-1,2-diol;Vaporole;Amyl nitrite;Amyl Nitrite;N-Methyl-a-aminoisobutyric acid;(S)-Propane-1,2-diol;(S)-Propane-1,2-diol;Norvaline;D-Norvaline;5-Aminopentanoic acid;5-Aminopentanoate;5-amino-pentanoic acid;D-Valine;(R)-Propane-1,2-diol;L-Norvaline;2S-amino-pentanoic acid;4-Methylaminobutyrate;2-Amino-2-methylbutanoate;Propane-1,3-dio…	KZSNJWFQEVHDMF-BYPYZUCNSA-N,KZSNJWFQEVHDMF-BYPYZUCNSA-N,KWIUHFFTVRNATP-UHFFFAOYSA-N,KWIUHFFTVRNATP-UHFFFAOYSA-N,KWIUHFFTVRNATP-UHFFFAOYSA-N,DNIAPMSPPWPWGF-UHFFFAOYSA-N,DNIAPMSPPWPWGF-UHFFFAOYSA-N,OWFXIOWLTKNBAP-UHFFFAOYSA-N,OWFXIOWLTKNBAP-UHFFFAOYSA-N,CSDTZUBPSYWZDX-UHFFFAOYSA-N,DLAMVQGYEVKIRE-UHFFFAOYSA-N,DNIAPMSPPWPWGF-VKHMYHEASA-N,DNIAPMSPPWPWGF-VKHMYHEASA-N,SNDPXSYFESPGGJ-SCSAIBSYSA-N,SNDPXSY…	HMDB00883,C00183,HMDB00043,C00719,Stds2_2_13DEC19_20200226_124657_16,HMDB01881,C00583,HMDB01382,C07457,HMDB15550,HMDB02141,HMDB06213,C02917,HMDB13716,C01799,HMDB03355,C00431,LMFA01100040,C06417,C02912,C01826,LMFA01100041,C15987,C03571,C02457,C16436,LMFA01100046,LMFA01100022,LMFA01100023,LMFA01100021	identified+fragment
	2	235.165	573.5	1.062e+06	254581	1.02418e+06	993223	1.73622e+06	602956	1.10059e+06	661116	977816	488199	227187	859451	127637	438981	1.45294e+06	375896	1.34045e+06	3.45795e+06	757202	738180	positive	No Fragments				annotated
	3	162.112	636.28	53432432	195870464	160767872	201483088	550975936	140499200	371233120	72185160	69291888	79972560	67033188	42791772	17755168	90378336	80225232	49751252	63890732	32259544	82120288	97155280	positive	L-Carnitine (C7H15NO3) Prob = 87.4100000000	L-Carnitine;L-Carnitine;L-Carnitine;Malonyl-Carnitin;(S)-Carnitine	PHIQHXFUZVPYII-ZCFIWIBFSA-N,PHIQHXFUZVPYII-ZCFIWIBFSA-N,PHIQHXFUZVPYII-ZCFIWIBFSA-N,PHIQHXFUZVPYII-UHFFFAOYSA-N,PHIQHXFUZVPYII-LURJTMIESA-N	HMDB00062,C00318,Stds2_2_13DEC19_20200226_124657_25,HMDB62496,C15025	identified+fragment
	4	114.066	525.25	174728832	203570368	296068544	217104976	203229520	175515088	397397440	209536112	172354848	150167872	140304528	150673424	150806416	177470176	163478000	162449904	185278672	160703376	188183008	186641104	positive	Annotate in FrAnK	Creatinine;Creatinine;Creatinine;3-(N-Nitrosomethylamino)propionitrile	DDRJAANPRJIHGJ-UHFFFAOYSA-N,DDRJAANPRJIHGJ-UHFFFAOYSA-N,DDRJAANPRJIHGJ-UHFFFAOYSA-N,HZDLDFBKYBGNHG-UHFFFAOYSA-N	HMDB00562,C00791,Stds1_2_13DEC19_20200226_124616_7,C19280	identified
	5	227.125	525.18	7.38231e+06	8607619	17250030	10154030	9439309	7.70217e+06	27778316	10221878	7.48407e+06	5626409	4952901	5.52629e+06	5527265	7937599	6889318	6027060	8.3031e+06	6286774	8585102	8.33854e+06	positive	Annotate in FrAnK	3,7-Dimethyl-3-octene-1,2,6,7-tetrol;(1S,2S,4R,8R)-p-Menthane-1,2,8,9-tetrol;(1alpha,2alpha,4betaH,6alpha,8R)-p-Menthane-2,6,8,9-tetrol;(2xi,3xi,6E)-3,7-Dimethyl-6-octene-1,2,3,8-tetrol;(2xi,6xi)-7-Methyl-3-methylene-1,2,6,7-octanetetrol	QJGNMNVVLILWRD-QPJJXVBHSA-N,QEFNQQRVZDFDIJ-UHFFFAOYSA-N,NKYSPMJOKCOMFJ-UHFFFAOYSA-N,WLZNCAXWAFHRLP-XBXARRHUSA-N,GGDOZDCNLKHEMH-UHFFFAOYSA-N	HMDB35133,HMDB39974,HMDB39053,HMDB33642,HMDB33217	annotated
	6	249.107	524.47	892864	989075	1.52604e+06	1240930	937747	926213	2.8215e+06	1.04181e+06	690240	666532	686219	665607	557040	922126	770689	702591	1.00072e+06	705733	943803	868251	positive	Annotate in FrAnK				annotated
	7	166.072	524.7	757612	671528	1.45812e+06	870625	1.36306e+06	736824	1.75155e+06	895195	651659	560304	619483	544406	334794	622418	571478	547917	871391	565805	669737	478023	positive	No Fragments	7-Methylguanine;7-Methylguanine;N2-Methylguanine;3-Methylguanine;3-Methylguanine;1-Methylguanine	FZWGECJQACGGTI-UHFFFAOYSA-N,FZWGECJQACGGTI-UHFFFAOYSA-N,SGSSKEDGVONRGC-UHFFFAOYSA-N,XHBSBNYEHDQRCP-UHFFFAOYSA-N,XHBSBNYEHDQRCP-UHFFFAOYSA-N,RFLVMTUMFYRZCB-UHFFFAOYSA-N	HMDB00897,C02242,HMDB06040,HMDB01566,C02230,HMDB03282	annotated
	8	181.053	527.67	430069	480567	833377	518772	600601	326458	1.32754e+06	508443	402970	421068	360712	349974	315221	351473	342671	344953	329972	344792	439366	433035	positive	Annotate in FrAnK	5-Methylthioribose;5-Methylthio-D-ribose	OLVVOVIFTBSBBH-KVTDHHQDSA-N,OLVVOVIFTBSBBH-KVTDHHQDSA-N	HMDB01087,C03089	annotated
	9	347.135	525.44	399110	374264	388303	360597	334459	377965	571095	334444	298378	332619	313256	338099	347348	396914	333965	342808	354919	378286	359474	361661	positive	Annotate in FrAnK	Entacapone;Entacapone	JRURYQJSLYLRLN-BJMVGYQFSA-N,JRURYQJSLYLRLN-BJMVGYQFSA-N	HMDB12226,C07943	annotated
	10	271.089	523.95	177852	184318	404892	237817	131374	242554	455665	275366	152425	165635	136395	164702	137169	205700	217640	217778	243655	194397	219480	233291	positive	Annotate in FrAnK				annotated
	11	163.042	527.4	98388.3	130708	216369	135747	169633	87639.7	296209	125000	104787	110246	77937.1	84044.2	84996.4	114591	78762.7	92659.3	71678.4	73087.6	88898	95299.4	positive	No Fragments	1,2-Dihydroxy-3-keto-5-methylthiopentene;1,2-Dihydroxy-5-(methylthio)pent-1-en-3-one;1-(Methylsulfanyl)-1-oxopropan-2-yl acetate;2-Oxo-5-methylthiopentanoic acid	CILXJJLQPTUUSS-XQRVVYSFSA-N,CILXJJLQPTUUSS-XQRVVYSFSA-N,BYXWIZRQYXPTSL-UHFFFAOYSA-N,MPJMAJLPWRBNBU-UHFFFAOYSA-N	HMDB12134,C15606,HMDB36204,C17211	annotated
	12	116.067	525.84	80320	104479	172513	100493	81408.4	76980.7	208952	137091	106613	84333.1	73476.5	74387.7	79206.7	106273	92360.3	100966	84772.4	76447	99720.1	96102.5	positive	No Fragments				annotated
	13	363.14	525.41	100535	78886.6	119462	91744.1	88876.7	88852.4	139414	119079	57843.4	95603.9	76873.7	72135.5	87537.2	88135.6	80623.4	88946.8	87160.6	91356.3	93036.4	79080.9	positive	No Fragments	S-Glutaryldihydrolipoamide;Piperonyl sulfoxide	PWTIHZUSTBSVGF-UHFFFAOYSA-N,ATTZFSUZZUNHBP-UHFFFAOYSA-N	HMDB06832,C19147	annotated
	14	129.066	696.72	20093330	25505518	4.70017e+06	73059776	42154076	15210331	237490064	9778250	12048536	8763754	5368257	4.89003e+06	3.04778e+06	10648677	12437739	6594682	6.93412e+06	5781441	5816329	10157711	positive	Annotate in FrAnK	Dihydrothymine;5,6-Dihydrothymine;Squamolone;3-Isoxazolidinone;L-Cyclo(alanylglycyl);pyroglutamine;2-Aminoacrylic acid;Dehydroalanine;2-Oxazolidinone;Aminoacrylate;gamma-Amino-gamma-cyanobutanoate;4-amino-4-cyano-butanoic acid;alpha-Amino-gamma-cyanobutanoate;2-amino-4-cyano-butanoic acid	NBAKTGXDIBVZOO-UHFFFAOYSA-N,NBAKTGXDIBVZOO-UHFFFAOYSA-N,XYVMBSCIEDOIJQ-UHFFFAOYSA-N,QXDOFVVNXBGLKK-UHFFFAOYSA-N,ICCHEGCKVBMSTF-UHFFFAOYSA-N,NPWMTBZSRRLQNJ-UHFFFAOYSA-N,UQBOJOOOTLPNST-UHFFFAOYSA-N,UQBOJOOOTLPNST-UHFFFAOYSA-N,IZXIZTKNFFYFOF-UHFFFAOYSA-N,YTLYLLTVENPWFT-UPHRSURJSA-N,DXWQLTOXWVWMOH-UHFFFAOYSA-N,DXWQLTOXWVWMOH-UHFFFAOYSA-N,VZSTVUJXUYNIOQ-UHFFFAOYSA-N,VZSTVUJXUYNIOQ-UHFFFAOYSA-N	HMDB00079,C00906,HMDB29874,HMDB39426,HMDB31547,HMDB62558,HMDB03609,C02218,C06695,C20253,C05715,LMFA01100037,C05717,LMFA01100038	annotated
	15	116.071	631.68	99465488	99256664	90105048	57244544	134756592	164970752	95237064	93910192	141769904	104643288	129556200	112114616	77553288	78376712	120031488	92244728	143435232	133973920	115261328	82872920	positive	Pro (C5H9NO2) Prob = 84.5400000000	Pterolactam;L-Proline;L-Proline;L-Proline;Propionic acid;Propanoate;Propionic acid;4-Amino-2-methylenebutanoic acid;Acetamidopropanal;3-Acetamidopropanal;Hydroxyacetone;Hydroxyacetone;Ethyl formate;D-Lactaldehyde;(R)-Lactaldehyde;Methyl acetate;Methyl acetate;D-Proline;D-Proline;3-Hydroxypropanal;3-Hydroxypropanal;Lactaldehyde;(S)-Lactaldehyde;Glycidol;Proline;Lactaldehyde	VULIHENHKGDFAB-UHFFFAOYSA-N,ONIBWKKTOPOVIA-BYPYZUCNSA-N,ONIBWKKTOPOVIA-BYPYZUCNSA-N,ONIBWKKTOPOVIA-BYPYZUCNSA-N,XBDQKXXYIPTUBI-UHFFFAOYSA-N,XBDQKXXYIPTUBI-UHFFFAOYSA-N,XBDQKXXYIPTUBI-UHFFFAOYSA-N,FTWHFXMUJQRNBK-UHFFFAOYSA-N,ARJPPNFIEQKVBB-UHFFFAOYSA-N,ARJPPNFIEQKVBB-UHFFFAOYSA-N,XLSMFKSTNGKWQX-UHFFFAOYSA-N,XLSMFKSTNGKWQX-UHFFFAOYSA-N,WBJINCZRORDGAQ-UHFFFAOYSA-N,BSABBBMNWQWLLU-GSVOUGTGSA-N,BSABBBM…	HMDB34208,HMDB00162,C00148,Stds1_2_13DEC19_20200226_124616_20,HMDB00237,C00163,LMFA01010003,HMDB30409,HMDB12880,C18170,HMDB06961,C05235,HMDB31229,HMDB06458,C00937,HMDB31523,C17530,HMDB03411,C00763,HMDB03453,C00969,HMDB03052,C00424,C10920,C16435,C05999	identified+fragment
	16	327.158	631.85	377704	364833	427478	308391	669673	880242	429141	396514	403358	387569	524478	515233	338447	371009	492602	436757	489282	668918	416884	362914	positive	No Fragments	Gingerenone C;5,5-Diisopropyl-2,2'-dimethylbiphenyl-3,3',4,4'-tetrone;1,2-Dihydrodehydroguaiaretic acid;(+)-Galeon;1-(4-Hydroxy-3-methoxyphenyl)-7-phenyl-3,5-heptanedione;Licarin A;Dehydrodieugenol;Uncinatone;8-(3,3-Dimethylallyl)spatheliachromene;Pulverochromenol;Cyclomillinol;Broussinol;(+)-Acutifolin A;2',4',6'-Trihydroxy-3'-prenyldihydrochalcone;2',6'-Dihydroxy-4'-prenyloxydihydrochalcone	JYHZFCAVESZNKO-HWKANZROSA-N,OTCZINUTVRBSEL-UHFFFAOYSA-N,HKKHLGFWQTXGPF-UHFFFAOYSA-N,QUSSPXNPULRXKG-UHFFFAOYSA-N,NMQRUGZIKWUACB-UHFFFAOYSA-N,ITDOFWOJEDZPCF-FNINDUDTSA-N,KETPSFSOGFKJJY-UHFFFAOYSA-N,IQGPVLVWUUPQMQ-FVINQWEUSA-N,NVMMHCGADVNCFH-UHFFFAOYSA-N,GTKAFJOQXBXVJD-UHFFFAOYSA-N,ANHPMZQXTAKLGG-UHFFFAOYSA-N,PTZNBCJWCJFLPQ-AZUAARDMSA-N,LDQGHYBYTNQNFR-VDGAXYAQSA-N,PFRVXBMLBGFRRU-UHFFFAOYSA-N,ROEMBGX…	HMDB34720,HMDB40762,HMDB36409,HMDB31534,HMDB33710,C10650,C10550,C09976,C09002,C09031,LMPK12080006,LMPK12020005,LMPK12020281,LMPK12120482,LMPK12120484	annotated
	17	293.098	650.24	111894504	108025392	113286840	117265992	105949632	128514144	130704384	115090040	140636176	123956616	114260408	131364432	120762984	123313320	117024896	124814808	119071736	113808840	123863208	115838232	positive	Annotate in FrAnK	Edetic Acid;EDTA;4-[(2-Methyl-3-furanyl)thio]-5-nonanone;2,6-Dimethyl-3-[(2-methyl-3-furanyl)thio]-4-heptanone	KCXVZYZYPLLWCC-UHFFFAOYSA-N,KCXVZYZYPLLWCC-UHFFFAOYSA-N,PEYZZTQOVLTVHN-UHFFFAOYSA-N,PFFLSEMCPNTWOY-UHFFFAOYSA-N	HMDB15109,C00284,HMDB37141,HMDB37154	annotated
	18	296.105	650.75	236001	255016	225660	226519	229455	210960	272710	204265	256431	305764	235449	324577	257013	252604	220783	237626	250948	220127	250481	237094	positive	No Fragments	1-Methoxypyrene;1-Methoxypyrene;Coumaperine;(+)-Elaeocarpine;(+/-)-gamma-Lycorane	CPPFVJLHDNOVTN-UHFFFAOYSA-N,CPPFVJLHDNOVTN-UHFFFAOYSA-N,QDAARMDLSCDBFU-MFDSWNTHSA-N,DXTYYNIKCKARPP-UXIGCNINSA-N,UPCSAMZZCYKRAB-BKSIRQEFSA-N	HMDB60324,C18259,HMDB39125,C10591,C12243	annotated
	19	147.076	701.26	114364920	65104956	55560612	64874296	72725656	70407848	62745576	86253648	82057464	64292592	92030616	83516736	72835664	78949744	94676512	92197264	81313200	73719144	84897928	79321192	positive	Glutamine (C5H10N2O3) Prob = 94.9600000000	L-Glutamine;L-Glutamine;L-Glutamine;L-Serine;L-Serine;Alanyl-Glycine;Alanylglycine;Ureidoisobutyric acid;3-Ureidoisobutyrate;Protein serine;DL-Serine;2-Amino-3-hydroxypropanoic acid;D-Glutamine;D-Glutamine;D-Serine;D-Serine;Glutamine;Isoglutamine	ZDXPYRJPNDTMRX-VKHMYHEASA-N,ZDXPYRJPNDTMRX-VKHMYHEASA-N,ZDXPYRJPNDTMRX-VKHMYHEASA-N,MTCFGRXMJLQNBG-REOHCLBHSA-N,MTCFGRXMJLQNBG-REOHCLBHSA-N,CXISPYVYMQWFLE-UHFFFAOYSA-N,CXISPYVYMQWFLE-UHFFFAOYSA-N,PHENTZNALBMCQD-UHFFFAOYSA-N,PHENTZNALBMCQD-UHFFFAOYSA-N,MTCFGRXMJLQNBG-UHFFFAOYSA-N,MTCFGRXMJLQNBG-UHFFFAOYSA-N,MTCFGRXMJLQNBG-UHFFFAOYSA-N,ZDXPYRJPNDTMRX-GSVOUGTGSA-N,ZDXPYRJPNDTMRX-GSVOUGTGSA-N,MTCFGRX…	HMDB00641,C00064,Stds1_2_13DEC19_20200226_124616_26,HMDB00187,C00065,HMDB28687,HMDB06899,HMDB02031,C05100,HMDB62263,C00716,LMFA01100045,HMDB03423,C00819,HMDB03406,C00740,C00303,C16673	identified+fragment
	20	171.076	701.61	4.6425e+06	2594247	2.5281e+06	2.73954e+06	2.99638e+06	2.79901e+06	2.25828e+06	3.82798e+06	3.56453e+06	2428931	3698120	3.41271e+06	3.22719e+06	3.34826e+06	4169834	3.73436e+06	3544711	3038302	3607430	3.22123e+06	positive	Annotate in FrAnK	Pyrrolidonecarboxylic acid;5-Oxoprolinate;Pyroglutamic acid;Pidolic acid;N-Acryloylglycine;Pyrroline hydroxycarboxylic acid;dimethadione;1-Pyrroline-4-hydroxy-2-carboxylate;1-Pyrroline-4-hydroxy-2-carboxylate;(3R,5S)-1-pyrroline-3-hydroxy-5-carboxylic Acid;L-1-Pyrroline-3-hydroxy-5-carboxylate;N-Nitrosoguvacoline;4-Oxoproline;5-Oxo-D-proline	ODHCTXKNWHHXJC-UHFFFAOYSA-N,ODHCTXKNWHHXJC-UHFFFAOYSA-N,ODHCTXKNWHHXJC-VKHMYHEASA-N,ODHCTXKNWHHXJC-VKHMYHEASA-N,LZCXCXDOGAEFQX-UHFFFAOYSA-N,WFOFKRKDDKGRIK-UHFFFAOYSA-N,JYJFNDQBESEHJQ-UHFFFAOYSA-N,AOMLMYXPXUTBQH-UHFFFAOYSA-N,AOMLMYXPXUTBQH-UHFFFAOYSA-N,WFOFKRKDDKGRIK-DMTCNVIQSA-N,WFOFKRKDDKGRIK-DMTCNVIQSA-N,NXEUEKXJAAVKCT-UHFFFAOYSA-N,HFXAFXVXPMUQCQ-BYPYZUCNSA-N,ODHCTXKNWHHXJC-GSVOUGTGSA-N	HMDB00805,HMDB60262,HMDB00267,C01879,HMDB01843,HMDB01369,HMDB61093,HMDB02234,C04282,HMDB62585,C04281,C19482,C01877,C02237	annotated
	21	204.123	553.67	9054661	42006644	37107492	32074756	26213562	10027417	102270920	10166185	6329269	9876923	6.40838e+06	4.56429e+06	2.30993e+06	12373523	6.23875e+06	4.43037e+06	7.12249e+06	3.9665e+06	6852716	13651704	positive	Annotate in FrAnK	L-Acetylcarnitine;2-(1-Ethoxyethoxy)propanoic acid;Dimethicone;N-lactoyl-Leucine;Oleandrose;beta-Cymaropyranose;O-Acetylcarnitine	RDHQFKQIGNGIED-UHFFFAOYSA-N,FRGRNGNKLISCCU-UHFFFAOYSA-N,UQEAIHBTYFGYIE-UHFFFAOYSA-N,BUMIGZVUJKNXCO-BQBZGAKWSA-N,DBDJCJKVEBFXHG-AXMZGBSTSA-N,DBDJCJKVEBFXHG-XZBKPIIZSA-N,RDHQFKQIGNGIED-MRVPVSSYSA-O	HMDB00201,HMDB59918,HMDB33532,HMDB62176,C08237,C08234,Stds3_2_13DEC19_20200226_124729_4	identified
	22	810.6	214.62	49944292	69791112	74710040	71926832	76758528	81355992	59629556	69273544	79323816	76837352	61101828	70282240	86169152	62354136	70284048	65750440	56625472	65319188	70752688	68990824	positive	Annotate in FrAnK	PE(24:1(15Z)/15:0);PE(15:0/24:1(15Z));PC(20:3(8Z,11Z,14Z)/18:1(9Z));PC(20:3(8Z,11Z,14Z)/18:1(9Z));PC(20:3(8Z,11Z,14Z)/18:1(11Z));PC(20:3(8Z,11Z,14Z)/18:1(11Z));PC(20:2(11Z,14Z)/18:2(9Z,12Z));PC(20:2(11Z,14Z)/18:2(9Z,12Z));PC(20:1(11Z)/18:3(9Z,12Z,15Z));PC(20:1(11Z)/18:3(9Z,12Z,15Z));PC(20:1(11Z)/18:3(6Z,9Z,12Z));PC(20:1(11Z)/18:3(6Z,9Z,12Z));PC(20:3(5Z,8Z,11Z)/18:1(9Z));PC(20:3(5Z,8Z,11Z)/18:1(9Z…	FLWFZAGAZMHZQM-IVWGLPAOSA-N,BKEXQZFCWMPQBK-IVWGLPAOSA-N,SLKDYSINLYWLQQ-IGMUWBMCSA-N,SLKDYSINLYWLQQ-IGMUWBMCSA-N,QFSNCHKAROIETO-SSTUGHORSA-N,QFSNCHKAROIETO-SSTUGHORSA-N,ZPAYLLVKQCNXOK-JEHIXBSSSA-N,ZPAYLLVKQCNXOK-JEHIXBSSSA-N,NOWQIXJSMOBJLS-LMJTUUMUSA-N,NOWQIXJSMOBJLS-LMJTUUMUSA-N,FHOBLZOUZRDCHR-VSYNYFESSA-N,FHOBLZOUZRDCHR-VSYNYFESSA-N,PUTMVZMHYSWRJX-PAQAJSBVSA-N,PUTMVZMHYSWRJX-PAQAJSBVSA-N,PIOANQA…	HMDB09747,HMDB08915,HMDB08401,LMGP01011878,HMDB08400,LMGP01012206,HMDB08336,LMGP01011848,HMDB08305,LMGP01011820,HMDB08304,LMGP01011819,HMDB08368,LMGP01012198,HMDB08367,LMGP01012197,HMDB08526,LMGP01011980,HMDB08431,LMGP01011907,HMDB08464,HMDB08626,LMGP01012072,HMDB08558,LMGP01012218,HMDB08010,LMGP01011488,HMDB08049,LMGP01012144,HMDB08048,LMGP01010802,HMDB08038,LMGP01012143,LMGP01010761,HMDB08037,L…	annotated
	23	118.086	609.41	22962106	14120704	18695010	17237614	38892708	71982776	23645186	15931619	23213374	15967757	20826504	19168304	17794822	22490626	22683292	18154862	18554206	28044266	16915690	21485064	positive	Glycine-Betaine (C5H11NO2) Prob = 64.8400000000	L-Valine;L-Valine;L-Valine;Betaine;Betaine;Propylene glycol;Propane-1,2-diol;Vaporole;Amyl nitrite;Amyl Nitrite;N-Methyl-a-aminoisobutyric acid;(S)-Propane-1,2-diol;(S)-Propane-1,2-diol;Norvaline;D-Norvaline;5-Aminopentanoic acid;5-Aminopentanoate;5-amino-pentanoic acid;D-Valine;(R)-Propane-1,2-diol;L-Norvaline;2S-amino-pentanoic acid;4-Methylaminobutyrate;2-Amino-2-methylbutanoate;Propane-1,3-di…	KZSNJWFQEVHDMF-BYPYZUCNSA-N,KZSNJWFQEVHDMF-BYPYZUCNSA-N,KZSNJWFQEVHDMF-BYPYZUCNSA-N,KWIUHFFTVRNATP-UHFFFAOYSA-N,KWIUHFFTVRNATP-UHFFFAOYSA-N,DNIAPMSPPWPWGF-UHFFFAOYSA-N,DNIAPMSPPWPWGF-UHFFFAOYSA-N,OWFXIOWLTKNBAP-UHFFFAOYSA-N,OWFXIOWLTKNBAP-UHFFFAOYSA-N,CSDTZUBPSYWZDX-UHFFFAOYSA-N,DLAMVQGYEVKIRE-UHFFFAOYSA-N,DNIAPMSPPWPWGF-VKHMYHEASA-N,DNIAPMSPPWPWGF-VKHMYHEASA-N,SNDPXSYFESPGGJ-SCSAIBSYSA-N,SNDPXSY…	HMDB00883,C00183,Stds1_2_13DEC19_20200226_124616_19,HMDB00043,C00719,HMDB01881,C00583,HMDB01382,C07457,HMDB15550,HMDB02141,HMDB06213,C02917,HMDB13716,C01799,HMDB03355,C00431,LMFA01100040,C06417,C02912,C01826,LMFA01100041,C15987,C03571,C02457,C16436,LMFA01100046,LMFA01100022,LMFA01100023,LMFA01100021	identified+fragment
	24	786.6	216.51	52481268	33017408	59355656	44677296	44462496	34399716	66528800	39176760	54211980	51847720	45187532	57416052	44627720	38804104	47163600	40698340	48393104	61391764	44255684	41793840	positive	Annotate in FrAnK	PC(18:1(9Z)/18:1(9Z)) ;DG(22:1n9/0:0/22:6n3);DG(22:2n6/0:0/22:5n6);DG(22:2n6/0:0/22:5n3);PC(20:2(11Z,14Z)/16:0);PC(20:2(11Z,14Z)/16:0);PC(22:1(13Z)/14:1(9Z));PC(22:1(13Z)/14:1(9Z));PC(22:2(13Z,16Z)/14:0);PC(22:2(13Z,16Z)/14:0);PC(16:1(9Z)/20:1(11Z));PC(16:1(9Z)/20:1(11Z));PC(18:0/18:2(9Z,12Z));PC(18:0/18:2(9Z,12Z));PC(18:1(11Z)/18:1(9Z));PC(18:1(11Z)/18:1(9Z));PC(18:1(11Z)/18:1(11Z));PC(18:1(11Z)…	SNKAWJBJQDLSFF-YEUCEMRASA-N,HDSRFVNGRONZRB-SMZPACEQSA-N,XNVMOKIGBVYLEC-QOFWSNICSA-N,RWDUUCQUZXPLEG-BHKPNDMTSA-N,JCABAGPMEUGRDK-UXSLIEDSSA-N,JCABAGPMEUGRDK-UXSLIEDSSA-N,CYQUGAJGPGKDFF-MHJIJCEHSA-N,CYQUGAJGPGKDFF-MHJIJCEHSA-N,POKOLAWNECNRHW-JHHJWKSXSA-N,POKOLAWNECNRHW-JHHJWKSXSA-N,RPEHVLWFOYUNMD-NPCYKUJHSA-N,RPEHVLWFOYUNMD-NPCYKUJHSA-N,FORFDCPQKJHEBF-VPUSDGANSA-N,FORFDCPQKJHEBF-VPUSDGANSA-N,FOECFSI…	HMDB00593,HMDB56266,HMDB56344,HMDB56349,HMDB08331,LMGP01011841,HMDB08559,LMGP01012219,HMDB08590,LMGP01012037,HMDB08011,LMGP01011489,HMDB08039,LMGP01010768,HMDB08071,LMGP01012148,HMDB08070,LMGP01010841,HMDB08135,LMGP01010935,HMDB08103,LMGP01012163,HMDB08299,LMGP01011812,HMDB62690,LMGP01012164,LMGP01010890,HMDB07920,LMGP01012133,HMDB07979,LMGP01011469,HMDB07643,LMGL02010297,HMDB07671,LMGL02010299,H…	annotated
	25	524.371	251.71	27281026	32463854	32611826	25350250	65333892	22756648	20198586	43571008	31492610	30221150	21613284	28507230	35737480	25535650	37171392	29659030	24268596	23782570	31122182	22426994	positive	PAF (Platelet Activating Factor) (C26H54NO7P) Prob = 83.6100000000	LysoPC(18:0);PC(18:0/0:0);LysoPC(0:0/18:0);PC(0:0/18:0);13'-Carboxy-alpha-tocopherol;(3beta,5alpha,6beta,9alpha,22E,24R)-23-Methylergosta-7,22-diene-3,5,6,9-tetrol;2-acetyl-1-alkyl-sn-glycero-3-phosphocholine;PC(O-16:0/2:0);1alpha-hydroxy-18-(5-hydroxy-5-methylhexyloxy)-23,24,25,26,27-pentanorvitamin D3 / 1alpha-hydroxy-18-(5-hydroxy-5-methylhexyloxy)-23,24,25,26,27-pentanorcholecalciferol; (20S,…	IHNKQIMGVNPMTC-RUZDIDTESA-N,IHNKQIMGVNPMTC-RUZDIDTESA-N,IQGPMZRCLCCXAG-RUZDIDTESA-N,IQGPMZRCLCCXAG-RUZDIDTESA-N,NJIUWSABAIXPGI-AXTKCOKSSA-N,OVIAMXWKHLHCOK-NBVRZTHBSA-N,HVAUUPRFYPCOCA-AREMUKBSSA-N,HVAUUPRFYPCOCA-AREMUKBSSA-N,JBRAFUPBKAAICS-LTNBWTJJSA-N,XNQNXOGLSLUYAX-BGHDTONKSA-N,VKHMTDRFULGMDP-IZSKNEKNSA-N,VQKYUKHGVNSMJF-JERFWYNDSA-N,MVPKMUCLENWDPH-GEJQTTJQSA-N,KLZOTDOJMRMLDX-BEZYGUFHSA-N,OENYRGH…	HMDB10384,LMGP01050026,HMDB11128,LMGP01050076,HMDB12555,HMDB33634,HMDB62195,LMGP01020046,LMST03020588,LMST01040175,LMST03020427,LMST03020428,LMST03020429,LMST03020430,LMST03020431,LMST03020432,LMST03020433,LMST03020434,LMST03020435,LMST03020436,LMST03020437,LMST03020438,LMST03020439,LMST03020475,LMGP02050026	annotated+fragment
	26	1019.7	263.6	511968	1.13234e+06	856104	597154	2.1639e+06	576988	481602	1.47402e+06	779817	592339	601513	648476	828596	694863	571489	630744	594961	500206	654224	668097	positive	Annotate in FrAnK				annotated
	27	170.092	616.4	2.96387e+06	2.78301e+06	63494440	4387139	20812466	10301031	35882720	9494849	3.05321e+06	3.13319e+06	6487562	3892738	1.38237e+06	3088465	4.03902e+06	4238157	4.20327e+06	3156227	2.71052e+06	2.02986e+06	positive	3-Methyl-L-histidine (C7H11N3O2) Prob = 96.0100000000	3-Methylhistidine;N(pi)-Methyl-L-histidine;N(pi)-Methyl-L-histidine;Dihydrothymine;5,6-Dihydrothymine;1-Methylhistidine;Squamolone;L-Cyclo(alanylglycyl);pyroglutamine;gamma-Amino-gamma-cyanobutanoate;4-amino-4-cyano-butanoic acid;alpha-Amino-gamma-cyanobutanoate;2-amino-4-cyano-butanoic acid;Nalpha-Methylhistidine	JDHILDINMRGULE-LURJTMIESA-N,JDHILDINMRGULE-LURJTMIESA-N,JDHILDINMRGULE-LURJTMIESA-N,NBAKTGXDIBVZOO-UHFFFAOYSA-N,NBAKTGXDIBVZOO-UHFFFAOYSA-N,BRMWTNUJHUMWMS-LURJTMIESA-N,XYVMBSCIEDOIJQ-UHFFFAOYSA-N,ICCHEGCKVBMSTF-UHFFFAOYSA-N,NPWMTBZSRRLQNJ-UHFFFAOYSA-N,DXWQLTOXWVWMOH-UHFFFAOYSA-N,DXWQLTOXWVWMOH-UHFFFAOYSA-N,VZSTVUJXUYNIOQ-UHFFFAOYSA-N,VZSTVUJXUYNIOQ-UHFFFAOYSA-N,CYZKJBZEIFWZSR-LURJTMIESA-N	HMDB00479,C01152,Stds2_2_13DEC19_20200226_124657_24,HMDB00079,C00906,HMDB00001,HMDB29874,HMDB31547,HMDB62558,C05715,LMFA01100037,C05717,LMFA01100038,C03298	identified+fragment
	28	189.123	615.93	249642	173876	600657	245168	721686	341019	718590	390100	266759	219274	215359	230215	123884	190586	152301	171684	417515	331839	280133	208341	positive	NALPHA-ACETYL-L-LYSINE (C8H16N2O3) Prob = 63.3900000000	N-Alpha-acetyllysine;Glycyl-L-leucine;Glycyl-leucine;N6-Acetyl-L-lysine;N6-Acetyl-L-lysine;Glycyl-Isoleucine;Isoleucyl-Glycine;Leucyl-Glycine;Alanyl-Valine;(2R,3R,4R)-2-Amino-4-hydroxy-3-methylpentanoic acid;Valyl-Alanine;N-(2-Hydroxyethyl)-morpholine N-oxide;Fagomine;N-Hydroxy-L-isoleucine;Fagomine;N2-Acetyl-L-lysine;6-Acetamido-3-aminohexanoate	VEYYWZRYIYDQJM-UHFFFAOYSA-N,DKEXFJVMVGETOO-LURJTMIESA-N,DKEXFJVMVGETOO-LURJTMIESA-N,DTERQYGMUDWYAZ-ZETCQYMHSA-N,DTERQYGMUDWYAZ-ZETCQYMHSA-N,KGVHCTWYMPWEGN-UHFFFAOYSA-N,UCGDDTHMMVWVMV-UHFFFAOYSA-N,LESXFEZIFXFIQR-UHFFFAOYSA-N,LIWMQSWFLXEGMA-UHFFFAOYSA-N,OSCCDBFHNMXNME-UHFFFAOYSA-N,HSRXSKHRSXRCFC-UHFFFAOYSA-N,WTPGFRPRHSDKNE-UHFFFAOYSA-N,YZNNBIPIQWYLDM-UHFFFAOYSA-N,YEGAKLYOVHUQIJ-WHFBIAKZSA-N,YZNNBIP…	HMDB00446,HMDB00759,C02155,HMDB00206,C02727,HMDB28844,HMDB28907,HMDB28929,HMDB28700,HMDB29449,HMDB29120,HMDB61157,HMDB33453,C20310,C10144,C12989,C03846	annotated+fragment
	29	496.339	264.52	26778714	59014872	50378236	33956532	60351676	40397340	37859492	62392164	50412048	38844248	37244072	46477100	47139052	43316140	47069784	41439328	44064336	40383708	37838056	40316468	positive	Annotate in FrAnK	LysoPC(16:0);PC(16:0/0:0);Rockogenin;23S,25,26-Trihydroxyvitamin D3;Neochlorogenin;3 beta,7 alpha-Dihydroxy-5-cholestenoate;24-Hydroxycalcitriol;calcitetrol;Docosa-4,7,10,13,16-pentaenoyl carnitine;23-Acetoxysoladulcidine;Clupanodonyl carnitine;3alpha,7beta-dihydroxy-5beta-cholest-24-en-26-oic Acid;3alpha,7beta-Dihydroxy-5beta-cholest-24-en-26-oic acid;4-cholesten-7α,12α,24-triol-3-one;7alpha,12a…	ASWBNKHCZGQVJV-HSZRJFAPSA-N,ASWBNKHCZGQVJV-HSZRJFAPSA-N,BQNMOLSYHYSCMS-UHFFFAOYSA-N,GDIBDBUYVICGLY-SAJDXCSNSA-N,PZNPHSFXILSZTM-UHFFFAOYSA-N,GYJSAWZGYQXRBS-BJGNZVHYSA-N,WFZKUWGUJVKMHC-UKBUZQLGSA-N,WFZKUWGUJVKMHC-UKBUZQLGSA-N,KRXOUZZWQXTUIB-IDERWEGCSA-N,HQJSCXYJQVACQR-UHFFFAOYSA-N,AOSDFVDGMYPTHD-NQXOOMTHSA-N,VEEPNZJORQZZNC-FLTYDXKWSA-N,VEEPNZJORQZZNC-FLTYDXKWSA-N,JZKUXZQOULZTIJ-GZQVFMGISA-N,JZKUXZQ…	HMDB10382,LMGP01050018,HMDB33769,HMDB60134,HMDB30702,HMDB12454,HMDB06228,LMST03020686,HMDB06321,HMDB31402,HMDB06496,HMDB62712,LMST04030142,HMDB62399,LMST04030171,HMDB62400,LMST04030158,HMDB62686,LMST03020292,HMDB62211,C17335,C08899,LMST01080010,C18231,C17003,C16494,LMST04030059,LMST04030060,LMST04030132,LMST04030148,LMST04030143,LMST04030105,LMGP01020019,LMGP01050074,LMGP01050113,LMST01010318,LMS…	annotated
	30	991.672	264.99	357861	1.13023e+06	765409	608977	1.37356e+06	598122	553716	1.26722e+06	874991	662455	721824	827976	751878	769394	588668	583256	645307	506597	541803	796140	positive	Annotate in FrAnK				annotated
	31	508.376	262.53	291791	576797	529411	218121	464045	321945	297176	762113	452954	400745	267385	419491	280606	280824	310418	404073	287813	370877	293930	280134	positive	No Fragments	3-beta-Hydroxy-4-beta-methyl-5-alpha-cholest-7-ene-4-alpha-carboxylate;Schleicherastatin 5;4alpha-Carboxy-4beta-methyl-5alpha-cholesta-8-en-3beta-ol;(3beta,5alpha,6beta,22E,24R)-23-Methylergosta-7,22-diene-3,5,6-triol;4α-carboxy-4β-methyl-5α-cholesta-8-en-3β-ol;4alpha-carboxy-4beta-methyl-5alpha-cholesta-8-en-3beta-ol;LysoPC(P-18:0);PC(P-18:0/0:0);Messagenin;3beta-Hydroxy-4beta-methyl-5alpha-chol…	UQFZKTIHSICSPG-UACSBYDTSA-N,XWLHFTUCQDCSTJ-UHFFFAOYSA-N,GLCDBDRQLZKKOJ-XQTRBMGCSA-N,CZRJCGNHTAJYEV-NBVRZTHBSA-N,GLCDBDRQLZKKOJ-LJAIZBFVSA-N,GLCDBDRQLZKKOJ-LJAIZBFVSA-N,WBOMIOWRFSPZMC-AYICAFKVSA-N,WBOMIOWRFSPZMC-AYICAFKVSA-N,BSALBDFYJLSIOZ-UGWIBKDRSA-N,UQFZKTIHSICSPG-DSHYQQBWSA-N,UQFZKTIHSICSPG-DSHYQQBWSA-N,SVILWCIGEZESEP-KBNXZVMKSA-N,NXSMZYQLQNEMOK-JSGLYZFWSA-N,NXSMZYQLQNEMOK-VJBXXXRCSA-N,BNJQRWC…	HMDB11662,HMDB35804,HMDB12165,HMDB33633,HMDB62384,LMST01010227,HMDB13122,LMGP01070009,C08631,C04840,LMST01010175,LMST03020420,LMST03020421,LMST03020422,LMST03020419,LMST01010189,LMGP01060034,LMGP01060039,LMST01031087,LMGP01070008	annotated
	32	1017.69	263.67	200979	443309	417084	260266	439730	332630	221365	441552	464762	295044	306898	364609	327663	366575	329754	371212	379064	265517	278565	459725	positive	No Fragments	Dodecaprenyl diphosphate	WURMRKUXTPWSRM-GNZYJLLNSA-N	HMDB12217	annotated
	33	499.348	264.89	169220	365222	299268	221762	347927	260798	233758	432504	317831	263941	270024	302416	338079	314742	306057	266368	267677	253482	247160	252871	positive	No Fragments				annotated
	34	331.045	649.32	42193424	42635276	37945096	29851432	27059528	22422228	32233054	31916178	52550576	43631604	22718262	24551420	22092404	24754066	23434224	24478246	44292244	22681302	29017404	34847536	positive	Annotate in FrAnK	Inosine 2',3'-cyclic phosphate ;Blighinone;2,8-Di-O-methylellagic acid;2,3-Di-O-methylellagic acid;3',5'-Cyclic IMP	SBJVDTBACUMFFD-KQYNXXCUSA-N,YFUQJMOETZJFHO-UHFFFAOYSA-N,SUBZWRYOAOVYOC-UHFFFAOYSA-N,DMPZOHHHRRENRS-UHFFFAOYSA-N,DMJWGQPYNRPLGA-KQYNXXCUSA-N	HMDB11680,HMDB30643,HMDB41396,HMDB41395,C00943	annotated
	35	661.082	647.24	5.01309e+06	4.74305e+06	3.7532e+06	2.55428e+06	2255567	1.37655e+06	2316813	2.91994e+06	5455607	4.40151e+06	1.82319e+06	1.66515e+06	1.37055e+06	1.58159e+06	1.58515e+06	1.6745e+06	5.1403e+06	1461946	2.13895e+06	3.09047e+06	positive	Annotate in FrAnK	Genistein 4',7-O-diglucuronide;Apigenin 7,4'-diglucuronide;Apigenin 7-glucuronosyl-(1->2)-glucuronide	DFJSPRNCKDBZIJ-MWBUVXCNSA-N,QBUOTXXACHDTNW-PSXJXOKRSA-N,SJFTVAAHLRFBST-GQIZHPGISA-N	HMDB41736,LMPK12110361,LMPK12110359	annotated
	36	335.037	649.37	933664	906943	778597	608103	561447	476845	692564	750144	1.40546e+06	1.10433e+06	506933	677760	510664	604625	580200	630839	1.04238e+06	484133	680218	760552	positive	Annotate in FrAnK	Cis-Caffeoyl tartaric acid;Caftaric acid	SWGKAHCIOQPKFW-RQVXFDJMSA-N,SWGKAHCIOQPKFW-JTNORFRNSA-N	HMDB29276,HMDB13680	annotated
	37	376.064	647.96	211360	236025	204449	195394	168269	182943	212890	210222	375521	249041	163576	182868	149918	152160	168801	140871	386335	170350	225120	215101	positive	No Fragments	Cis-Caffeoyl tartaric acid;Caftaric acid	SWGKAHCIOQPKFW-RQVXFDJMSA-N,SWGKAHCIOQPKFW-JTNORFRNSA-N	HMDB29276,HMDB13680	annotated
	38	758.569	218.78	35881688	36693528	47244892	33206402	22912372	30177568	49779384	32205336	43616212	47546768	41165360	43892340	35423620	30704168	44481680	35685628	48711420	51382996	34515676	29278108	positive	Annotate in FrAnK	PE-NMe(18:1(9Z)/18:1(9Z));PE-NMe(18:1(9Z)/18:1(9Z));PE(22:2(13Z,16Z)/15:0);PE(22:2(13Z,16Z)/15:0);PE(15:0/22:2(13Z,16Z));PE(15:0/22:2(13Z,16Z));DG(20:3n9/0:0/22:4n6);DG(20:1n9/0:0/22:6n3);DG(20:2(11Z,14Z)/22:5(7Z,10Z,13Z,16Z,19Z)/0:0);DG(20:2(11Z,14Z)/22:5(7Z,10Z,13Z,16Z,19Z)/0:0)[iso2];DG(20:2(11Z,14Z)/22:5(4Z,7Z,10Z,13Z,16Z)/0:0);DG(20:1(11Z)/22:6(4Z,7Z,10Z,13Z,16Z,19Z)/0:0);DG(20:1(11Z)/22:6(4…	LPXFOQGBESUDAX-NLEYBKGJSA-N,LPXFOQGBESUDAX-NLEYBKGJSA-N,KXVQBSORIXQSRP-UQZFHPPLSA-N,KXVQBSORIXQSRP-UQZFHPPLSA-N,ZHZTYDTVUSPVLX-UQZFHPPLSA-N,ZHZTYDTVUSPVLX-UQZFHPPLSA-N,YPPVKMCWNOTHQA-KGNRGHNXSA-N,KJMQVHBAQZZQIE-LJHHLTENSA-N,PHEAPUPNQBRDGI-ZUOQLFCRSA-N,PHEAPUPNQBRDGI-ZUOQLFCRSA-N,DUHDCLLOYPIOGP-NACBIEJTSA-N,DRIFQOGOCCKIPC-SEGWQOHBSA-N,DRIFQOGOCCKIPC-SEGWQOHBSA-N,IFKJKLZCVKHINU-NUTJIUMRSA-N,UFQWVBN…	HMDB10565,LMGP02010338,HMDB09549,LMGP02011075,HMDB08909,LMGP02010471,HMDB56243,HMDB56233,HMDB07439,LMGL02010263,HMDB07438,HMDB07411,LMGL02010264,HMDB56348,HMDB56324,HMDB08328,LMGP01011837,HMDB08005,LMGP01010688,HMDB08004,LMGP01010687,HMDB08068,LMGP01012147,HMDB08133,LMGP01010932,HMDB08101,LMGP01010887,HMDB08296,LMGP01011808,HMDB07912,LMGP01011398,HMDB07973,LMGP01010594,HMDB07466,HMDB07495,LMGL020…	annotated
	39	784.583	217.84	15331833	11226272	15313702	12142014	11288345	13000563	18546350	11825734	17419656	15375792	14390892	16000686	14987894	13178190	15735560	16046223	17470508	17269544	15241382	14786375	positive	No Fragments	PE(22:0/15:0);PE(22:0/15:0);PE(15:0/22:0);PE(15:0/22:0);DG(22:4n6/0:0/22:4n6);DG(22:2n6/0:0/22:6n3);PC(20:2(11Z,14Z)/16:1(9Z));PC(20:2(11Z,14Z)/16:1(9Z));PC(20:3(5Z,8Z,11Z)/16:0);PC(20:3(5Z,8Z,11Z)/16:0);PC(20:3(8Z,11Z,14Z)/16:0);PC(20:3(8Z,11Z,14Z)/16:0);PC(22:2(13Z,16Z)/14:1(9Z));PC(22:2(13Z,16Z)/14:1(9Z));PC(16:1(9Z)/20:2(11Z,14Z));PC(16:1(9Z)/20:2(11Z,14Z));PC(18:0/18:3(9Z,12Z,15Z));PC(18:0/1…	OHUXILVCUSQMMW-RRHRGVEJSA-N,OHUXILVCUSQMMW-RRHRGVEJSA-N,IXKGMCOCPZEZER-RRHRGVEJSA-N,IXKGMCOCPZEZER-RRHRGVEJSA-N,HNMOVOPMCRNSLJ-XCHUKFSYSA-N,WWEQBIYMZCTHIZ-XHUQOTJLSA-N,VPDVXUMWNZFISL-ZAEMQJNLSA-N,VPDVXUMWNZFISL-ZAEMQJNLSA-N,LLSOYDYFSWVKOU-ZOVMTBBQSA-N,LLSOYDYFSWVKOU-ZOVMTBBQSA-N,YKSVDDIMSQYNID-YYQUKWHJSA-N,YKSVDDIMSQYNID-YYQUKWHJSA-N,AHJIOIOFNHUXKJ-GXAHKNHCSA-N,AHJIOIOFNHUXKJ-GXAHKNHCSA-N,IIGHFID…	HMDB09483,LMGP02011017,HMDB08907,LMGP02010469,HMDB56351,HMDB56350,HMDB08332,LMGP01011842,HMDB08364,LMGP01012194,HMDB08397,LMGP01011872,HMDB08591,LMGP01012038,HMDB08012,LMGP01011490,HMDB08041,LMGP01011589,HMDB08040,LMGP01011588,HMDB08034,LMGP01010742,HMDB08072,LMGP01012149,HMDB08137,LMGP01011624,HMDB08136,LMGP01012168,HMDB08105,LMGP01010895,HMDB08168,LMGP01011651,HMDB08201,LMGP01011682,HMDB08262,L…	annotated
	40	132.102	556.24	16936742	19578124	23639718	17957062	46399420	48245164	27521776	18943114	24535626	19344098	23264566	17420864	21469698	29931130	23167768	29435680	16569235	21347078	21691158	29434028	positive	Annotate in FrAnK	L-Alloisoleucine;L-Leucine;L-Leucine;L-Leucine;L-Isoleucine;L-Isoleucine;2S-Amino-3S-methylpentanoic acid;(±)-erythro-Isoleucine;Isoleucine;N-(2-Hydroxyethyl)-morpholine;Aminocaproic acid;6-Aminohexanoate;6-amino-hexanoic acid;L-Norleucine;L-Norleucine;2S-amino-hexanoic acid;1,1-Dimethoxyethane;3-Aminocaproic acid;N-methylvaline;6-Deoxyfagomine;2-Ethoxyethanol;2-Ethoxyethanol;1,3-Butanediol;1,3-B…	AGPKZVBTJJNPAG-UHNVWZDZSA-N,ROHFNLRQFUQHCH-YFKPBYRVSA-N,ROHFNLRQFUQHCH-YFKPBYRVSA-N,ROHFNLRQFUQHCH-YFKPBYRVSA-N,AGPKZVBTJJNPAG-WHFBIAKZSA-N,AGPKZVBTJJNPAG-WHFBIAKZSA-N,AGPKZVBTJJNPAG-WHFBIAKZSA-N,AGPKZVBTJJNPAG-UHFFFAOYSA-N,AGPKZVBTJJNPAG-UHFFFAOYSA-N,KKFDCBRMNNSAAW-UHFFFAOYSA-N,SLXKOJJOQWFEFD-UHFFFAOYSA-N,SLXKOJJOQWFEFD-UHFFFAOYSA-N,SLXKOJJOQWFEFD-UHFFFAOYSA-N,LRQKBLKVPFOOQJ-YFKPBYRVSA-N,LRQKBLK…	HMDB00557,HMDB00687,C00123,Stds1_2_13DEC19_20200226_124616_9,HMDB00172,C00407,LMFA01100047,HMDB33923,C16434,HMDB60650,HMDB01901,C02378,LMFA01100035,HMDB01645,C01933,LMFA01100042,HMDB30061,HMDB29168,HMDB61716,HMDB36382,HMDB31213,C14687,HMDB31320,C20335,HMDB33007,C03044,HMDB13773,C01570,HMDB03640,HMDB62203,C16439,LMFA01100048,HMDB03156,C06418,C08263,C02486,C03046,C16647,C20657	identified
	41	213.098	555.76	993788	1006492	1.05184e+06	1.08097e+06	1.25489e+06	1.20372e+06	1.09829e+06	1.01218e+06	1.10827e+06	1.02213e+06	1.0241e+06	1.01648e+06	1.10013e+06	1.12548e+06	1.05668e+06	1.12548e+06	998657	1.16103e+06	1.05621e+06	1.1201e+06	positive	No Fragments	Histidinyl-Glycine;Glycyl-Histidine;Metronidazole;Metronidazole	LYCVKHSJGDMDLM-UHFFFAOYSA-N,YIWFXZNIBQBFHR-UHFFFAOYSA-N,VAOCPAMSLUNLGC-UHFFFAOYSA-N,VAOCPAMSLUNLGC-UHFFFAOYSA-N	HMDB28885,HMDB28843,HMDB15052,C07203	annotated
	42	214.091	557.5	620124	638089	591533	629156	863180	720302	699079	632529	732662	592803	686247	600068	648828	675016	699428	664137	561884	699425	622429	644827	positive	No Fragments				annotated
	43	176.066	555.94	246173	274218	287645	190676	368819	589140	239305	262421	306708	235651	333522	231582	249683	350236	316555	321705	160721	232087	264721	355738	positive	Annotate in FrAnK				annotated
	44	343.189	556.79	64059.2	61402.2	86804.1	91757.6	144883	159925	129106	128452	81027.6	71410	95336.7	80805.2	107631	110275	85027.7	106992	67272.3	85766.9	106626	118868	positive	No Fragments	7-(4-Hydroxy-3-methoxyphenyl)-5-methoxy-1-phenyl-3-heptanone	XYIISUAVSYEQLI-UHFFFAOYSA-N	HMDB29525	annotated
	45	782.569	218.07	22061908	33875676	30536748	30054796	21968166	35368400	28699208	27813682	31944358	34698836	29956390	32447290	35717136	31444728	33267206	29124208	30427578	32886562	29509996	36450384	positive	Annotate in FrAnK	PE(22:1(13Z)/15:0);PE(15:0/22:1(13Z));DG(22:4n6/0:0/22:5n6);DG(22:4n6/0:0/22:5n3);PC(20:3(5Z,8Z,11Z)/16:1(9Z));PC(20:3(5Z,8Z,11Z)/16:1(9Z));PC(20:3(8Z,11Z,14Z)/16:1(9Z));PC(20:3(8Z,11Z,14Z)/16:1(9Z));PC(20:4(5Z,8Z,11Z,14Z)/16:0);PC(20:4(5Z,8Z,11Z,14Z)/16:0);PC(20:4(8Z,11Z,14Z,17Z)/16:0);PC(22:4(7Z,10Z,13Z,16Z)/14:0);PC(22:4(7Z,10Z,13Z,16Z)/14:0);PC(16:1(9Z)/20:3(8Z,11Z,14Z));PC(16:1(9Z)/20:3(8Z,1…	REDKBACMQCHVMH-LQOXNGKESA-N,MUWFEEOSXPAQIY-LQOXNGKESA-N,CLFIZKRELOFNQV-LAFANGLKSA-N,UOBZJTUXHMDYTP-ITOHUOIJSA-N,VRXRAEQYIWJLSH-OCTHSLKYSA-N,VRXRAEQYIWJLSH-OCTHSLKYSA-N,SMNBWWUNQGASFC-MLQXCARSSA-N,SMNBWWUNQGASFC-MLQXCARSSA-N,PUDHBQQGURLBGJ-IVFHWKNFSA-N,PUDHBQQGURLBGJ-IVFHWKNFSA-N,JWAPTBDWCHGPTG-HCYAGMRRSA-N,FHBLNLYBVANDFG-CCHOKCMJSA-N,FHBLNLYBVANDFG-CCHOKCMJSA-N,SCFKGVINVZBYAF-MLQXCARSSA-N,SCFKGVI…	HMDB09516,HMDB08908,HMDB56352,HMDB56357,HMDB08365,LMGP01012195,HMDB08398,LMGP01011873,HMDB08429,LMGP01011049,HMDB08462,HMDB08623,LMGP01012068,HMDB08014,LMGP01011491,HMDB08013,LMGP01012138,HMDB08003,LMGP01011483,HMDB08042,LMGP01010773,HMDB08035,LMGP01010744,HMDB08074,LMGP01012151,HMDB08073,LMGP01012150,HMDB08067,LMGP01012146,HMDB08138,LMGP01012169,LMGP01010937,HMDB08107,LMGP01010898,HMDB08106,LMGP…	annotated
	46	166.086	532.41	16233086	17908112	10520127	14066574	33166252	14036805	19317272	11755499	13966538	11267555	10238278	11805345	17065684	16434055	15935798	15285127	13373901	16596885	14069300	12801999	positive	Phe (C9H11NO2) Prob = 98.7900000000	2-Acetyl-3-methylfuran;4-Methylcatechol;4-Methylcatechol;Methyl N-methylanthranilate;L-Phenylalanine;L-Phenylalanine;L-Phenylalanine;4,6-Heptadiyne-1,3-diol;Benzocaine;Benzocaine;Benzyl glycinate;Norsalsolinol;2-Hydroxybenzyl alcohol;Salicyl alcohol;4-Hydroxybenzyl alcohol;p-Hydroxybenzyl alcohol;3-Hydroxybenzyl alcohol;3-Hydroxybenzyl alcohol;2-Acetyl-5-methylfuran;Guaiacol;o-Methoxyphenol;Guaia…	RJBGVAIXGHZIDY-UHFFFAOYSA-N,ZBCATMYQYDCTIZ-UHFFFAOYSA-N,ZBCATMYQYDCTIZ-UHFFFAOYSA-N,GVOWHGSUZUUUDR-UHFFFAOYSA-N,COLNVLDHVKWLRT-QMMMGPOBSA-N,COLNVLDHVKWLRT-QMMMGPOBSA-N,COLNVLDHVKWLRT-QMMMGPOBSA-N,VTFRDZFVCKUXNE-UHFFFAOYSA-N,BLFLLBZGZJTVJG-UHFFFAOYSA-N,BLFLLBZGZJTVJG-UHFFFAOYSA-N,JXYACYYPACQCDM-UHFFFAOYSA-N,MBFUSGLXKQWVDW-UHFFFAOYSA-N,CQRYARSYNCAZFO-UHFFFAOYSA-N,CQRYARSYNCAZFO-UHFFFAOYSA-N,BVJSUAQ…	HMDB34877,HMDB00873,C06730,HMDB34169,HMDB00159,C00079,Stds1_2_13DEC19_20200226_124616_8,HMDB38963,HMDB04992,C07527,HMDB59934,HMDB06044,HMDB59709,C02323,HMDB11724,C17467,HMDB59712,C03351,HMDB35226,HMDB01398,C01502,C15572,HMDB01007,HMDB40280,HMDB29696,HMDB33485,HMDB33589,HMDB62402,C19565,HMDB62407,C19578,HMDB32917,C18747,C20488,C20487,C18090,C00727,C02923,C02265,C02057,LMFA01030782,LMFA01030781	identified+fragment
	47	210.05	531.23	781225	790758	496094	597720	1.07318e+06	747190	757275	603779	512418	564620	551698	596667	758278	732966	692541	678825	607367	758355	577395	569534	positive	Annotate in FrAnK				annotated
	48	190.086	531.25	89039.4	90229.4	65922.6	68988.3	145502	74276.1	100752	57178.6	57221	51371.1	43390.6	64700.4	88185.5	81577.9	80741.6	76713.7	66950.7	81941.7	91262.8	84077	positive	No Fragments	trans-Cinnamic acid;Cinnamic acid;trans-Cinnamate;Cinnamic acid;Phensuximide;Phensuximide;1-Phenyl-1,2-propanedione;Pyruvophenone;(E)-3-(4-Hydroxyphenyl)-2-propenal;4-Hydroxycinnamyl aldehyde;Indole-3-methyl acetate;3,4-Dihydro-2H-1-benzopyran-2-one;Dihydrocoumarin;3-Indolepropionic acid;(E)-3-(2-Hydroxyphenyl)-2-propenal;Di-2-furanylmethane;3-Isochromanone;3-Hydroxy-1-indanone;6,7-Dimethoxyisoqu…	WBYWAXJHAXSJNI-VOTSOKGWSA-N,WBYWAXJHAXSJNI-VOTSOKGWSA-N,WBYWAXJHAXSJNI-VOTSOKGWSA-N,WBYWAXJHAXSJNI-SREVYHEPSA-N,WLWFNJKHKGIJNW-UHFFFAOYSA-N,WLWFNJKHKGIJNW-UHFFFAOYSA-N,BVQVLAIMHVDZEL-UHFFFAOYSA-N,BVQVLAIMHVDZEL-UHFFFAOYSA-N,CJXMVKYNVIGQBS-OWOJBTEDSA-N,CJXMVKYNVIGQBS-OWOJBTEDSA-N,KTHADMDGDNYQRX-UHFFFAOYSA-N,VMUXSMXIQBNMGZ-UHFFFAOYSA-N,VMUXSMXIQBNMGZ-UHFFFAOYSA-N,GOLXRNDWAUTYKT-UHFFFAOYSA-N,BSDNZCQ…	HMDB00930,C10438,C00423,HMDB00567,HMDB14970,C07437,HMDB35243,C17268,HMDB40986,C05608,HMDB29738,HMDB36626,C02274,HMDB02302,HMDB31725,HMDB32947,C07728,C07720,C09348,C12345,C20635	annotated
	49	377.174	532.67	63553.4	73911.8	45746.1	57986.7	143170	78898.1	81033	58940.9	86585.8	57308.9	58302.6	45853.7	79849.1	72012.1	91186.6	74109.2	64994.7	87698.7	75146.4	55881.3	positive	No Fragments	Lisuride;Kanzonol V	BKRGVLQUQGGVSM-KBXCAEBGSA-N,AKOSXIFOBUWPLU-UHFFFAOYSA-N	HMDB14727,HMDB29788	annotated
	50	175.119	1133.02	23332454	15817389	19662060	12150687	26793634	28476532	23706326	13585865	19126682	16611500	18491192	25791612	22352772	18015042	23886494	25457812	16248781	25584980	22034012	21256554	positive	Arginine (C6H14N4O2) Prob = 98.9800000000	L-Arginine;L-Arginine;L-Arginine;D-Arginine;D-Arginine;Amino acid(Arg-)	ODKSFYDXXFIFQN-BYPYZUCNSA-N,ODKSFYDXXFIFQN-BYPYZUCNSA-N,ODKSFYDXXFIFQN-BYPYZUCNSA-N,ODKSFYDXXFIFQN-SCSAIBSYSA-N,ODKSFYDXXFIFQN-SCSAIBSYSA-N,ODKSFYDXXFIFQN-UHFFFAOYSA-N	HMDB00517,C00062,Stds1_2_13DEC19_20200226_124616_37,HMDB03416,C00792,C02385	identified+fragment
	51	219.083	1132.11	567012	341005	421084	235440	603992	636518	494081	298766	436101	389263	403545	582728	484420	397429	539006	650173	378912	616340	458296	484252	positive	Annotate in FrAnK				annotated
	52	238.115	1133.02	145344	78602.5	173879	119311	269844	294299	234380	142658	97464.8	149412	100014	265675	227656	177461	156720	226844	93333.4	210342	242170	205666	positive	No Fragments				annotated
	53	237.081	1132.41	107931	69990.1	150466	110489	224506	246671	223484	115650	87878.5	122870	89542.9	210091	171270	155572	137225	180682	79765.3	171516	184235	190239	positive	No Fragments				annotated
	54	402.211	1132.78	102304	85742.8	115847	58587.6	197763	202894	142363	49527.2	133819	69625.3	93085.1	166179	119754	96403.3	118627	140735	102664	136806	90385.6	153784	positive	Annotate in FrAnK				annotated
	55	259.075	1133.75	97395	68263.2	87210.1	45587.2	121161	111147	98333.8	54987.1	82542.5	94021.8	93814.8	105211	81710.7	74390.9	114880	109645	73062	159799	92468.3	84170.9	positive	No Fragments	Tyramine-O-sulfate;Northienamycin	DYDUXGMDSXJQFT-UHFFFAOYSA-N,CORBMZCTOZNVHZ-PHDIDXHHSA-N	HMDB06409,C17369	annotated
	56	386.206	1134.16	61153.3	47564.3	69871.5	38122.3	148379	122073	100973	28451.6	66861.9	39518.1	63612.9	91979.7	82703	59561.2	64853.3	68802.3	49566.4	79687.3	63081.6	65247.2	positive	No Fragments				annotated
	57	235.098	1134.47	98366	60020.2	83140.8	47981.5	122219	134243	101197	62721.4	98827.8	68691.6	70755	93099.9	91007.7	81469.3	98617.2	107273	74113.6	111409	99252.9	94700.5	positive	No Fragments	Burimamide	HXRBAVXGYZUSED-UHFFFAOYSA-N	C07448	annotated
	58	277.073	1134.05	49779.5	22194.9	61820.7	48724	97039.2	90095.2	73967.9	43951.6	32202.5	42340.8	49577.9	92608.8	72031.2	62731.9	55552.3	85465.8	32983.5	73775	72572.5	74529.2	positive	No Fragments				annotated
	59	179.09	1133.19	84736.8	68521.8	70398.6	44847.5	87400.2	95023.1	82087.7	46033.6	71516.2	64607.6	58846	81481.6	76668.3	67352.6	81440.9	87332	57463.8	80673.4	64298.6	74601.4	positive	No Fragments				annotated
	60	235.057	1132.23	51410.6	41105.1	41553.9	28625.3	63503.5	79012.3	56672.8	27811.5	44957.7	35297	42550.5	60808.1	44672.2	41745.9	58389.9	64066.5	33976.9	52263.8	39032.8	45249.3	positive	No Fragments	S-(Allylthio)-L-cysteine	WYQZZUUUOXNSCS-UHFFFAOYSA-N	HMDB38669	annotated
	61	313.075	1134.52	57967.1	32913	42959.7	22853.8	50582.2	63980.5	43674.3	29060.4	43902	36897.9	44694	49427.9	49939.6	33590.9	51059.9	51181.6	31592.3	54115.6	51484.7	53620.3	positive	No Fragments	Brassica oleracea Alkaloid	CVIDYHVNYYVOGW-UHFFFAOYSA-N	HMDB33602	annotated
	62	241.064	1133.07	51983.8	30882.2	39389	21659.5	56972.5	53575.4	43522	26405.5	41456.2	35836.3	44876	54121.7	45149.9	43254.7	55877	53547.6	32604.4	63214.9	40381.5	41871	positive	No Fragments	Bentazone;S 1319	ZOMSMJKLGFBRBS-UHFFFAOYSA-N,AWWPNKWNJLNEKN-UHFFFAOYSA-N	C10965,C16880	annotated
	63	424.193	1133.14	51455.2	31403.9	34796.9	18000.4	59281.5	60331.6	34987.6	28793.8	34545.3	30808.4	43423.1	48591.9	37732.4	34603.1	52354.6	50404.6	32122.5	57461.9	38514.8	44180.1	positive	No Fragments				annotated
	64	325.047	1131.51	44497.5	24103.8	36893.4	17460.5	43201.2	51070.9	36868.2	20546.4	37385.5	28636.6	39418.9	51096.3	34469.3	40204.4	50332.3	48500	29860.3	56321.6	37711.4	36799	positive	No Fragments	(R)-Pabulenol;2-(2,4-Dihydroxyphenyl)-5,6-dimethoxybenzofuran;2',4'-Dihydroxy-5,6-dimethoxy-2-phenylbenzofuran;3,4-Dihydroxy-9-methoxypterocarpan;4-Hydroxymedicarpin;6alpha-Hydroxyisomedicarpin;6a-Hydroxyisomedicarpin;6alpha-Hydroxymedicarpin;6a-Hydroxymedicarpin;6-Chlorocatechin;(-)-5,7-Dihydroxy-3-(4-hydroxybenzyl)-4-chromanone;Moracin B;Asperxanthone;3,4-Dihydro-8-hydroxy-3-(3-hydroxy-4-methox…	BVMOMQJYQYBMKL-UHFFFAOYSA-N,TTWXNRBRBJPLQH-UHFFFAOYSA-N,TTWXNRBRBJPLQH-UHFFFAOYSA-N,YRFDJOAWSXSLMG-UHFFFAOYSA-N,YRFDJOAWSXSLMG-UHFFFAOYSA-N,MENGTHFLVHDIFW-UHFFFAOYSA-N,MENGTHFLVHDIFW-UHFFFAOYSA-N,SXKBOSYKWYQHMV-UHFFFAOYSA-N,SXKBOSYKWYQHMV-UHFFFAOYSA-N,BHTBHJNGFQRAJI-UHFFFAOYSA-N,FIASLUPJXGTCKM-UHFFFAOYSA-N,GOUSNRMGQRTROZ-UHFFFAOYSA-N,ARXPDHLVDOYIPX-UHFFFAOYSA-N,PBILBHLAPJTJOT-UHFFFAOYSA-N,YGHJHKY…	HMDB34438,HMDB34011,LMPK12160043,HMDB34012,LMPK12070074,HMDB34114,LMPK12070132,HMDB34115,LMPK12070131,HMDB38283,HMDB38448,HMDB30793,HMDB30852,HMDB30807,HMDB29870,LMPK12050449,HMDB29527,LMPK12070077,HMDB30622,HMDB30090,C09833,LMPK12140571,HMDB41726,HMDB31620,LMPK12050462,HMDB31420,HMDB33309,HMDB33291,LMPK12070056,HMDB37320,LMPK12120434,HMDB37322,LMPK12140611,HMDB37489,LMPK12140661,HMDB62550,C05334…	annotated
	65	391.052	1133.72	32608.9	16982.9	32732	17544.9	34578.4	40429.9	40860.8	21631.9	30173	22221.9	32126.3	37258.9	35255.9	31154.5	38968.3	46974.5	28496.4	42467.7	35170.9	32877.8	positive	No Fragments	Fenthiaprop	WHWHBAUZDPEHEM-UHFFFAOYSA-N	C19121	annotated
	66	808.584	215.16	12391412	15980509	10548413	11259064	10470365	13079242	8886011	13525505	16036604	13022179	12106764	12102927	26490796	20369676	20003696	23670882	20874818	15326424	18308508	16350528	positive	Annotate in FrAnK	PC(18:1(9Z)/18:1(9Z)) ;PC(20:3(8Z,11Z,14Z)/18:2(9Z,12Z));PC(20:3(8Z,11Z,14Z)/18:2(9Z,12Z));PC(20:2(11Z,14Z)/18:3(9Z,12Z,15Z));PC(20:2(11Z,14Z)/18:3(9Z,12Z,15Z));PC(20:2(11Z,14Z)/18:3(6Z,9Z,12Z));PC(20:2(11Z,14Z)/18:3(6Z,9Z,12Z));PC(20:2(11Z,14Z)/16:0);PC(20:2(11Z,14Z)/16:0);PC(20:1(11Z)/18:4(6Z,9Z,12Z,15Z));PC(20:1(11Z)/18:4(6Z,9Z,12Z,15Z));PC(20:3(5Z,8Z,11Z)/18:2(9Z,12Z));PC(20:3(5Z,8Z,11Z)/18:2…	SNKAWJBJQDLSFF-YEUCEMRASA-N,SUACBSWYGWBPFC-GPUJSUHJSA-N,SUACBSWYGWBPFC-GPUJSUHJSA-N,ZWBUMNLEWHYPRH-HTEBOPLQSA-N,ZWBUMNLEWHYPRH-HTEBOPLQSA-N,WTLVSDIWQGLEAN-MFMUPFOOSA-N,WTLVSDIWQGLEAN-MFMUPFOOSA-N,JCABAGPMEUGRDK-UXSLIEDSSA-N,JCABAGPMEUGRDK-UXSLIEDSSA-N,YDPVXGLBOPTMBY-SNMLGIRPSA-N,YDPVXGLBOPTMBY-SNMLGIRPSA-N,SKQBFCOATFWTGJ-GGVIMJHGSA-N,SKQBFCOATFWTGJ-GGVIMJHGSA-N,PJAVLQZDHFXHPI-IHBLHBMHSA-N,PJAVLQZ…	HMDB00593,HMDB08402,LMGP01011879,HMDB08338,LMGP01011850,HMDB08337,LMGP01011849,HMDB08331,LMGP01011841,HMDB08306,LMGP01011821,HMDB08369,LMGP01012199,HMDB08433,LMGP01011908,HMDB08432,LMGP01012208,HMDB08497,LMGP01011937,HMDB08466,HMDB08465,LMGP01012211,HMDB08659,HMDB08627,LMGP01012073,HMDB08559,LMGP01012219,HMDB08590,LMGP01012037,HMDB08692,HMDB08011,LMGP01011489,HMDB08050,LMGP01010805,HMDB08039,LMGP…	annotated
	67	856.583	213.58	188239	209894	96654.1	162506	140317	178274	66081.9	119319	241722	111274	121488	134796	218985	234549	292870	316987	254992	151138	238994	180318	positive	No Fragments	PC(20:3(8Z,11Z,14Z)/22:6(4Z,7Z,10Z,13Z,16Z,19Z));PC(20:3(8Z,11Z,14Z)/22:6(4Z,7Z,10Z,13Z,16Z,19Z));PC(20:3(8Z,11Z,14Z)/20:3(8Z,11Z,14Z));PC(20:3(8Z,11Z,14Z)/20:3(8Z,11Z,14Z));PC(20:3(8Z,11Z,14Z)/20:3(5Z,8Z,11Z));PC(20:1(11Z)/20:5(5Z,8Z,11Z,14Z,17Z));PC(20:1(11Z)/20:5(5Z,8Z,11Z,14Z,17Z));PC(20:3(5Z,8Z,11Z)/20:3(8Z,11Z,14Z));PC(20:3(5Z,8Z,11Z)/20:3(5Z,8Z,11Z));PC(20:2(11Z,14Z)/20:4(8Z,11Z,14Z,17Z));…	SYWDYGPSRLFGGR-IOJMYNHSSA-N,SYWDYGPSRLFGGR-IOJMYNHSSA-N,UCQTXWKYRXXLSS-BLDRONNASA-N,UCQTXWKYRXXLSS-BLDRONNASA-N,STJMRHKIQNWSPV-HGWYWTLDSA-N,PQDQSVDTILKDMN-DBQSUDOFSA-N,PQDQSVDTILKDMN-DBQSUDOFSA-N,JHMWTEQGLBMSLG-DMHZMEFUSA-N,ZITMTGXPTAXDMQ-LGFSYLBFSA-N,DWNZYUCWYBDRIX-JXHRKKHCSA-N,TYRTWVKQVGNGSZ-RGBTVBCDSA-N,TYRTWVKQVGNGSZ-RGBTVBCDSA-N,NBMCSOJQWVAWGA-TWAKRUQDSA-N,QXFLCSRGTJSRSB-FHXFQLHXSA-N,QXFLCSR…	HMDB08419,LMGP01011896,HMDB08409,LMGP01011888,HMDB08408,HMDB08314,LMGP01011828,HMDB08377,HMDB08376,HMDB08346,HMDB08345,LMGP01011858,HMDB08387,HMDB08515,LMGP01011954,HMDB08505,LMGP01011945,HMDB08451,HMDB08450,HMDB08440,LMGP01011917,HMDB08484,HMDB08483,HMDB08473,HMDB08601,LMGP01012051,HMDB08642,LMGP01012090,HMDB08631,LMGP01012079,HMDB08738,LMGP01012118,HMDB08737,HMDB08727,LMGP01012107,HMDB08707,HMD…	annotated
	68	760.583	218.55	13138531	17773542	17280852	19014570	10738407	17900706	25498154	14929046	13903198	14886178	14238504	15907543	18544320	16173960	16459653	13969962	16511116	14546304	14038443	25938792	positive	No Fragments	PE(22:1(13Z)/15:0);PE(15:0/22:1(13Z));DG(20:0/0:0/22:6n3);DG(22:1n9/0:0/20:5n3);DG(20:1n9/0:0/22:5n6);DG(20:1n9/0:0/22:5n3);DG(20:1(11Z)/22:5(4Z,7Z,10Z,13Z,16Z)/0:0);DG(20:2(11Z,14Z)/22:4(7Z,10Z,13Z,16Z)/0:0);DG(20:2(11Z,14Z)/22:4(7Z,10Z,13Z,16Z)/0:0)[iso2];DG(20:1(11Z)/22:5(7Z,10Z,13Z,16Z,19Z)/0:0);DG(20:1(11Z)/22:5(7Z,10Z,13Z,16Z,19Z)/0:0)[iso2];DG(20:0/22:6(4Z,7Z,10Z,13Z,16Z,19Z)/0:0);DG(20:0/…	REDKBACMQCHVMH-LQOXNGKESA-N,MUWFEEOSXPAQIY-LQOXNGKESA-N,QPSNLPWVYBNPJW-ZVJYVBFZSA-N,UCLBTKIUEYXHID-BPVPNIAOSA-N,YXUJFYIEHNCMBL-WJEQYBRCSA-N,GPQVDPPUJOKHPS-QSOAFSPRSA-N,IXQXJHUJJUMUKV-VEVSMCONSA-N,PZPBNNFYTRYMLV-UZYSKLKTSA-N,PZPBNNFYTRYMLV-UZYSKLKTSA-N,TWCMTRCNZDNRCJ-VLFCHZRNSA-N,TWCMTRCNZDNRCJ-VLFCHZRNSA-N,WKXRCUYDMVQYFL-PZJJUGDGSA-N,WKXRCUYDMVQYFL-PZJJUGDGSA-N,NLBIPSBIDPZBDK-TXXVBLCZSA-N,BLLMMBH…	HMDB09516,HMDB08908,HMDB56086,HMDB56264,HMDB56227,HMDB56232,HMDB07409,HMDB07437,LMGL02010255,HMDB07410,LMGL02010256,HMDB07382,LMGL02010257,HMDB56347,HMDB56333,HMDB08003,LMGP01011483,HMDB08035,LMGP01010744,HMDB08067,LMGP01012146,HMDB08100,LMGP01010884,HMDB08295,LMGP01011807,HMDB08263,LMGP01011787,HMDB07911,LMGP01011397,HMDB07972,LMGP01010005,HMDB07971,LMGP01010576,HMDB07523,LMGL02010261,HMDB07552,…	annotated
	69	789.618	216.15	3.97007e+06	2.8729e+06	4062012	4797159	3590369	3.83891e+06	5.75782e+06	3.72683e+06	3.61985e+06	3.74444e+06	3.04988e+06	3.93825e+06	5.15624e+06	4.37973e+06	3.62904e+06	3681286	3.6978e+06	3.94102e+06	3480101	7413299	positive	No Fragments				annotated
	70	791.625	216.36	233130	194222	215381	275260	179226	229161	312543	206253	245149	240092	176095	259556	330517	268683	241071	237376	168678	221082	186321	465363	positive	No Fragments				annotated
	71	171.076	495.14	816780	716002	15159930	1.0611e+06	4.20504e+06	4337067	23838668	2.06863e+06	820867	903682	1.23569e+06	1.19649e+06	288774	709463	1.05238e+06	1.09706e+06	754277	383984	792590	692160	positive	Annotate in FrAnK	Pyrrolidonecarboxylic acid;5-Oxoprolinate;Pyroglutamic acid;Pidolic acid;N-Acryloylglycine;Pyrroline hydroxycarboxylic acid;dimethadione;1-Pyrroline-4-hydroxy-2-carboxylate;1-Pyrroline-4-hydroxy-2-carboxylate;(3R,5S)-1-pyrroline-3-hydroxy-5-carboxylic Acid;L-1-Pyrroline-3-hydroxy-5-carboxylate;N-Nitrosoguvacoline;4-Oxoproline;5-Oxo-D-proline	ODHCTXKNWHHXJC-UHFFFAOYSA-N,ODHCTXKNWHHXJC-UHFFFAOYSA-N,ODHCTXKNWHHXJC-VKHMYHEASA-N,ODHCTXKNWHHXJC-VKHMYHEASA-N,LZCXCXDOGAEFQX-UHFFFAOYSA-N,WFOFKRKDDKGRIK-UHFFFAOYSA-N,JYJFNDQBESEHJQ-UHFFFAOYSA-N,AOMLMYXPXUTBQH-UHFFFAOYSA-N,AOMLMYXPXUTBQH-UHFFFAOYSA-N,WFOFKRKDDKGRIK-DMTCNVIQSA-N,WFOFKRKDDKGRIK-DMTCNVIQSA-N,NXEUEKXJAAVKCT-UHFFFAOYSA-N,HFXAFXVXPMUQCQ-BYPYZUCNSA-N,ODHCTXKNWHHXJC-GSVOUGTGSA-N	HMDB00805,HMDB60262,HMDB00267,C01879,HMDB01843,HMDB01369,HMDB61093,HMDB02234,C04282,HMDB62585,C04281,C19482,C01877,C02237	annotated
	72	176.029	499.52	26212.8	27640	39995	27657	41278.4	32301.4	49715.7	30526.5	19260.8	22339.6	14400.7	20983.6	22680	19209.4	20588	17499.5	27446.4	20682.4	18163.9	14255.2	positive	No Fragments				annotated
	73	520.34	263.26	9878877	12177526	19501246	8771994	7107255	15766963	10657565	9772804	21464446	16201988	14084445	16570690	11016308	13357415	17103156	16885194	18035472	23756358	9871036	10856973	positive	Annotate in FrAnK	LysoPC(18:2(9Z,12Z));PC(18:2(9Z,12Z)/0:0);2-linoleoyl-sn-glycero-3-phosphocholine;Callystatin A;1alpha-hydroxy-18-(5-hydroxy-5-methyl-3-hexynyloxy)-23,24,25,26,27-pentanorvitamin D3 / 1alpha-hydroxy-18-(5-hydroxy-5-methyl-3-hexynyloxy)-23,24,25,26,27-pentanorcholecalciferol;1alpha-hydroxy-18-(5-hydroxy-5-methyl-2-hexynyloxy)-23,24,25,26,27-pentanorvitamin D3 / 1alpha-hydroxy-18-(5-hydroxy-5-methy…	SPJFYYJXNPEZDW-FTJOPAKQSA-N,SPJFYYJXNPEZDW-FTJOPAKQSA-N,LSUXCWJOIAWGOU-FZVXUVPBSA-N,QPJTWGLLJWBDQW-KMMMXHTBSA-N,HFSILROUTYIQKM-LTNBWTJJSA-N,VCLPJMLQLXISEJ-LTNBWTJJSA-N,KTOLWQCZNYCQTO-SHAFGOBASA-N,FQQBBMUNHBMJPB-QEYQUZSWSA-N,CLDXAAPENVNFAW-JRMAHNDFSA-N,ULVPOFJOULFKJV-CPVFFCQCSA-N,ULVPOFJOULFKJV-KXMXVMHSSA-N,QTQPODIWHQDUFX-NZTAYOLOSA-N,QTQPODIWHQDUFX-LOIPRMGTSA-N,CCQDDFQSXHNPBD-DZNVSCBGSA-N	HMDB10386,LMGP01050035,HMDB62711,C16891,LMST03020594,LMST03020593,LMST01040191,LMST01040192,LMGP01050034,LMST03020400,LMST03020401,LMST03020398,LMST03020399,LMST01100012	annotated
	74	1015.67	263.79	271616	519906	542085	284645	395136	399527	279586	394783	674753	422065	422222	513326	313768	368529	427599	433219	513251	554638	286419	334620	positive	Annotate in FrAnK				annotated
	75	1039.67	263.62	96674.6	194242	203627	98744.5	146527	219883	83037.6	142471	250057	148548	173375	177860	131619	138511	138367	209323	181621	236401	85017.2	171509	positive	No Fragments				annotated
	76	274.103	638.79	18806228	13360484	19942398	19481022	11475177	8.29616e+06	23341336	16903872	11708158	11584785	14508420	10734217	12208506	9537947	6.87081e+06	12776573	7.30659e+06	9512221	8563982	6205907	positive	Annotate in FrAnK				annotated
	77	128.953	747.17	20729616	18207190	20067358	19330298	22705742	20530994	19902722	19776376	18497590	19373360	21681942	19943162	21053204	22290524	20094074	18586838	19206034	20995870	19381824	19419492	positive	Annotate in FrAnK				annotated
	78	234.918	769.57	3.02551e+06	2.94454e+06	2.99512e+06	2.92222e+06	3066988	2.98171e+06	2.93219e+06	2.85676e+06	2963099	2.94006e+06	3.30092e+06	2.99821e+06	3.09034e+06	3.15538e+06	3054675	3.02331e+06	2958754	3.20054e+06	2.92945e+06	3.02829e+06	positive	Annotate in FrAnK				annotated
	79	168.946	747.12	1933668	1.71181e+06	1.89651e+06	1.92274e+06	2.07295e+06	1.96989e+06	1.9196e+06	1.84458e+06	1.78904e+06	1.83016e+06	2.03301e+06	1.88344e+06	2.05379e+06	2.08911e+06	1.91838e+06	1.75764e+06	1.90799e+06	1.99448e+06	1.8388e+06	1.86942e+06	positive	Annotate in FrAnK				annotated
	80	340.882	776.62	1.30346e+06	1190396	1.24691e+06	1.23085e+06	1.13772e+06	1.20167e+06	1.11496e+06	1.19117e+06	1.27582e+06	1.19037e+06	1243353	1.19348e+06	1.18295e+06	1.20116e+06	1.23484e+06	1.16437e+06	1.21613e+06	1.19507e+06	1.14451e+06	1.19899e+06	positive	Annotate in FrAnK				annotated
	81	380.874	775.59	767668	747458	775689	751089	690482	769033	754379	733646	737710	721044	741910	712668	741465	730144	766684	739692	774759	746346	752236	780666	positive	Annotate in FrAnK				annotated
	82	380.874	771.96	767668	747458	775689	747404	690312	769033	754379	731307	720070	721044	741910	712668	741465	702297	744408	739692	774759	746346	751667	731361	positive	Annotate in FrAnK				annotated
	83	446.846	774.33	567025	552763	547939	575629	556146	580123	580333	555892	557957	546488	557123	553073	537257	554301	571744	564957	591363	591702	533244	564799	positive	Annotate in FrAnK				annotated
	84	296.918	767.8	455709	434859	472635	468174	492174	435136	438026	453027	429465	432425	482863	440633	482590	475376	454800	442207	456563	461459	453879	448937	positive	Annotate in FrAnK				annotated
	85	526.883	776.57	375351	351633	383942	378548	381333	368410	382916	354530	372000	363010	401374	365253	376303	374774	376507	378702	373325	398629	384772	420107	positive	Annotate in FrAnK				annotated
	86	380.9	774.92	381951	352880	350658	383505	368845	357462	353539	330286	349094	351802	385946	351846	341182	366499	378615	360611	363385	362379	350881	403214	positive	No Fragments				annotated
	87	716.829	767.79	307265	316404	335439	351692	325130	326547	326306	307015	319636	325602	339047	334820	317454	324315	373336	345056	338591	343786	367716	326297	positive	Annotate in FrAnK				annotated
	88	424.864	772.44	365072	369053	342167	345151	326444	345148	346172	364628	355509	332439	350745	346396	351762	350389	342254	317757	362962	355446	314989	348722	positive	Annotate in FrAnK				annotated
	89	424.864	772.44	365072	369053	342167	345151	326444	345148	346172	364628	355509	332439	350745	346396	351762	350389	342254	317757	362962	355446	314989	348722	positive	Annotate in FrAnK				annotated
	90	486.838	768.47	350325	341181	357296	351916	352136	336136	331128	338606	358535	333055	355650	332043	340258	331037	358500	323015	364595	346999	343629	360413	positive	Annotate in FrAnK				annotated
	91	632.847	773.84	339071	327010	359422	330356	318416	317169	301527	328723	297839	336648	325238	312086	319551	312191	338564	323124	347877	314093	320892	344980	positive	Annotate in FrAnK				annotated
	92	552.809	764.89	338283	345835	342047	334542	326038	318360	325249	307558	324088	314567	329302	327992	318109	330722	354470	319933	346289	327923	318152	330488	positive	Annotate in FrAnK				annotated
	93	380.9	751.15	327336	296652	337194	321309	339058	327400	336978	330286	319744	322226	352258	327270	336540	341560	338469	323080	330307	345906	329219	330063	positive	No Fragments				annotated
	94	486.864	771.55	319172	342924	339595	314995	316045	327384	313615	316821	318746	323363	309681	317524	313203	329232	322067	335822	336351	321425	303495	336753	positive	No Fragments				annotated
	95	548.865	774.15	322052	333083	302226	326198	308360	319644	318028	320582	317968	324711	316347	336264	311769	318128	321517	316371	317684	329242	317273	342345	positive	Annotate in FrAnK				annotated
	96	548.865	774.39	322052	333083	302226	326198	308360	319644	318028	320582	317968	324711	316347	336264	311769	318128	321517	316371	317684	327089	317273	342345	positive	Annotate in FrAnK				annotated
	97	800.811	766.13	295403	273114	280253	301865	288724	281198	282192	296013	339462	267000	290291	294240	278052	287598	305380	292540	285685	281437	271853	294932	positive	Annotate in FrAnK				annotated
	98	464.882	776.03	306457	311997	305747	318984	303974	290498	302524	306215	301762	321664	322801	311329	313740	284587	302243	319357	305278	312860	295440	318872	positive	Annotate in FrAnK				annotated
	99	208.939	766.76	309836	290254	289692	293296	291011	279959	284649	281505	299180	281745	312403	298944	285796	300432	305987	319659	280624	290516	303757	292375	positive	Annotate in FrAnK				annotated
	100	632.847	749.65	299951	273402	286884	308473	297191	300858	285061	303083	283721	293141	268975	289854	302893	280730	301330	293636	300522	303224	315888	300784	positive	Annotate in FrAnK				annotated
	101	570.846	767.45	256697	252550	254021	250485	244723	242419	238126	267807	252408	249738	266841	246646	267410	260597	249388	263551	290451	266831	235524	247702	positive	Annotate in FrAnK				annotated
	102	252.928	765.08	230354	236148	241839	249848	256738	247485	241697	234314	226166	247406	241194	233725	238998	248221	250011	280726	242907	246848	235154	242676	positive	Annotate in FrAnK				annotated
	103	252.928	765.08	230354	236148	241839	249848	256738	247485	241697	234314	226166	247406	241194	233725	238998	248221	250011	280726	242907	246848	235154	242676	positive	Annotate in FrAnK				annotated
	104	884.794	763.42	240676	222868	238960	232758	244476	248392	259014	228560	255239	240256	256261	232584	238940	238243	263483	232450	262682	238384	245705	238481	positive	Annotate in FrAnK				annotated
	105	654.829	770.26	214950	222477	220174	245949	208143	232857	201607	212016	211123	229321	204361	242098	224112	207681	219353	228249	229034	224863	217358	213390	positive	Annotate in FrAnK				annotated
	106	694.847	771.39	199541	186251	189334	204467	187742	183136	190040	185008	177913	189873	193170	194468	189380	175005	176710	204118	227187	189937	185760	206265	positive	Annotate in FrAnK				annotated
	107	212.936	747.78	180559	163505	195979	174760	204070	183856	182386	176483	175120	179551	191537	198048	215245	200072	175475	184391	180710	202674	171794	184160	positive	Annotate in FrAnK	cis-2-Chloro-4-carboxymethylenebut-2-en-1,4-olide;cis-2-Chloro-4-carboxymethylenebut-2-en-1,4-olide;trans-2-Chloro-4-carboxymethylenebut-2-en-1,4-olide	ADSGHWJRPOXXTD-UHFFFAOYSA-N,ADSGHWJRPOXXTD-NSCUHMNNSA-N,ADSGHWJRPOXXTD-IHWYPQMZSA-N	HMDB60455,C04706,C04729	annotated
	108	610.865	771.66	196602	197619	177995	205014	189387	194956	181860	176367	178101	179387	206004	188467	202621	172072	181274	189394	195068	179428	197859	203316	positive	Annotate in FrAnK				annotated
	109	822.793	763.17	152688	147157	153631	141635	138001	141644	155654	147340	144246	150594	147037	151634	132913	155228	152004	147912	150524	156894	199231	155284	positive	Annotate in FrAnK				annotated
	110	508.846	769.24	177558	181556	168527	165574	159835	160691	174224	198776	170018	160320	180779	170147	172056	158659	163733	167126	175462	178146	166927	179213	positive	Annotate in FrAnK				annotated
	111	314.902	772.44	191734	187740	187926	184371	160859	177203	171007	174300	178587	194145	183398	178320	184817	194038	183797	195674	190160	183031	178444	186727	positive	Annotate in FrAnK				annotated
	112	658.773	763.72	188050	170602	173424	173246	159324	174402	174324	169639	183743	163659	168871	173049	155994	167306	182086	166665	170302	169929	166354	176031	positive	Annotate in FrAnK				annotated
	113	968.776	758.59	170059	158375	155381	171572	185537	162372	162868	159692	164670	164341	177698	166878	165529	170181	165196	169906	171222	187514	159204	174840	positive	Annotate in FrAnK				annotated
	114	842.803	766.02	132836	132000	135206	164253	149667	149960	151334	148480	130210	138536	178456	135540	145671	131382	137029	140125	131416	179085	135652	142785	positive	Annotate in FrAnK				annotated
	115	738.811	765.74	162465	147888	171816	164374	161480	157627	155941	164031	157119	159254	160900	163088	165808	175977	151513	156290	176674	159674	170415	177861	positive	Annotate in FrAnK				annotated
	116	676.811	769.07	155226	148174	159321	150005	149874	166211	157736	151406	143288	148296	170455	165109	149331	146309	162777	158708	163610	160601	162776	148028	positive	Annotate in FrAnK				annotated
	117	592.828	767.41	165876	151585	154743	156792	152604	145380	142619	146778	158055	155974	149330	140415	147788	150628	155585	147629	156840	149891	158574	156513	positive	No Fragments				annotated
	118	758.82	769.12	128743	153533	128809	138870	136561	124756	148904	141661	129392	153900	137525	140119	125355	128718	151724	131256	148542	165543	133361	163252	positive	Annotate in FrAnK				annotated
	119	274.935	749.11	125304	108388	136231	150655	153231	154798	132014	137913	119083	132998	145677	140872	149945	143242	140155	127473	125575	159216	143411	128283	positive	No Fragments				annotated
	120	274.935	749.11	125304	108388	136231	150655	153231	154798	132014	137913	119083	132998	145677	140872	149945	143242	140155	127473	125575	159216	143411	128283	positive	No Fragments				annotated
	121	274.935	749.11	125304	108388	136231	150655	153231	154798	132014	137913	119083	132998	145677	140872	149945	143242	140155	127473	125575	159216	143411	128283	positive	No Fragments				annotated
	122	778.83	768.02	139253	130674	146192	131398	135315	131823	129430	138812	132827	146277	140956	153369	124107	137573	126075	127601	132192	134743	132373	143366	positive	Annotate in FrAnK				annotated
	123	592.802	765.98	145192	135028	140814	153192	135233	142678	140083	137238	134653	140690	136553	148842	131724	146062	147307	139554	133656	138241	147011	131403	positive	No Fragments				annotated
	124	614.811	765.29	122326	131014	136539	131560	126308	124419	115444	125244	127412	118581	128985	118399	132322	127522	129617	121870	138365	146950	131670	125009	positive	No Fragments				annotated
	125	906.775	760.58	145900	128947	133958	133594	135821	140782	146910	145631	137998	123438	145558	124540	128406	145773	142914	135409	129452	139771	129193	131656	positive	Annotate in FrAnK				annotated
	126	926.785	761.32	118356	111087	121483	115196	119421	116478	124031	121515	111690	127815	123954	116125	111653	112152	145661	104040	125990	142313	114606	113884	positive	No Fragments				annotated
	127	769.811	767.24	110342	103975	115167	116082	108642	116578	96470.1	108608	123370	122708	104434	109055	109581	109759	105604	121645	130178	121571	143725	115106	positive	No Fragments				annotated
	128	636.793	761.68	127847	134018	126916	124620	139045	129182	127162	128303	141119	125468	128678	119142	132168	134890	135384	126728	135051	129086	118134	131680	positive	Annotate in FrAnK				annotated
	129	530.829	763.43	130630	125621	124736	121633	126537	130822	133359	127503	134901	140268	135600	119324	134457	128798	128007	130588	140878	122991	137575	130812	positive	Annotate in FrAnK				annotated
	130	853.793	763.83	112951	110947	115084	123380	139926	121178	104681	108691	119887	126815	122969	128424	123425	111544	117862	121214	118946	113507	122862	123623	positive	No Fragments				annotated
	131	727.82	773.81	96172.2	86455.2	105672	107102	100528	111606	130382	98142.8	96549	94209.4	104539	108833	93400.8	99831.4	108789	95381.4	100361	111415	132618	98206.5	positive	No Fragments				annotated
	132	698.793	765.5	127146	114205	113654	116464	108084	115020	111458	121066	116000	107230	110080	124421	111322	106667	122057	110585	129085	112205	123081	116292	positive	No Fragments				annotated
	133	895.784	760.52	107556	111490	110105	99531.2	103962	115300	123718	104466	108753	102997	113984	98512.2	119825	116000	128544	99379.6	116616	120260	109722	116439	positive	No Fragments				annotated
	134	358.892	770.92	110628	119336	120339	117658	105702	120037	105450	117464	112049	126934	115453	116568	116812	116412	114865	122149	125000	115420	123955	121558	positive	No Fragments				annotated
	135	811.802	763.26	113760	106319	101468	105615	122137	116487	124640	107133	123325	112964	110863	122011	113468	110269	117013	117285	115768	106132	114108	102676	positive	No Fragments				annotated
	136	937.775	759.44	82690.9	92139.4	87021.6	123270	101728	96459.1	93321	97276	105939	89525.3	103961	86199	87570.1	90597.7	107606	95033.2	90394.1	90852.8	86250.2	104685	positive	No Fragments				annotated
	137	674.838	771.1	100454	95077.6	101738	103145	92844.9	95491.4	91299.6	91238.3	103773	94466.6	107249	108406	96455.9	96161.5	97355.9	89606.8	119179	111990	98643.3	111134	positive	No Fragments				annotated
	138	420.866	770.52	112771	107031	109216	116331	105209	116275	98597.2	99904.9	112609	102537	103048	98910.6	100749	106472	118355	111540	103770	107998	107035	105391	positive	No Fragments				annotated
	139	685.829	768.41	80300.7	102200	83085.8	94793	85333.8	100624	86438.5	86903.9	93387	75603.6	93696.8	91841.4	79073.7	90333.9	100288	86393.2	101886	86955.7	110630	88198.9	positive	No Fragments				annotated
	140	358.918	760.73	92970	85563.9	89740	105189	105817	91535.9	87564.4	89345.4	95596.1	91382.1	99963.9	88800.1	107898	95125.2	102510	95733.9	94896.6	104040	96115.8	93622.8	positive	No Fragments	Folpet;Folpet	HKIOYBQGHSTUDB-UHFFFAOYSA-N,HKIOYBQGHSTUDB-UHFFFAOYSA-N	HMDB31792,C18860	annotated
	141	358.918	760.73	92970	85563.9	89740	105189	105817	91535.9	87564.4	89345.4	95596.1	91382.1	99963.9	88800.1	107898	95125.2	102510	95733.9	94896.6	104040	96115.8	93622.8	positive	No Fragments	Folpet;Folpet	HKIOYBQGHSTUDB-UHFFFAOYSA-N,HKIOYBQGHSTUDB-UHFFFAOYSA-N	HMDB31792,C18860	annotated
	142	990.758	762.52	92163.3	96610.4	89577.3	102670	101674	96200.5	82291.5	86434.7	89753.8	94398.5	107635	100787	89655.2	93836.1	97610.5	89019.8	93932.6	104680	96558	88576.2	positive	No Fragments				annotated
	143	764.738	764.17	87943.9	90111.6	84905.6	94311.7	96430.9	103475	81245	86870.2	86998.7	80127.7	88966	85065.3	79002.6	91720.4	89090.1	85568.5	90821.3	106560	77337.6	80431.1	positive	Annotate in FrAnK				annotated
	144	1010.77	760.95	80504.3	75432.1	62277.6	78651.2	81434.9	73387.9	72902.6	76822.9	76040.4	74248	83782.1	70974.7	77066.3	76581.8	77963.8	87513.1	80667.1	100875	78586.1	73665.4	positive	No Fragments				annotated
	145	826.739	760.58	59313.4	65801.4	65889.7	64939.6	99370	70699.4	69364.7	64252.4	71118.6	64089.4	71045	62492.7	68451.1	65289.9	66465.9	71307	73804.9	69528	70682.2	61523.1	positive	No Fragments				annotated
	146	780.802	763.48	64906.5	65584.9	73619.6	79042	80841.7	77859.7	66096.2	64163.3	71641.2	73412.3	66200.8	71701.8	69815.4	68444.6	76507.5	79885.8	81018	95497.8	72429.5	72986.2	positive	No Fragments				annotated
	147	864.784	762.06	87301.9	73319.9	73676.5	83333.6	72963.9	83913.9	68684.5	79988.7	84458	69505.7	81132.8	66127.5	72808.1	84441.1	91557.8	69027.5	74740.5	87956.6	86319.8	73247.3	positive	No Fragments				annotated
	148	442.9	775.6	67890.4	66781	70548.1	75213.5	74697.3	71266.9	70671.9	75299.1	65981	73488.6	85520.6	70109.2	76501.2	75069.7	77444.7	77218.9	69895.6	72296.8	78826.1	83582.5	positive	No Fragments	1-Amino-2,4-dibromoanthraquinone	ZINRVIQBCHAZMM-UHFFFAOYSA-N	C19211	annotated
	149	643.838	772.03	66689.6	71717.9	66185.3	72283.1	61672.2	68210.7	59907.6	76254.7	58505.8	60328.4	67203.8	67977	80182.3	59426.7	68705.6	65436	82525.1	67365.8	63561.7	68716.8	positive	No Fragments				annotated
	150	928.757	763.18	62190.2	52936.1	57332.6	71728.2	66818.6	66145.7	64786.5	68309.9	59097.1	58680.1	52691.7	59660.8	78845.2	65881.7	65729.5	55933.8	62899.3	64783.5	57496.1	79640.1	positive	No Fragments				annotated
	151	1030.78	765.92	69772.5	60799.9	69385.6	69096.1	64673.7	61266.9	61126.1	67127.2	65915	62561.1	60718.1	65005	60011.3	73814.7	71800.8	61510.4	59846.8	74367.8	71981.7	65547.5	positive	No Fragments	DAT(16:0/24:0(2Me[S],3OH[S],4Me[S],6Me[S]));DAT(19:0/21:0(2Me[S],3OH[S],4Me[S],6Me[S]))	GMJFLIDPDMRXHA-RHDDKKGISA-N,PCUNYIXJJSXSBO-RHDDKKGISA-N	LMSL03000003,LMSL03000015	annotated
	152	275.913	771.47	66907	67656.1	64464.1	64421.3	63820.3	66593.9	64508.9	61649	67169.8	64914.6	65198.7	66957.7	65343.3	62179.2	72529.3	65242.9	61388.7	67779.7	68629.2	65466.8	positive	No Fragments	1,2,3,5,6,8-Hexathionane;1,2,4,5,7,8-Hexathionane	ZOJCTXCAPUGEKN-UHFFFAOYSA-N,BWXFNUCDJXXBHX-UHFFFAOYSA-N	HMDB39648,HMDB39432	annotated
	153	354.895	770.6	65775.2	66050	68561.1	64849.9	55088.8	61341.1	70009.6	63316.7	63354.5	66418.3	60529.6	58431.4	62086.1	57773	62700.7	68827	64259.9	60826.6	66536.2	72032.5	positive	No Fragments				annotated
	154	354.895	770.6	65775.2	66050	68561.1	64849.9	55088.8	61341.1	70009.6	63316.7	63354.5	66418.3	60529.6	58431.4	62086.1	57773	62700.7	68827	64259.9	60826.6	66536.2	72032.5	positive	No Fragments				annotated
	155	147.998	747.18	52603.1	51164.1	57812.9	71232.1	69800.1	50747.7	52734.5	57782.2	51052.6	51243.8	59344.4	54887.9	70524.3	63114.4	62418.4	51343.9	53610.3	60950.2	61113.7	57719.1	positive	No Fragments	Sodium bicarbonate	UIIMBOGNXHQVGW-UHFFFAOYSA-M	C12603	annotated
	156	601.846	773.54	46535.4	56172.4	37624	41650.9	43127.9	42272.1	44059.8	52191.8	45816.6	50119.2	50573.1	47794.4	42019.5	40668.7	43556.1	41512	43057.2	48095.2	53075.5	47921	positive	No Fragments				annotated
	157	621.856	772.99	50960.8	42238.8	43403.9	44825.3	37378.2	31541.9	39761.6	36803.5	37031.7	39078.9	53854.2	34480	38989.9	42728	38513.2	36823.9	40891.6	49485.1	46705.6	48269.3	positive	No Fragments				annotated
	158	276.914	767.99	44111.6	46711.6	43008.8	41612.9	48609.2	46627.6	42947.4	42523	41579.5	47040.6	45247.8	33921.1	41601.1	42401	43660.3	38567.2	42155.6	42187	51632.4	44676.4	positive	No Fragments				annotated
	159	276.914	767.99	44111.6	46711.6	43008.8	41612.9	48609.2	46627.6	42947.4	42523	41579.5	47040.6	45247.8	33921.1	41601.1	42401	43660.3	38567.2	42155.6	42187	51632.4	44676.4	positive	No Fragments				annotated
	160	398.885	765.83	35219.3	48706.2	38936.2	45881.7	43604.8	38944.8	34368.4	40638.5	44403.3	41676	43030.9	35008.3	42421.9	39342.4	39550.7	35344.9	42386.3	35302.1	37517.5	38516.4	positive	No Fragments				annotated
	161	319.903	770.99	32880.9	30128.7	27994.2	30519.9	35669.1	32291.5	30179.4	28686.4	33497.6	34917	33635.8	31767.9	34344.7	27296.9	31310.2	30157	29740.6	32353.9	31778.4	32638	positive	No Fragments				annotated
	162	209.972	745.3	24868.8	24455.9	26799.7	20836.5	26591.9	20668.8	27803.3	21665.9	22085.3	24157.6	26937.7	24069.2	26276.9	29415.1	26900.7	23089	23618.8	21745.2	22412.6	25434.6	positive	No Fragments				annotated
	163	147.113	1047.71	6.68598e+06	5204641	8967554	4.17219e+06	15021107	21767396	7228342	4865330	5742012	3.3098e+06	8430580	3.83872e+06	5272124	9084313	7008201	6607612	2.33444e+06	5682896	5.57671e+06	9238442	positive	L-Lysine (C6H14N2O2) Prob = 72.9600000000	L-Lysine;D-Lysine;L-Lysine;L-Lysine;Diethanolamine;Diethanolamine;(3S,5S)-3,5-Diaminohexanoate;(3S,5S)-3,5-Diaminohexanoate;(3S)-3,6-Diaminohexanoate;(3S)-3,6-Diaminohexanoate;2,5-Diaminohexanoate;(2R,3R)-3-Methylornithine;D-Lysine;2-Amino-2-methyl-1,3-propandiol;Lysine	KDXKERNSBIXSRK-YFKPBYRVSA-N,KDXKERNSBIXSRK-YFKPBYRVSA-N,KDXKERNSBIXSRK-YFKPBYRVSA-N,KDXKERNSBIXSRK-YFKPBYRVSA-N,ZBCBWPMODOFKDW-UHFFFAOYSA-N,ZBCBWPMODOFKDW-UHFFFAOYSA-N,NGDLSXMSQYUVSJ-WHFBIAKZSA-N,NGDLSXMSQYUVSJ-WHFBIAKZSA-N,QKEWQOJCHPFEAF-YFKPBYRVSA-N,QKEWQOJCHPFEAF-YFKPBYRVSA-N,CEVCRLBFUJAKOG-UHFFFAOYSA-N,HYUPFEBCCJWDJX-RFZPGFLSSA-N,KDXKERNSBIXSRK-RXMQYKEDSA-N,UXFQFBNBSPQBJW-UHFFFAOYSA-N,KDXKERN…	HMDB00182,HMDB03405,C00047,Stds1_2_13DEC19_20200226_124616_36,HMDB04437,C06772,HMDB12115,C01186,HMDB12114,C01142,C05161,C20277,C00739,C11260,C16440	identified+fragment
	164	229.103	1055.11	1.33756e+06	1.32557e+06	1.45935e+06	1.24442e+06	1.75992e+06	2.09481e+06	1.41471e+06	1249655	1.36115e+06	1.27778e+06	1.43435e+06	1.20408e+06	1.27277e+06	1.4918e+06	1.36406e+06	1.38501e+06	1238800	1.28274e+06	1.27601e+06	1.46328e+06	positive	No Fragments	2-(Octylthio)ethanol	KXPXKNBDCUOENF-UHFFFAOYSA-N	C18863	annotated
	165	358.2	1047.83	137708	83745.3	166948	83315.9	367583	622220	151901	77589.2	84786.5	46285.7	176998	71464.5	107922	229392	156140	125213	36740.9	113442	119680	183966	positive	No Fragments				annotated
	166	251.135	1048.2	120500	86758.4	236890	151644	354398	373866	254580	177335	88806.2	96993.6	140909	154758	165848	248186	145913	174001	49028.3	134960	186159	276459	positive	No Fragments				annotated
	167	210.109	1047.84	104930	68004.3	209247	137669	312763	337050	213500	150439	70400.4	92731.3	128427	128776	138907	207845	130481	157355	51923	121855	164340	238423	positive	No Fragments				annotated
	168	266.055	1046.62	168201	166750	235487	140419	225299	294134	167301	144152	159125	132050	264317	158034	170566	237059	210523	187294	129459	198551	184116	209272	positive	Annotate in FrAnK	Chlorphenesin;Chlorphenesin;4-Chloro-3,5-dimethoxybenzyl alcohol	MXOAEAUPQDYUQM-UHFFFAOYSA-N,MXOAEAUPQDYUQM-UHFFFAOYSA-N,NEORIYMPRMFPGM-UHFFFAOYSA-N	HMDB14994,C07928,HMDB40933	annotated
	169	418.168	1047.29	125823	85926.4	124923	76442.9	189317	234935	116552	78177.1	106877	61232.7	175246	59030.7	78355	135646	149073	114437	54594	116781	85535.9	126384	positive	Annotate in FrAnK	Isopropyl apiosylglucoside	ADFAUEYXQCOXBX-UHFFFAOYSA-N	HMDB41513	annotated
	170	207.092	1048.14	90449.6	66555.3	103237	60285.4	135522	166263	96257.6	72937.4	77707.1	72198.7	101918	51252.7	70943.7	104526	94991.2	96277.6	34792	83963.2	79982.1	110854	positive	No Fragments	1-Isothiocyanatohexane;1-Isothiocyanato-4-methylpentane;2-Ethyl-2,5-dihydro-4,5-dimethylthiazole	WXYAXKKXIGHXDS-UHFFFAOYSA-N,CZWUENKYXFGDIG-UHFFFAOYSA-N,CSACPVARWHDAET-UHFFFAOYSA-N	HMDB38432,HMDB38435,HMDB37176	annotated
	171	207.051	1048.07	64524.2	57609.2	84780.1	48194.4	107492	142848	73073.8	52198.7	67571.5	47774.9	98451.2	43786.2	55517.1	87785.1	72184.9	78687.6	32175.5	60925.4	52121.8	85016.6	positive	No Fragments	(S)-lipoic acid;(R)-lipoic acid;(R)-Lipoic acid;Lipoic acid;Lipoate	AGBQKNBQESQNJD-SSDOTTSWSA-N,AGBQKNBQESQNJD-SSDOTTSWSA-N,AGBQKNBQESQNJD-SSDOTTSWSA-N,AGBQKNBQESQNJD-SSDOTTSWSA-N,AGBQKNBQESQNJD-UHFFFAOYSA-N	HMDB14312,HMDB01451,C16241,LMFA01130001,C00725	annotated
	172	229.074	1048.14	81578.7	59282.7	93983	59423.6	126787	124580	75849.4	60928.8	75626.5	53960.6	89391	53676.8	64939.1	91000.8	84559.2	71141.2	39782.7	66551.8	70275.1	92462.8	positive	No Fragments	5-Methoxytryptamine;5-Methoxytryptamine;N-Methylserotonin;N-Methylserotonin;Alline;Cytisine;2-Methyl-5-hydroxytryptamine;Metoxuron	JTEJPPKMYBDEMY-UHFFFAOYSA-N,JTEJPPKMYBDEMY-UHFFFAOYSA-N,ASUSBMNYRHGZIG-UHFFFAOYSA-N,ASUSBMNYRHGZIG-UHFFFAOYSA-N,CBQYNPHHHJTCJS-UHFFFAOYSA-N,ANJTVLIZGCUXLD-UHFFFAOYSA-N,WYWNEDARFVJQSG-UHFFFAOYSA-N,DSRNRYQBBJQVCW-UHFFFAOYSA-N	HMDB04095,C05659,HMDB04369,C06212,HMDB30533,C10763,C13665,C11011	annotated
	173	189.081	1048.74	42244.4	42005.3	58548	34137.6	91414.4	97325.2	55758.3	35590.4	37126.3	25616.1	55343.5	32961.8	36360.2	60568.3	45355.9	49783.1	20583.5	43742.9	49963.6	57329.7	positive	No Fragments				annotated
	174	285.069	1048.07	65659.6	54050.8	64312.3	40984.2	74408.6	93740.2	65413.7	46621.9	51006	32218.8	66788.6	32597.9	49515.9	73474.7	58468.1	61419.1	24685.1	56515.8	51995.7	61203.8	positive	No Fragments	2-(Methylthio)-3H-phenoxazin-3-one;L-beta-aspartyl-L-glutamic acid ;Na-L-Glutamyl-L-aspartic acid;Ng-L-Glutamyl-L-aspartic acid	XSOVEYYOJRSJQH-UHFFFAOYSA-N,DBMVITQDGVMXEY-UHFFFAOYSA-N,FYYSIASRLDJUNP-UHFFFAOYSA-N,JTJZAUVWVBUZAU-WHFBIAKZSA-N	HMDB35996,HMDB11164,HMDB30413,HMDB30419	annotated
	175	396.174	1049.47	31015.5	16637.2	44752.3	32182.4	73934.6	86171.6	52832.5	43986.7	16049.1	24927.7	34711	38506.3	38008	50854.2	33501.7	37176.1	14126.6	35086.8	46775.4	55553.2	positive	No Fragments	Spectinomycin;Spectinomycin	UNFWWIHTNXNPBV-WXKVUWSESA-N,UNFWWIHTNXNPBV-WXKVUWSESA-N	HMDB15055,C02078	annotated
	176	363.046	1047.85	44514.9	36105.4	54394.7	35525	64379.5	82083.8	48736.2	40779.7	44223.8	34203.8	74596.7	35493.4	46993.7	58307.1	61695.9	52739.9	24181.7	53082.4	45267	56332.6	positive	No Fragments				annotated
	177	307.051	1048.74	59010.4	41501.8	50876.6	47638.8	80637.1	79420.7	46562	44861.1	53015.1	35377.9	72444.5	35105.9	51969.5	56830.3	63114.9	61843.8	28368	54962.6	44795.7	60703.6	positive	No Fragments	Phenylalanyl-Cysteine;Cysteinyl-Phenylalanine;2-(Methylthio)-3H-phenoxazin-3-one	KNPVDQMEHSCAGX-UHFFFAOYSA-N,XZFYRXDAULDNFX-UHFFFAOYSA-N,XSOVEYYOJRSJQH-UHFFFAOYSA-N	HMDB28992,HMDB28782,HMDB35996	annotated
	178	311.035	1047.17	35110.9	33807.8	38450.4	19942.1	51870.3	62200.1	33325.4	23120.7	21636.4	23818.7	39541.9	22874.2	29634	37181.7	35934.8	37264.2	16216.6	33169.2	28510.5	29630.2	positive	No Fragments	N-Desalkyl flurazepam;Reduced 2,6-Dichlorophenolindophenol	UVCOILFBWYKHHB-UHFFFAOYSA-N,IFTGQCOAUCEONK-UHFFFAOYSA-N	HMDB61161,C05720	annotated
	179	229.155	517.99	1.5905e+06	3.35376e+06	3.27774e+06	2.18331e+06	15436906	1.46101e+06	20414788	1165643	861281	691964	865028	795909	735857	1.01996e+06	1.03861e+06	955037	967078	702265	1.16648e+06	1.46172e+06	positive	Annotate in FrAnK	Isoleucyl-Proline;L-isoleucyl-L-proline ;Leucyl-Proline;L-leucyl-L-proline ;Polyethylene glycol;8-Amino-7-oxononanoate;7-oxo-8-amino-nonanoic acid;N-Heptanoylglycine;(E)-2-Butenyl-4-methyl-threonine	BBIXOODYWPFNDT-UHFFFAOYSA-N,BBIXOODYWPFNDT-UHFFFAOYSA-N,VTJUNIYRYIAIHF-UHFFFAOYSA-N,VTJUNIYRYIAIHF-UHFFFAOYSA-N,GUAHPAJOXVYFON-UHFFFAOYSA-N,GUAHPAJOXVYFON-UHFFFAOYSA-N,GUAHPAJOXVYFON-UHFFFAOYSA-N,RNFCYFVPNIXAHP-UHFFFAOYSA-N,RPALEGQGCGCFCX-FIWMUJSFSA-N	HMDB28915,HMDB11174,HMDB28937,HMDB11175,HMDB37790,C01092,LMFA01060168,HMDB13010,C12029	annotated
	180	132.066	684.95	6688558	3.16688e+06	10624514	2.93775e+06	4.13651e+06	15459535	4.3253e+06	8459081	12645039	11545535	8986206	7.15977e+06	10518563	8130404	9326694	9934782	19303102	15358829	9161444	9529484	positive	trans-4-Hydroxy-L-proline (C5H9NO3) Prob = 68.5900000000	4-Hydroxyproline;Hydroxyproline;trans-4-Hydroxy-L-proline;Hydroxypropionic acid;3-Hydroxypropanoate;N-Acetyl-L-alanine;Propionylglycine;L-Lactic acid;(S)-Lactate;4-Hydroxy-L-proline;Trans-3-hydroxy-L-proline;trans-3-Hydroxy-L-proline;Dihydroxyacetone;Glycerone;cis-4-Hydroxy-D-proline;cis-4-Hydroxy-D-proline;D-Lactic acid;(R)-Lactate;Glyceraldehyde;Glyceraldehyde;5-Aminolevulinic acid;5-Aminolevul…	PMMYEEVYMWASQN-DMTCNVIQSA-N,PMMYEEVYMWASQN-DMTCNVIQSA-N,PMMYEEVYMWASQN-DMTCNVIQSA-N,ALRHLSYJTWAHJZ-UHFFFAOYSA-N,ALRHLSYJTWAHJZ-UHFFFAOYSA-N,KTHDTJVBEPMMGL-VKHMYHEASA-N,WOMAZEJKVZLLFE-UHFFFAOYSA-N,JVTAAEKCZFNVCJ-REOHCLBHSA-N,JVTAAEKCZFNVCJ-REOHCLBHSA-N,PMMYEEVYMWASQN-BKLSDQPFSA-N,BJBUEDPLEOHJGE-IMJSIDKUSA-N,BJBUEDPLEOHJGE-IMJSIDKUSA-N,RXKJFZQQPQGTFL-UHFFFAOYSA-N,RXKJFZQQPQGTFL-UHFFFAOYSA-N,PMMYEEV…	HMDB00725,C01157,Stds1_2_13DEC19_20200226_124616_23,HMDB00700,C01013,HMDB00766,HMDB00783,HMDB00190,C00186,HMDB06055,HMDB59659,C05147,HMDB01882,C00184,HMDB60460,C03440,HMDB01311,C00256,HMDB01051,C02154,HMDB01149,C00430,LMFA01100055,Stds3_2_13DEC19_20200226_124729_6,HMDB29580,HMDB61880,C01073,HMDB36576,HMDB41929,HMDB02113,HMDB02104,C01165,HMDB06272,C01110,LMFA01060169,HMDB31232,C19706,C00577,C01432…	identified+fragment
	181	104.107	1016.43	4960782	13723509	7305921	3.11197e+06	19233580	3293183	7789536	5552332	4.47925e+06	4320604	3.60089e+06	5.09305e+06	2.5019e+06	5.05008e+06	3.33007e+06	2.79518e+06	3.12989e+06	5.55082e+06	3026445	2561011	positive	Annotate in FrAnK	Neurine;Choline	NIPLIJLVGZCKMP-UHFFFAOYSA-M,OEYIOHPDSNJKLS-UHFFFAOYSA-N	HMDB31259,Stds2_2_13DEC19_20200226_124657_40	identified
	182	169.061	456.67	655188	524836	18460440	815587	114595	1.57339e+06	9336631	3.21771e+06	651633	714396	792014	832277	111738	349319	601802	835044	1.10994e+06	329496	480005	269900	positive	Annotate in FrAnK	Hydroxyminaline;2-Pyrroloylglycine;2,3-Diaminosalicylic acid;5-Nitro-ortho-anisidine;5-Hydroxypyrrole-2-carboxylate;Benzenediazonium;2,3,6-Trihydroxypyridine	FCGOBISRCUOUQH-UHFFFAOYSA-N,GCBXCOXVQXMSOS-UHFFFAOYSA-N,CGKSFNAGRBJNJO-UHFFFAOYSA-N,NIPDVSLAMPAWTP-UHFFFAOYSA-N,QAJSFWNJRLTBCG-UHFFFAOYSA-N,CIZVQWNPBGYCGK-UHFFFAOYSA-N,YXJHZIOEJRCYHK-UHFFFAOYSA-N	HMDB34368,HMDB59778,HMDB13159,C19469,C19721,C20284,C03458	annotated
	183	286.103	459.44	68125.6	85257.9	375733	83086.3	95116.3	57902.8	531109	92941	80104.9	41254.1	76166.9	59897.5	29116.3	68467.2	76671.4	62442.7	41529.5	49045.6	61789	59110.8	positive	No Fragments	Pseudouridine;Pseudouridine;Uridine;Uridine;N4-Acetylcytidine;Spongouridine	PTJWIQPHWPFNBW-GBNDHIKLSA-N,PTJWIQPHWPFNBW-GBNDHIKLSA-N,DRTQHJPVMGBUCF-XVFCMESISA-N,DRTQHJPVMGBUCF-XVFCMESISA-N,NIDVTARKFBZMOT-PEBGCTIMSA-N,DRTQHJPVMGBUCF-CCXZUQQUSA-N	HMDB00767,C02067,HMDB00296,C00299,HMDB05923,C16745	annotated
	184	834.6	214.08	16179999	11582410	6636437	3.93221e+06	4823866	6761489	3.01372e+06	11419707	11083310	11003185	8419813	4.16443e+06	17730484	17575222	12489818	14242519	13168120	7317576	15734620	3.16653e+06	positive	Annotate in FrAnK	PC(20:3(8Z,11Z,14Z)/20:3(8Z,11Z,14Z));PC(20:3(8Z,11Z,14Z)/20:3(8Z,11Z,14Z));PC(20:3(8Z,11Z,14Z)/20:3(5Z,8Z,11Z));PC(20:2(11Z,14Z)/18:1(9Z));PC(20:2(11Z,14Z)/18:1(9Z));PC(20:2(11Z,14Z)/18:1(11Z));PC(20:2(11Z,14Z)/18:1(11Z));PC(20:1(11Z)/20:5(5Z,8Z,11Z,14Z,17Z));PC(20:1(11Z)/20:5(5Z,8Z,11Z,14Z,17Z));PC(20:1(11Z)/18:2(9Z,12Z));PC(20:1(11Z)/18:2(9Z,12Z));PC(20:3(5Z,8Z,11Z)/20:3(8Z,11Z,14Z));PC(20:3(5…	UCQTXWKYRXXLSS-BLDRONNASA-N,UCQTXWKYRXXLSS-BLDRONNASA-N,STJMRHKIQNWSPV-HGWYWTLDSA-N,YULWBFNKMAKVNZ-UETRTARBSA-N,YULWBFNKMAKVNZ-UETRTARBSA-N,KNNHXKQRTYEWCA-HYYWERRFSA-N,KNNHXKQRTYEWCA-HYYWERRFSA-N,PQDQSVDTILKDMN-DBQSUDOFSA-N,PQDQSVDTILKDMN-DBQSUDOFSA-N,KJDCENXZHMAYTN-VHWCKNCUSA-N,KJDCENXZHMAYTN-VHWCKNCUSA-N,JHMWTEQGLBMSLG-DMHZMEFUSA-N,ZITMTGXPTAXDMQ-LGFSYLBFSA-N,ZQCXMBYHCICNPX-FIAOWNBRSA-N,ZQCXMBY…	HMDB08409,LMGP01011888,HMDB08408,HMDB08335,LMGP01011847,HMDB08334,LMGP01012190,HMDB08314,LMGP01011828,HMDB08303,LMGP01011818,HMDB08377,HMDB08376,HMDB08366,LMGP01012196,HMDB08346,HMDB08345,LMGP01011858,HMDB08399,LMGP01011877,HMDB08505,LMGP01011945,HMDB08440,LMGP01011917,HMDB08473,HMDB08601,LMGP01012051,HMDB08631,LMGP01012079,HMDB08594,LMGP01012042,HMDB08727,LMGP01012107,HMDB08696,HMDB08695,HMDB086…	annotated
	185	90.055	699.9	10222304	13807273	6703173	9370106	16503018	17507514	11356898	8.16179e+06	14191872	7532467	13203163	8361981	7.54693e+06	7792114	14870497	8.10647e+06	5.51415e+06	8599195	11101358	8258101	positive	b-Ala (C3H7NO2) Prob = 90.5500000000	Beta-Alanine;beta-Alanine;beta-Alanine;L-Alanine;L-Alanine;L-Alanine;Sarcosine;Sarcosine;D-Alanine;D-Alanine;Ethyl carbamate;Urethane;(alpha-D-mannosyl)7-beta-D-mannosyl-diacetylchitobiosyl-L-asparagine, isoform A (protein);Alanine;HMMF;2-Nitropropane	UCMIRNVEIXFBKS-UHFFFAOYSA-N,UCMIRNVEIXFBKS-UHFFFAOYSA-N,UCMIRNVEIXFBKS-UHFFFAOYSA-N,QNAYBMKLOCPYGJ-REOHCLBHSA-N,QNAYBMKLOCPYGJ-REOHCLBHSA-N,QNAYBMKLOCPYGJ-REOHCLBHSA-N,FSYKKLYZXJSNPZ-UHFFFAOYSA-N,FSYKKLYZXJSNPZ-UHFFFAOYSA-N,QNAYBMKLOCPYGJ-UWTATZPHSA-N,QNAYBMKLOCPYGJ-UWTATZPHSA-N,JOYRKODLDBILNP-UHFFFAOYSA-N,JOYRKODLDBILNP-UHFFFAOYSA-N,QNAYBMKLOCPYGJ-UHFFFAOYSA-N,QNAYBMKLOCPYGJ-UHFFFAOYSA-N,KOCFTAD…	HMDB00056,C00099,Stds1_2_13DEC19_20200226_124616_30,HMDB00161,C00041,Stds2_2_13DEC19_20200226_124657_32,HMDB00271,C00213,HMDB01310,C00133,HMDB31219,C01537,HMDB62251,C01401,C11488,C02116	identified+fragment
	186	140.046	458.72	8039552	8.04266e+06	10766815	12168761	6.70734e+06	10494472	16788446	10880313	12077004	13380213	12783218	9555368	12251610	13400348	9804941	7257566	14663595	8558706	9653665	12696248	positive	Annotate in FrAnK	5-Hydroxypyrazinamide	XENWQEOTDAQROM-UHFFFAOYSA-N	HMDB01978	annotated
	187	278.074	458.54	1.08492e+06	1.25608e+06	1.33074e+06	1.77255e+06	1.05353e+06	1.66991e+06	2.23661e+06	1.48232e+06	1.67217e+06	1.67335e+06	1.99535e+06	1.40721e+06	1.78427e+06	2.02893e+06	1.44794e+06	1.13709e+06	1.80293e+06	1.32497e+06	1.36059e+06	1.7226e+06	positive	Annotate in FrAnK	(S)-ACPA;2-bromo-nonanoic acid;9-bromo-nonanoic acid	JDNMYUBSFDGCSX-YFKPBYRVSA-N,MELJYLJLJXTLGX-UHFFFAOYSA-N,XEGRKZRPTBNSMN-UHFFFAOYSA-N	C13673,LMFA01090025,LMFA01090026	annotated
	188	511.178	458.65	497992	555315	917988	1.23504e+06	374265	1.00116e+06	2.19951e+06	840990	1.23334e+06	1.34192e+06	1.39277e+06	719150	1290407	1.51414e+06	737949	452510	1.59064e+06	596161	718983	1.2853e+06	positive	Annotate in FrAnK				annotated
	189	256.092	458.84	528663	573891	812756	916864	491036	804644	1.23973e+06	775925	844348	1.00723e+06	1.04747e+06	696519	876096	991144	743432	546021	1.02596e+06	636635	707063	948054	positive	Annotate in FrAnK	(S)-ACPA	JDNMYUBSFDGCSX-YFKPBYRVSA-N	C13673	annotated
	190	294.048	459.01	171629	215618	224484	270574	167613	253402	321153	237969	274094	250696	317488	232267	273383	297721	223135	185576	310570	195678	240246	258635	positive	Annotate in FrAnK	Thorium	ZSLUVFAKFWKJRC-UHFFFAOYSA-N	HMDB29215	annotated
	191	300.056	458.6	131319	135999	138389	178332	107158	189218	193081	167103	184458	194882	233686	158637	179855	208954	161855	107105	206839	132460	138238	213264	positive	No Fragments	2-bromo-nonanoic acid;9-bromo-nonanoic acid	MELJYLJLJXTLGX-UHFFFAOYSA-N,XEGRKZRPTBNSMN-UHFFFAOYSA-N	LMFA01090025,LMFA01090026	annotated
	192	489.162	459.43	106014	113392	123832	136502	94086.9	149460	210876	130231	143727	140954	178901	119437	179550	152413	125819	104258	149396	111259	117177	150716	positive	No Fragments	Peonidin 3-rhamnoside;Rhizocticin B	CLAWMDIRFKUSBX-UHFFFAOYSA-O,NPKRTHUUAUNSDZ-IQGGEEFSSA-N	HMDB38091,C17940	annotated
	193	467.18	458.77	99295.1	109444	141232	128709	87478.4	145734	200872	119336	167690	158699	163688	122248	147765	172586	132628	102210	165887	115312	128405	147039	positive	No Fragments	PG(12:0/0:0)	IACXMECMZISNLR-DLBZAZTESA-N	LMGP04050011	annotated
	194	319.101	458.43	86875.3	99734.1	106357	137263	67757	128607	195347	113948	125268	118330	170569	100525	133709	149102	105778	83316.9	135376	112723	98205	132125	positive	No Fragments				annotated
	195	533.16	458.71	38893.8	44829.7	55450.4	77559.9	24634.8	63884.7	122952	55892.6	86925.9	72201.3	86713.6	46362.9	78618.7	87441.2	47824	27582.5	105688	39477.9	45126.2	75762.9	positive	No Fragments				annotated
	196	120.066	687.08	16682882	5.78112e+06	6.23022e+06	5470458	9827538	13119244	12139652	5.02303e+06	7718992	10506117	5953488	10481546	12919029	7858072	7213635	7797222	4.34442e+06	7048993	6134153	10533340	positive	Threonine (C4H9NO3) Prob = 98.9300000000	L-Homoserine;L-Homoserine;L-homoserine;L-Threonine;L-Threonine;L-Threonine;L-Allothreonine;L-Allothreonine;4-Amino-3-hydroxybutyrate;4-Amino-3-hydroxybutanoate;Hydroxyethyl glycine;D-Threonine;(-)-erythro-(2R,3R)-Dihydroxybutylamide;D-Allothreonine;2-Methylserine	UKAUYVFTDYCKQA-VKHMYHEASA-N,UKAUYVFTDYCKQA-VKHMYHEASA-N,UKAUYVFTDYCKQA-VKHMYHEASA-N,AYFVYJQAPQTCCC-GBXIJSLDSA-N,AYFVYJQAPQTCCC-GBXIJSLDSA-N,AYFVYJQAPQTCCC-GBXIJSLDSA-N,AYFVYJQAPQTCCC-HRFVKAFMSA-N,AYFVYJQAPQTCCC-HRFVKAFMSA-N,YQGDEPYYFWUPGO-UHFFFAOYSA-N,YQGDEPYYFWUPGO-UHFFFAOYSA-N,XSISQURPIRTMAY-UHFFFAOYSA-N,AYFVYJQAPQTCCC-STHAYSLISA-N,LTMJJNPVAMLQGV-UHFFFAOYSA-N,AYFVYJQAPQTCCC-PWNYCUMCSA-N,CDUUKBX…	HMDB00719,C00263,Stds2_2_13DEC19_20200226_124657_36,HMDB00167,C00188,Stds1_2_13DEC19_20200226_124616_22,HMDB04041,C05519,HMDB61877,C03678,HMDB61148,C00820,C11108,C12317,C02115	identified+fragment
	197	150.058	583.36	12772025	10774310	9550888	7.99676e+06	15748891	14775511	11980268	8742209	10470943	10196432	8971278	9871530	13537703	9938436	11862585	12747147	14508019	16666002	12892556	8621941	positive	Methionine (C5H11NO2S) Prob = 57.6800000000	L-Methionine;L-Methionine;L-Methionine;Penicillamine;Racemethionine;Methionine;Penicillamine;D-Methionine	FFEARJCKVFRZRR-BYPYZUCNSA-N,FFEARJCKVFRZRR-BYPYZUCNSA-N,FFEARJCKVFRZRR-BYPYZUCNSA-N,VVNCNSJFMMFHPL-UHFFFAOYSA-N,FFEARJCKVFRZRR-UHFFFAOYSA-N,FFEARJCKVFRZRR-UHFFFAOYSA-N,VVNCNSJFMMFHPL-VKHMYHEASA-N,FFEARJCKVFRZRR-SCSAIBSYSA-N	HMDB00696,C00073,Stds1_2_13DEC19_20200226_124616_13,HMDB14997,HMDB33951,C01733,C07418,C00855	identified+fragment
	198	194.022	582.46	182179	147777	121131	136358	261878	228298	146921	131954	163757	157201	167949	162510	195991	143799	175399	216794	200079	287178	191772	119839	positive	No Fragments				annotated
	199	788.612	216.59	12004138	8158717	12202429	12367565	9764094	9789254	15668891	9701175	10637258	10402439	9366998	11725668	13217405	11325035	10575554	9848952	10313548	12957606	9653341	NA	positive	No Fragments				annotated
	200	229.103	647.69	14094833	13505763	13143005	12932067	13356142	12198217	12525689	12589801	13093111	13426275	12726022	13059594	11972089	12391336	11980729	12681364	12466348	12518470	12148657	12421577	positive	No Fragments	2-(Octylthio)ethanol	KXPXKNBDCUOENF-UHFFFAOYSA-N	C18863	annotated
	201	352.092	633.11	314206	362180	248709	261594	295444	250538	266209	286242	346499	281407	313844	256195	231439	255791	263953	233619	329143	262121	279678	323626	positive	No Fragments	Filiforminol;Fluridone;PC(O-1:0/2:0);PC(0:0/3:0);PC(3:0/0:0)	HEDUCRHYGUKWLO-COLVAYQJSA-N,YWBVHLJPRPCRSD-UHFFFAOYSA-N,PHIZERZKVIUDPM-LLVKDONJSA-N,UQKHQGLDMCRPFS-SNVBAGLBSA-N,YYZULYFULDDFDM-SNVBAGLBSA-N	C17135,C18857,LMGP01020005,LMGP01050086,LMGP01050059	annotated
	202	836.615	213.84	7.07945e+06	9245525	5.68916e+06	5875171	6993642	6429157	3.68975e+06	6753273	10262262	6259724	5683823	5.99481e+06	8733313	8730532	12760003	11903341	8226851	5.7843e+06	13625806	6.58698e+06	positive	No Fragments	PC(24:1(15Z)/14:1(9Z));PC(20:3(8Z,11Z,14Z)/20:2(11Z,14Z));PC(20:3(8Z,11Z,14Z)/20:2(11Z,14Z));PC(20:2(11Z,14Z)/18:0);PC(20:2(11Z,14Z)/18:0);PC(20:1(11Z)/20:4(8Z,11Z,14Z,17Z));PC(20:1(11Z)/20:4(8Z,11Z,14Z,17Z));PC(20:1(11Z)/20:4(5Z,8Z,11Z,14Z));PC(20:1(11Z)/20:4(5Z,8Z,11Z,14Z));PC(20:1(11Z)/18:1(9Z));PC(20:1(11Z)/18:1(9Z));PC(20:1(11Z)/18:1(11Z));PC(20:3(5Z,8Z,11Z)/20:2(11Z,14Z));PC(20:3(5Z,8Z,11Z)…	COGOLIYHSHRPKP-BERHWORVSA-N,ORJYHUZZUPRLIN-UJBKIRDYSA-N,ORJYHUZZUPRLIN-UJBKIRDYSA-N,BRSRLMBMUIZSFE-UHKGRJRRSA-N,BRSRLMBMUIZSFE-UHKGRJRRSA-N,SFSJJONFWFZOGW-UBCJTPMWSA-N,SFSJJONFWFZOGW-UBCJTPMWSA-N,LJFKFKIYUJNFPZ-ZLFSCUDPSA-N,LJFKFKIYUJNFPZ-ZLFSCUDPSA-N,QLEJPADMSQQACL-WWUFLCHTSA-N,QLEJPADMSQQACL-WWUFLCHTSA-N,REDZPICSZQVKFH-FKBBVPNWSA-N,AJNZABHWCGUHSJ-MSCOLSPSSA-N,AJNZABHWCGUHSJ-MSCOLSPSSA-N,GANPUNU…	HMDB08789,HMDB08407,LMGP01011887,HMDB08333,LMGP01011846,HMDB08313,LMGP01012188,HMDB08312,LMGP01011827,HMDB08302,LMGP01011817,HMDB08301,HMDB08375,LMGP01012204,HMDB08344,LMGP01011857,HMDB08343,LMGP01012191,HMDB08504,LMGP01011944,HMDB08439,LMGP01011916,HMDB08472,LMGP01012214,HMDB08600,LMGP01012050,HMDB08630,LMGP01012078,HMDB08629,LMGP01012231,HMDB08568,LMGP01012225,HMDB08562,HMDB08599,LMGP01012049,H…	annotated
	203	703.574	232.22	7.69885e+06	13426663	9794037	8588750	6.13776e+06	8.03109e+06	8916275	9875666	10048820	9283122	7997462	9730405	8659726	9035993	11275799	10941815	9767985	8724672	9008465	8237538	positive	Annotate in FrAnK	Palmitoyl sphingomyelin;SM(d18:1/16:0);SM(d18:0/16:1(9Z));PE-Cer(d15:1(4E)/22:0);PE-Cer(d14:1(4E)/23:0);PE-Cer(d16:1(4E)/21:0);SM(d17:1/17:0);SM(d16:1/18:0)	RWKUXQNLWDTSLO-GWQJGLRPSA-N,RWKUXQNLWDTSLO-GWQJGLRPSA-N,CGVOQSQIYSUXAT-PPLFXBRHSA-N,PUNOWDWXDFVUSY-GWQJGLRPSA-N,DAJDHSUNMLBGKS-GWQJGLRPSA-N,MQVMZFUXVSTHHM-GWQJGLRPSA-N,VJLGWXPICWQEGB-GWQJGLRPSA-N,OQCPQFVKIYWGRP-GWQJGLRPSA-N	HMDB61712,LMSP03010003,HMDB13464,LMSP03020017,LMSP03020010,LMSP03020023,LMSP03010043,LMSP03010042	annotated
	204	811.667	225.46	750254	1.22201e+06	899082	795008	282536	888738	850186	1.23439e+06	911405	1.13276e+06	875274	762463	712439	814285	1.16194e+06	1.23101e+06	840043	622542	744213	525668	positive	No Fragments	SM(d18:0/22:0);SM(d18:0/22:0);SM(d18:2/24:1)	FONAXCRWZQFJHY-JCGOJSMZSA-N,FONAXCRWZQFJHY-JCGOJSMZSA-N,TXFLWJQVQCDUDZ-BRUGZULGSA-N	HMDB12091,LMSP03010022,LMSP03010080	annotated
	205	785.652	226.73	250152	544856	417581	287885	111213	336540	303191	344966	352358	388105	252946	305700	357640	442721	447081	528616	405972	307945	432041	302281	positive	No Fragments	SM(d18:1/22:1(13Z));SM(d18:1/22:1);SM(d16:1/24:1);SM(d18:2/22:0)	VBFKEZGCUWHGSK-ADSSWVSQSA-N,VBFKEZGCUWHGSK-ADSSWVSQSA-N,FOULCGVQZYQEQM-DNXGLLHMSA-N,APNZBDYCMWLVNM-NWHASJFHSA-N	HMDB12104,LMSP03010072,LMSP03010071,LMSP03010092	annotated
	206	757.621	229.2	157695	371437	183178	188720	139858	253607	240246	195266	229773	182687	241004	203942	166630	231726	293996	335774	201487	139390	222045	150198	positive	No Fragments	SM(d16:1/22:1);SM(d18:1/20:1);SM(d18:2/20:0)	KPTCFDRXDCXXSG-GKAOGSCXSA-N,MDRFMTLYKHBJTF-NQYLGBTJSA-N,AVRBPMOVOVMYAM-PQTKZFJVSA-N	LMSP03010058,LMSP03010059,LMSP03010060	annotated
	207	205.097	600.5	3.16083e+06	6.18068e+06	6908680	8801756	5749849	9731569	6118735	4480102	7.74417e+06	5706059	6452837	8792537	11945184	6.03856e+06	12405895	5.69445e+06	10290902	12964254	6893639	9268947	positive	Annotate in FrAnK	L-Tryptophan;L-Tryptophan;L-Tryptophan;Ethotoin;Ethotoin;3-Methyldioxyindole;3-Methyldioxyindole;S-nirvanol;Nirvanol;Nirvanol;4-Hydroxyantipyrine;4-(3-Pyridyl)-3-butenoic acid;(±)-Tryptophan;Tryptophan;3-Hydroxymethylantipyrine;4-Oxo-1-(3-pyridyl)-1-butanone;4-Oxo-1-(3-pyridyl)-1-butanone;D-Tryptophan;D-Tryptophan;Idazoxan;Vasicinol	QIVBCDIJIAJPQS-VIFPVBQESA-N,QIVBCDIJIAJPQS-VIFPVBQESA-N,QIVBCDIJIAJPQS-VIFPVBQESA-N,SZQIFWWUIBRPBZ-UHFFFAOYSA-N,SZQIFWWUIBRPBZ-UHFFFAOYSA-N,XCHBYBKNFIOSBB-UHFFFAOYSA-N,XCHBYBKNFIOSBB-UHFFFAOYSA-N,UDTWZFJEMMUFLC-NSHDSACASA-N,UDTWZFJEMMUFLC-UHFFFAOYSA-N,UDTWZFJEMMUFLC-UHFFFAOYSA-N,SKVPTPMWXJSBTF-UHFFFAOYSA-N,MHVJWSPYMHAALE-HNQUOIGGSA-N,QIVBCDIJIAJPQS-UHFFFAOYSA-N,QIVBCDIJIAJPQS-UHFFFAOYSA-N,JBJKAGO…	HMDB00929,C00078,Stds1_2_13DEC19_20200226_124616_15,HMDB14892,C07839,HMDB04186,C05834,HMDB60967,HMDB60533,C14916,HMDB60878,HMDB01424,HMDB30396,C00806,HMDB13840,HMDB62406,C19567,HMDB13609,C00525,C10968,C10743	identified
	208	476.153	599.42	140102	197653	166884	306057	168797	307790	161827	133585	282476	192057	269202	318582	361754	189218	421618	217238	282034	498988	237565	311184	positive	Annotate in FrAnK	Methylpicraquassioside A;1-Isobutanol	YCIAHAYEVBEGKT-UHFFFAOYSA-N,LCQPFOZNYVLABG-UHFFFAOYSA-N	HMDB38347,HMDB31948	annotated
	209	249.061	599.72	136094	196268	204535	315973	185177	300764	227923	175412	248538	201230	274584	300683	409987	274197	459531	283521	346722	495174	245972	350754	positive	Annotate in FrAnK				annotated
	210	416.184	600.2	58539.4	99704.4	90776.9	135469	85926.7	152893	94659	60859.9	118790	85306.1	114925	121361	185215	98054.3	185105	82903.1	163756	216761	104988	142920	positive	No Fragments	Tylophorine;(-)-Tylocrebrine;Naltriben;2,2-Dimethyl-3-(4-methoxyphenyl)-4-ethyl-2H-1-benzopyran-7-ol acetate;4'-O-Methylbavachalcone;4'-Hydroxy-4-(4-hydroxystyryl)-7-methoxyflavan;Xuulanin;Methylhildgardtol B;Methylhildgardtol A;Candidone;Ovalichalcone;Pongagallone A	SSEUDFYBEOIWGF-AWEZNQCLSA-N,YFEPHJVWLFGWKH-AWEZNQCLSA-N,ZHVWWEYETMPAMX-IFKAHUTRSA-N,HZTLJZSOMGPVTM-UHFFFAOYSA-N,GCEGUTHXMYHGKF-XYOKQWHBSA-N,RDUYMQQGTUMXQZ-FBHACNSLSA-N,GFVVFOVUYZBZJA-ATNAJCNCSA-N,DCNIJWYZTHCFLC-FUHWJXTLSA-N,KCRBILJKGXMJLI-WFTITGEASA-N,JYESOAFLKFHYHP-UHFFFAOYSA-N,QDSRQILTOUZIGL-ACCUITESSA-N,HYEHSSXMOHMVLQ-UYRXBGFRSA-N	C10623,C10620,C20166,C15055,LMPK12120047,LMPK12020228,LMPK12020164,LMPK12020163,LMPK12020159,LMPK12140179,LMPK12120216,LMPK12120375	annotated
	211	169.058	700.96	12929725	5237523	3.83968e+06	6.94621e+06	9550829	5707428	5206938	8.37193e+06	7.64557e+06	4589339	10092227	2.83407e+06	7.30605e+06	6.63772e+06	10350957	6986902	6411716	6.57766e+06	4253520	7923277	positive	Annotate in FrAnK	L-Glutamine;L-Glutamine;L-Serine;L-Serine;Alanyl-Glycine;Alanylglycine;Ureidoisobutyric acid;3-Ureidoisobutyrate;Protein serine;DL-Serine;2-Amino-3-hydroxypropanoic acid;D-Glutamine;D-Glutamine;D-Serine;D-Serine;Glutamine;Isoglutamine	ZDXPYRJPNDTMRX-VKHMYHEASA-N,ZDXPYRJPNDTMRX-VKHMYHEASA-N,MTCFGRXMJLQNBG-REOHCLBHSA-N,MTCFGRXMJLQNBG-REOHCLBHSA-N,CXISPYVYMQWFLE-UHFFFAOYSA-N,CXISPYVYMQWFLE-UHFFFAOYSA-N,PHENTZNALBMCQD-UHFFFAOYSA-N,PHENTZNALBMCQD-UHFFFAOYSA-N,MTCFGRXMJLQNBG-UHFFFAOYSA-N,MTCFGRXMJLQNBG-UHFFFAOYSA-N,MTCFGRXMJLQNBG-UHFFFAOYSA-N,ZDXPYRJPNDTMRX-GSVOUGTGSA-N,ZDXPYRJPNDTMRX-GSVOUGTGSA-N,MTCFGRXMJLQNBG-UWTATZPHSA-N,MTCFGRX…	HMDB00641,C00064,HMDB00187,C00065,HMDB28687,HMDB06899,HMDB02031,C05100,HMDB62263,C00716,LMFA01100045,HMDB03423,C00819,HMDB03406,C00740,C00303,C16673	annotated
	212	522.356	259.12	6985467	10118023	9588353	6.57426e+06	10601735	10325464	7.2628e+06	10599080	10945782	8292124	7161322	10009156	10209699	9768791	11358358	11090897	9007948	9228331	7.94032e+06	12328691	positive	No Fragments	LysoPC(18:1(11Z));2-(Methoxycarbonyl)-5-methyl-2,4-bis(3-methyl-2-butenyl)-6-(2-methyl-1-oxopropyl)-5-(4-methyl-3-pentenyl)cyclohexanone;(3beta,17alpha,23S)-17,23-Epoxy-3,29-dihydroxy-27-norlanost-8-en-24-one;LysoPC(18:1(9Z));PC(18:1(9Z)/0:0);1-heneicosanoyl-glycero-3-phosphate;PA(21:0/0:0);2-oleoyl-sn-glycero-3-phosphocholine;PC(0:0/18:1(9Z));(3beta,5alpha,9alpha,22E,24R)-3,5,9-Trihydroxy-23-met…	PZRFVAHZNWPPAC-VBKSFVIKSA-N,QVUJYADKXQKJHK-UHFFFAOYSA-N,WKRCCXBCFBIWPN-UHFFFAOYSA-N,YAMUFBLWGFFICM-PTGWMXDISA-N,YAMUFBLWGFFICM-PTGWMXDISA-N,SPXKINNONQHLLM-HSZRJFAPSA-N,SPXKINNONQHLLM-HSZRJFAPSA-N,SULIDBRAXVDKBU-PTGWMXDISA-N,SULIDBRAXVDKBU-PTGWMXDISA-N,MRERMGPPCLQIPD-NBVRZTHBSA-N,JYZSWLOOMLRWOG-QJOASFLFSA-N,NHJWQKUVNWORED-UVOAWXSQSA-N,ZOFBAJKPGIIQFN-RASRKNKNSA-N,MULVVBYNDZRKPA-XCZWIQLXSA-N,YAMUFBL…	HMDB10385,HMDB35995,HMDB35142,HMDB02815,LMGP01050032,HMDB62317,LMGP10050032,HMDB62651,LMGP01050082,HMDB32669,LMST01060014,LMST01060015,LMGP01020147,LMGP01030009,LMGP01050030,LMGP01050029,LMGP01050080,LMGP01050079,LMGP01050114,LMST03020410,LMST03020411,LMST03020412,LMST03020413,LMST03020409	annotated
	213	258.11	665.84	2.16253e+06	9376057	2.93722e+06	2.11035e+06	12203694	1.34692e+06	2.22919e+06	8013512	3656713	2.49702e+06	2.39991e+06	4.09125e+06	1.69787e+06	1.66949e+06	2.08765e+06	1.31427e+06	1505772	2.23325e+06	1.42687e+06	1.23214e+06	positive	Annotate in FrAnK	4-Methoxybenzyl propanoate;Ethyl 4-methylphenoxyacetate;Glycerophosphocholine;Miglustat;[2-(2-Methylphenyl)-1,3-dioxolan-4-yl]methanol;[2-(3-Methylphenyl)-1,3-dioxolan-4-yl]methanol;2-(3-Methylphenyl)-1,3-dioxan-5-ol;2-(4-Methylphenyl)-1,3-dioxan-5-ol;[2-(4-Methylphenyl)-1,3-dioxolan-4-yl]methanol;2-(2-Methylphenyl)-1,3-dioxan-5-ol;Ethyl 4-ethoxybenzoate;Butyl salicylate;Isobutyl salicylate;2-Ben…	YWIJRJQYADFRTL-UHFFFAOYSA-N,UMNOIMVMNARUSB-UHFFFAOYSA-N,SUHOQUVVVLNYQR-QMMMGPOBSA-N,UQRORFVVSGFNRO-UTINFBMNSA-N,SZESZZKBJJPMKG-UHFFFAOYSA-N,XLVLEVXYDLRZDW-UHFFFAOYSA-N,VJNNBKUHHBZIRK-UHFFFAOYSA-N,IIDQVIGMKXQUDM-UHFFFAOYSA-N,DPJJKJUHERNDSZ-UHFFFAOYSA-N,NCMQNBRXQZBDML-UHFFFAOYSA-N,HRAQMGWTPNOILP-UHFFFAOYSA-N,YFDUWSBGVPBWKF-UHFFFAOYSA-N,PTXDBYSCVQQBNF-UHFFFAOYSA-N,ZPENOSKWEKGDCX-UHFFFAOYSA-N,SCBQUBI…	HMDB34990,HMDB34206,HMDB00086,HMDB14563,HMDB59940,HMDB59941,HMDB59944,HMDB59945,HMDB59942,HMDB59943,HMDB59898,HMDB40730,HMDB36432,HMDB41506,HMDB41505,HMDB41666,HMDB41194,HMDB31984,HMDB31517,HMDB33610,HMDB37271,HMDB32575,HMDB32590,C17497,C20342,C09573,Stds1_2_13DEC19_20200226_124616_21	identified
	214	142.061	580.25	2247246	1348408	2.0843e+06	2308664	2.66184e+06	10171022	9174494	1.99374e+06	3.80845e+06	4557378	5.03017e+06	2.6852e+06	5782874	7842798	11074099	2.0192e+06	5.05923e+06	7.22222e+06	4.73762e+06	5773986	positive	Annotate in FrAnK	Hydantoin	WJRBRSLFGCUECM-UHFFFAOYSA-N	C05146	annotated
	215	258.108	580.32	1.26431e+06	848933	1.17225e+06	1.30474e+06	1.42122e+06	5752302	5183329	1.1947e+06	2.09965e+06	2187465	2.68672e+06	1.45602e+06	3347577	4.62113e+06	5.60266e+06	1.20842e+06	2.52313e+06	3.93248e+06	2792195	3200722	positive	Annotate in FrAnK	5-Methylcytidine;Pyro-L-glutaminyl-L-glutamine;8-Hydroxyalanylclavam	ZAYHVCMSTBRABG-JXOAFFINSA-N,ILAITOFTZJRIFJ-UHFFFAOYSA-N,QWBMUARUOXXBMI-RAZZTCBWSA-N	HMDB00982,HMDB39229,C17359	annotated
	216	280.09	578.66	609307	298573	417799	649020	705730	2375963	1.82732e+06	487883	863646	791454	1.24313e+06	801213	1.40213e+06	1.88102e+06	2.59177e+06	524603	1.01335e+06	1.47853e+06	1.06306e+06	1.33142e+06	positive	Annotate in FrAnK	5-Methylcytidine;Pyro-L-glutaminyl-L-glutamine;8-Hydroxyalanylclavam	ZAYHVCMSTBRABG-JXOAFFINSA-N,ILAITOFTZJRIFJ-UHFFFAOYSA-N,QWBMUARUOXXBMI-RAZZTCBWSA-N	HMDB00982,HMDB39229,C17359	annotated
	217	507.182	579.01	349303	169264	176923	298079	276292	999665	659635	268024	432393	344682	626498	328437	543618	800313	963713	310356	563777	664580	487671	517733	positive	Annotate in FrAnK				annotated
	218	165.077	579.78	216482	144569	187463	213476	212690	761152	735025	186885	286259	391669	364709	219248	443485	675452	801220	193539	430359	538362	403180	555996	positive	Annotate in FrAnK	Pyrazinamide;Pyrazinamide;1-(Methylthio)-1-hexanethiol;Butyl propyl disulfide;Butyl isopropyl disulfide	IPEHBUMCGVEMRF-UHFFFAOYSA-N,IPEHBUMCGVEMRF-UHFFFAOYSA-N,RVLJKGCMYBJOLZ-UHFFFAOYSA-N,VITWKRWSBFUVDT-UHFFFAOYSA-N,HODYAASMHKKQBS-UHFFFAOYSA-N	HMDB14483,C01956,HMDB39783,HMDB33051,HMDB33050	annotated
	219	491.178	574.86	149766	78106	115741	220336	146306	472607	305680	108431	224534	206302	248953	152291	288938	373923	377134	128857	255321	338525	252035	319580	positive	Annotate in FrAnK	BMS-268770	UFOXIKRFTOAYEM-UHFFFAOYSA-N	C14123	annotated
	220	142.061	612.47	7.31853e+06	4.95771e+06	7952257	7619853	4.21854e+06	10171022	9256161	6.59134e+06	4608601	4557378	5.45357e+06	4166502	5782874	7842798	11074099	5.43363e+06	5.05923e+06	7.22222e+06	4.73762e+06	5773986	positive	No Fragments	Hydantoin	WJRBRSLFGCUECM-UHFFFAOYSA-N	C05146	annotated
	221	165.077	612.18	663241	433839	597565	643249	352661	761152	807380	564391	359476	391669	474863	338259	443485	675452	801220	549113	430359	538362	403180	555996	positive	No Fragments	Pyrazinamide;Pyrazinamide	IPEHBUMCGVEMRF-UHFFFAOYSA-N,IPEHBUMCGVEMRF-UHFFFAOYSA-N	HMDB14483,C01956	annotated
	222	175.108	639.95	7214526	3731706	5306787	5412184	8600945	1575795	3.86062e+06	9947960	7205016	9836838	6446169	5.36784e+06	1.48402e+06	4.83507e+06	5.65989e+06	4508424	6840677	2.23934e+06	5104435	2417718	positive	Annotate in FrAnK	L-Theanine;Glycyl-Valine;1,4-Dideoxy-1,4-imino-D-ribitol;Valyl-Glycine;N-Lactoyl ethanolamine;L-2-Amino-5-hydroxypentanoic acid;N(5)-ethyl-L-glutamine;N5-Ethyl-L-glutamine;N-Acetylornithine;N-Acetylornithine;N-Hydroxy-L-valine	DATAGRPVKZEWHA-UHFFFAOYSA-N,STKYPAFSDFAEPH-UHFFFAOYSA-N,OQEBIHBLFRADNM-UHFFFAOYSA-N,IOUPEELXVYPCPG-UHFFFAOYSA-N,RZCHTMXTKQHYDT-UHFFFAOYSA-N,CZWARROQQFCFJB-UHFFFAOYSA-N,DATAGRPVKZEWHA-YFKPBYRVSA-N,DATAGRPVKZEWHA-YFKPBYRVSA-N,JRLGPAXAGHMNOL-LURJTMIESA-N,JRLGPAXAGHMNOL-LURJTMIESA-N,PXEKBQAJOBYINU-BYPYZUCNSA-N	HMDB34365,HMDB28854,HMDB39499,HMDB29127,HMDB32356,HMDB31658,HMDB62764,C01047,HMDB03357,C00437,C20313	annotated
	223	250.081	601.04	8998959	9105327	7656768	8993946	8732724	9201846	8.0178e+06	8228872	9581190	8657586	9832268	9789852	9253120	8735855	9678797	9253126	9081398	9900451	9234061	8791207	positive	Annotate in FrAnK				annotated
	224	455.191	596.31	2.08253e+06	2160831	2.22613e+06	1.99044e+06	2.47097e+06	2.43585e+06	2559117	1978441	2.24585e+06	2050163	2447667	2.28751e+06	2.20983e+06	2.0785e+06	2.27199e+06	2196260	2.2715e+06	2.53492e+06	2.13577e+06	1994301	positive	Annotate in FrAnK	Diphenhydramine N-glucuronide	OAIGZXXQYIJBLR-VAUIJEFBSA-O	HMDB60897	annotated
	225	477.173	594.13	2.40468e+06	2.185e+06	1.60931e+06	1.90588e+06	1.87644e+06	2.05725e+06	2.04297e+06	1780059	2.07e+06	1.85765e+06	2.22493e+06	2153438	1.92061e+06	2.01696e+06	2.09194e+06	2.06466e+06	1.97662e+06	1.98948e+06	2036035	1909357	positive	Annotate in FrAnK				annotated
	226	461.169	578.89	1.46623e+06	1.39684e+06	1.23224e+06	1.38536e+06	1.4594e+06	1.48079e+06	1.06379e+06	1.36438e+06	1438255	1.15222e+06	1.40832e+06	1.49715e+06	1.3099e+06	1.36629e+06	1.20339e+06	1.65632e+06	1.25606e+06	1.36928e+06	1.35012e+06	1276831	positive	Annotate in FrAnK	Simulansamide;Suxibuzone;Aureothin;9-Chloro-11beta,17,21-trihydroxypregn-4-ene-3,20-dione 21-acetate;punaglandin 7	QNIQCCMVUPVMMU-UHFFFAOYSA-N,ONWXNHPOAGOMTG-UHFFFAOYSA-N,GQKXCBCSVYJUMI-WACKOAQBSA-N,HTJFRKHNCHTUNL-GSLJADNHSA-N,NIDLGDABFKVBNX-HTGIGNFXSA-N	HMDB30435,HMDB42019,C15689,C15305,LMFA03120044	annotated
	227	439.187	587.1	895899	775062	807872	781307	832567	778295	818597	814302	807595	801314	809477	819994	771143	813671	808332	827942	787677	912836	761070	708685	positive	Annotate in FrAnK	Lucidone B;Simulansamide;Nevskin;Suxibuzone;Marinobufagenin;Aureothin;3,7,12-Trioxochol-5-en-24-oic Acid;3,7,12-Trioxochol-4-en-24-oic Acid;3,7,12-Trioxo-5beta-chol-1-en-24-oic Acid;7alpha-Hydroxy-3,12-dioxochola-1,4-dien-24-oic Acid	AJULRUMEMZKBQI-UHFFFAOYSA-N,QNIQCCMVUPVMMU-UHFFFAOYSA-N,WNANPKYNOALKIV-UHFFFAOYSA-N,ONWXNHPOAGOMTG-UHFFFAOYSA-N,JMNQTHQLNRILMH-OBBGIPBRSA-N,GQKXCBCSVYJUMI-WACKOAQBSA-N,OFSYWINBCOLEPI-UJRQNWHJSA-N,DOJHSDGOYNKBMZ-UJRQNWHJSA-N,NSZARVPLZQBVHT-KLRNGDHRSA-N,QTUNPULUQOEUGW-DCKHNJRBSA-N	HMDB35834,HMDB30435,HMDB30162,HMDB42019,C20036,C15689,LMST04010364,LMST04010363,LMST04010362,LMST04010391	annotated
	228	306.077	599.41	387897	291454	261174	374716	298456	344097	266275	299272	345081	332690	415120	422224	325925	272368	299278	334532	337623	373688	322448	321304	positive	No Fragments	Cepharadione A;Atherospermidine;Frutinone A	RZIGKFTVXWUUCX-UHFFFAOYSA-N,MDFFNDBAEOHIDY-UHFFFAOYSA-N,RFWULRHBGYKEEZ-UHFFFAOYSA-N	HMDB34364,C09347,C09008	annotated
	229	688.261	589.13	314691	267324	190060	236251	242479	290214	246158	242170	319844	251526	299217	257615	212053	244260	349114	252183	241525	289182	249421	270213	positive	Annotate in FrAnK	3'-Prenylapigenin 7-[rhamnosyl-(1->6)-glucoside];Sagittatoside B;Noranhydroicaritin 3-rhamnosyl-(1->2)-rhamnoside	UJHRVKJFXAWWKH-UHFFFAOYSA-N,BVDGQVAUJNUPGW-XEBDOBQTSA-N,ZRCODBBSMJOEAY-UQSYPMJCSA-N	HMDB34634,LMPK12112005,LMPK12111714	annotated
	230	469.171	593.88	211409	167069	173852	195257	137070	172819	156822	143084	200101	210013	241238	223718	167761	175152	159768	169846	179793	205898	194487	148706	positive	Annotate in FrAnK	Thioproperazine;Ethyl 18-bromo-8E,17E19Z-tricosatrien-4,6-diynoate	VZYCZNZBPPHOFY-UHFFFAOYSA-N,GHVRQXGOEFTAJV-MDCZTPBQSA-N	HMDB15559,LMFA01090108	annotated
	231	477.143	576.47	163459	138822	135911	140223	137300	147903	147084	155372	158585	113495	157339	150991	111666	113778	127822	150004	124341	188076	133954	107304	positive	No Fragments	Suxibuzone;9-Chloro-11beta,17,21-trihydroxypregn-4-ene-3,20-dione 21-acetate;punaglandin 7	ONWXNHPOAGOMTG-UHFFFAOYSA-N,HTJFRKHNCHTUNL-GSLJADNHSA-N,NIDLGDABFKVBNX-HTGIGNFXSA-N	HMDB42019,C15305,LMFA03120044	annotated
	232	493.147	588.92	151312	135386	108821	123900	131884	159975	105937	135205	149312	119998	168612	167037	119814	130449	119720	133287	148859	143320	132971	133309	positive	No Fragments	2-(1,3-Benzodioxol-5-yl)-3,5,6,8-tetramethoxy-7-[(3-methyl-2-butenyl)oxy]-4H-1-benzopyran-4-one	BIFYLTRGPHBXLP-UHFFFAOYSA-N	LMPK12113326	annotated
	233	672.256	581.24	160519	145285	123765	151055	135473	134402	115129	148111	137849	136924	143672	134820	110817	125336	124506	145678	134433	164702	142356	132583	positive	No Fragments				annotated
	234	176.875	902.59	8532809	8395902	8535739	8492046	8473175	8673168	8507677	8501645	8510282	8572587	8835489	8540397	8731939	8583476	8643727	8465632	8811365	8672391	8517146	8636359	positive	Annotate in FrAnK				annotated
	235	298.813	912.6	830476	856425	806646	832025	844965	860953	806301	826857	856310	788377	933677	820379	856438	858915	940364	903734	830676	885403	812033	827137	positive	Annotate in FrAnK				annotated
	236	300.811	912.54	248199	247070	269706	250304	240804	231027	227596	242669	245529	235322	286426	241992	248442	250207	262729	249527	235204	255148	236430	237201	positive	Annotate in FrAnK				annotated
	237	354.779	908.05	237164	240796	217904	249859	212414	230288	228673	224349	238591	240821	262920	227378	239884	246178	261468	256116	225825	243622	245220	242393	positive	Annotate in FrAnK				annotated
	238	622.726	907.01	176518	173200	161248	157159	166860	185298	176234	172954	170756	184260	193389	165673	172340	184950	179165	176110	178176	208699	179889	172604	positive	Annotate in FrAnK				annotated
	239	360.813	913.81	178090	168047	177526	175248	175592	178994	170615	172542	166335	170622	193437	176289	181302	189969	206165	172205	168895	185012	188510	189511	positive	Annotate in FrAnK				annotated
	240	460.77	909.2	171174	173652	164119	178653	164366	163712	163663	173833	165075	174922	198575	169233	185965	176534	190257	181827	169217	180614	181848	186654	positive	Annotate in FrAnK				annotated
	241	398.77	908.66	162932	157747	138050	151216	153034	161763	154415	161920	158158	163884	177238	153588	170801	176974	172315	166333	155559	174388	161796	161290	positive	Annotate in FrAnK				annotated
	242	660.682	904.83	125255	141429	122754	119596	150265	126794	135144	137029	131155	126702	128268	132295	149672	129289	151089	144281	127516	141076	130041	126834	positive	Annotate in FrAnK				annotated
	243	436.725	907.56	103527	96564.5	95921.4	95514.2	98200.5	105675	102364	99072	109320	112379	105818	93270.5	99787.9	93137.6	113694	115923	97027.4	115485	111441	112191	positive	No Fragments				annotated
	244	560.726	906.83	95675.6	100774	96779.3	103919	105448	104197	102487	92177.6	104935	113205	104659	102535	99659.3	101033	108380	107505	103467	99902.6	99430.8	96976.6	positive	No Fragments				annotated
	245	522.77	908.1	87253.7	83980.2	86904.4	84453.9	81265.2	101299	94053.1	90471.7	89502.5	96788.5	109429	90929.3	89031.7	95698.2	106973	96510.1	99368.2	106556	91274.4	95902.3	positive	No Fragments				annotated
	246	760.638	901.26	85917.9	99159.2	84727	90727.9	82758.2	86306.9	91279	91719.1	82636.9	85727.6	93005.5	89743.6	85387.9	80747.7	94100.4	93471.8	91380.8	89180.5	100025	94980.6	positive	No Fragments				annotated
	247	356.778	907.26	89521.1	80959.9	87595.7	82595	77776.7	84778.7	81398	79913.2	82605.5	92225.6	93975.6	82583.9	86695.6	94812.9	92769	99616.5	82029.1	95707.1	79540.2	94569.9	positive	No Fragments				annotated
	248	250.807	911.81	70203.4	69791.8	93317.8	72892	96507.1	88763.8	83459.1	88571.1	84570.8	74456	80636.2	74326.3	88885	64975.4	70646	86913.3	90676.6	70761.5	78599.8	76708.5	positive	No Fragments				annotated
	249	498.726	907.32	63480	50806.7	53012	51895.8	61698.6	54631.3	55358	62661.8	65189.9	61217.5	79098.3	62324.8	60235.4	62903.4	62649.8	66960.9	70008.1	61823.8	62422.4	59676.1	positive	No Fragments				annotated
	250	422.814	912.24	51477.8	50229	51687	66253.5	50924	52356.5	54025.6	51676.3	48352.6	47256.8	63672.1	49896.7	52368.2	62418.8	56931.1	49565.8	54622.6	53352.3	48364.5	48602.2	positive	No Fragments				annotated
	251	362.811	913.39	48591	56436.9	50378.6	57560.7	56618.5	52094.2	54699.4	54117.2	54412.4	54033.3	54625.3	49001.7	53198.7	55368	63298.9	54089.6	52782.5	56823.8	57788.7	62966.9	positive	No Fragments				annotated
	252	306.774	909.93	37905.3	31861.3	38151.7	32673.8	45859	44752.6	40762.3	34555.3	34431	29570.4	33955.8	31660.9	42098.6	32077.7	34147.1	41871.2	37609.3	33866.7	29275.4	34949.7	positive	No Fragments				annotated
	253	238.875	900.83	36076.4	32105.5	37538.3	32326.7	42699.7	32670.2	42372.7	36723.5	36121.8	34492.8	35917.1	32063.7	37615.3	37413.8	37026.6	39265.4	36315.4	35506.9	36205.9	32863.4	positive	No Fragments				annotated
	254	349.017	688.28	4.19993e+06	5050058	2.62679e+06	2866505	2.36265e+06	2.44917e+06	2.90072e+06	3257270	8748532	4.17461e+06	2.42529e+06	2.7422e+06	2171977	2417018	2.47908e+06	2.54198e+06	5474339	2.29026e+06	3.01191e+06	3.76233e+06	positive	Annotate in FrAnK				annotated
	255	176.875	863.66	8212157	8.09092e+06	8138980	8127737	8045701	8145195	8264061	8212291	8.31096e+06	8.28595e+06	8438803	8.22632e+06	8.19732e+06	8363971	8527795	8.28949e+06	8260675	8294713	8.37031e+06	8.3147e+06	positive	Annotate in FrAnK				annotated
	256	178.873	865.79	1.78073e+06	1.70481e+06	1.76545e+06	1720433	1.74448e+06	1.8135e+06	1.71939e+06	1.77644e+06	1.70778e+06	1.72841e+06	1.82581e+06	1.80022e+06	1739426	1.71912e+06	1.88691e+06	1.81266e+06	1.77773e+06	1.77787e+06	1753612	1.76455e+06	positive	Annotate in FrAnK				annotated
	257	314.787	876.34	1.34913e+06	1.3331e+06	1.29356e+06	1.30505e+06	1.28044e+06	1.326e+06	1.27032e+06	1.32356e+06	1.30645e+06	1.31157e+06	1.30509e+06	1.29923e+06	1.30945e+06	1.29752e+06	1.29777e+06	1.30439e+06	1321902	1.39434e+06	1.29366e+06	1.33579e+06	positive	Annotate in FrAnK				annotated
	258	298.813	851.78	852116	863134	888881	868465	893329	871215	848627	913082	903912	890139	990895	900368	919472	920884	987183	947007	907335	932172	892016	886814	positive	Annotate in FrAnK				annotated
	259	354.779	854.97	251159	252364	244972	246683	243406	258943	239956	252708	256461	276752	291476	261412	253877	250043	260164	265937	269863	273549	249501	278841	positive	Annotate in FrAnK				annotated
	260	300.811	852.27	249468	253032	238728	234230	234749	262777	233876	231672	259611	234917	259515	252844	254809	227755	263284	264905	258975	283280	249548	247871	positive	Annotate in FrAnK				annotated
	261	622.726	857.18	164765	161583	166555	170643	170678	179942	159277	164144	171193	172128	212407	174212	176777	176649	187034	193614	167672	184289	181550	178968	positive	Annotate in FrAnK				annotated
	262	360.813	852.63	174879	162604	203670	185438	169607	181691	183686	193316	195928	197016	211802	190927	179729	206598	195884	195200	198978	197432	198805	173861	positive	Annotate in FrAnK				annotated
	263	460.77	855.28	183529	156420	199040	184759	183050	172941	169691	181873	169541	186424	199254	178949	187410	182596	192711	196161	166638	209795	174796	181517	positive	Annotate in FrAnK				annotated
	264	338.832	874.94	178216	163810	182406	178686	187944	186012	188122	184445	180360	192515	182148	186161	188840	186457	185572	176507	187901	202770	186810	179924	positive	Annotate in FrAnK				annotated
	265	398.77	854.47	172769	168642	160204	164646	174341	184321	160346	175140	167026	161278	194800	165642	179788	174182	185592	173126	160736	177814	159066	156928	positive	Annotate in FrAnK				annotated
	266	660.682	859.45	128116	150669	125057	135775	122120	142786	103876	143844	118722	132095	139806	126738	159254	125190	141412	131942	148249	140608	127299	125354	positive	Annotate in FrAnK				annotated
	267	180.871	866.03	127858	123471	132743	125069	127903	122536	119756	124697	132781	137947	121868	132660	131879	135890	131627	136554	138236	132211	131894	121147	positive	No Fragments				annotated
	268	436.725	858.17	107175	107413	98176	100862	120355	106749	101826	122516	102985	100026	130422	114389	106953	108332	114471	102231	108842	116801	102392	106908	positive	No Fragments				annotated
	269	560.726	857.18	123496	104521	101646	120217	121651	111133	97437.7	96882.4	104918	94558.9	116132	117744	106485	98571.5	111564	112516	97126.1	101080	105935	102583	positive	No Fragments				annotated
	270	522.77	854.18	91095.8	83310.2	109597	85511.4	85687.3	93004.4	88394.7	92963.4	92750.5	82630.6	106577	87678.6	100212	97464.1	95629.6	102051	94257.2	118374	103432	90874.4	positive	No Fragments				annotated
	271	760.638	864.32	112001	92075.8	106301	76709	83892	108025	82262.2	94486.2	90362.7	91355.5	101052	93894.5	90674.9	93079.2	99233.8	92237.9	97803.2	94707	89442.9	92429.9	positive	No Fragments				annotated
	272	356.778	855.63	95689.8	89333.9	76853.9	90063.5	84668.2	91996.5	82423.9	84940.4	91856.7	91130.7	86930	91918.9	85175.2	97099.6	105280	98654	95055.1	102690	96973	86109	positive	No Fragments				annotated
	273	268.053	861.59	58563.4	60769.6	66525.6	68317	76120.1	61861.9	67810.1	65992.1	63553.8	66759	64946.9	62879.6	70017	66918.5	74569.1	56721.9	61010.7	62486.4	61661.8	62551.8	positive	No Fragments				annotated
	274	306.774	854.48	36977.1	45845.5	54513.9	39548.8	56056.8	51126.4	41668.8	41185.9	40816.6	34046.4	38506.9	35307.4	41877	34343.4	37209.1	43458.2	44320.9	37987.4	39500.8	37730.5	positive	No Fragments				annotated
	275	250.081	580.91	8462850	7705576	7.38041e+06	7634909	7.9049e+06	8.12378e+06	7117869	7396017	8071361	7.32689e+06	8.16227e+06	7821042	7815367	7879508	8.23211e+06	8.15963e+06	7796789	8.36294e+06	7.56651e+06	7.8317e+06	positive	Annotate in FrAnK				annotated
	276	544.339	256	3.07569e+06	6.20429e+06	6433516	4190000	4399961	7983051	2.73315e+06	4.45516e+06	7.2707e+06	6.33528e+06	4682830	5.50013e+06	5400599	5.63994e+06	8453761	5.93201e+06	4551820	5.52364e+06	3875927	5.9975e+06	positive	Annotate in FrAnK	LysoPC(20:4(8Z,11Z,14Z,17Z));LysoPC(20:4(5Z,8Z,11Z,14Z));PC(20:4(5Z,8Z,11Z,14Z)/0:0);EB 1213;PC(0:0/20:4(5Z,8Z,11Z,14Z))	GOMVPVRDBLLHQC-VEJNOCSESA-N,LAXQYRRMGGEGOH-JXRLJXCWSA-N,LAXQYRRMGGEGOH-JXRLJXCWSA-N,VGFVBXSHQJLSKO-FNHUCILJSA-N,IGJKYDBBINVMLH-JXRLJXCWSA-N	HMDB10396,HMDB10395,LMGP01050048,LMST03020682,LMGP01050121	annotated
	277	813.616	214.87	5.85091e+06	3.67444e+06	6299843	5.33831e+06	6518745	4.05343e+06	8.2359e+06	5307893	5078070	3.71027e+06	3506215	4.4531e+06	6134806	4.28609e+06	3923921	2.68932e+06	3446913	3170591	3.60408e+06	6679214	positive	Annotate in FrAnK				annotated
	278	182.081	645.89	3.68118e+06	4.90147e+06	3.65169e+06	2.84966e+06	7.58323e+06	5.34623e+06	5948168	2984450	4674902	3.82607e+06	3.05334e+06	4.05916e+06	5868299	4217630	4524157	3.43683e+06	3.71316e+06	5295831	3812650	4392812	positive	Tyrosine (C9H11NO3) Prob = 97.0400000000	Furfuryl acetate;L-Tyrosine;L-Tyrosine;o-Tyrosine;Meta-Tyrosine;Ethyl 3-furoate;Ethyl furoate;4,6,7-Trihydroxy-1,2,3,4-tetrahydroisoquinoline;4-Hydroxy-4-(3-pyridyl)-butanoic acid;gamma-Hydroxy-3-pyridinebutanoate;L-Threo-3-Phenylserine;Ethyl maltol;Ethyl maltol;Beta-Tyrosine;3-Amino-3-(4-hydroxyphenyl)propanoate;N-Hydroxy-L-phenylalanine;D-Tyrosine;2,4,5-Trihydroxytoluene;Gentisyl alcohol;DL-Tyr…	CKOYRRWBOKMNRG-UHFFFAOYSA-N,OUYCCCASQSFEME-QMMMGPOBSA-N,OUYCCCASQSFEME-QMMMGPOBSA-N,WRFPVMFCRNYQNR-UHFFFAOYSA-N,JZKXXXDKRQWDET-QMMMGPOBSA-N,LOFDXZJSDVCYAS-UHFFFAOYSA-N,NHXSTXWKZVAVOQ-UHFFFAOYSA-N,RNIMUEXSLJYHIE-UHFFFAOYSA-N,STZOZPPVGWNSMC-UHFFFAOYSA-N,STZOZPPVGWNSMC-UHFFFAOYSA-N,VHVGNTVUSQUXPS-JAMMHHFISA-N,YIKYNHJUKRTCJL-UHFFFAOYSA-N,YIKYNHJUKRTCJL-UHFFFAOYSA-N,JYPHNHPXFNEZBR-UHFFFAOYSA-N,JYPHNHP…	HMDB34246,HMDB00158,Stds2_2_13DEC19_20200226_124657_27,HMDB06050,HMDB59720,HMDB59880,HMDB59862,HMDB60280,HMDB01119,C19579,HMDB02184,HMDB31735,C20362,HMDB03831,C04368,C19712,C06420,C18317,C10792,C01536,C14110,C16401,C03338,C03290,C00082	identified+fragment
	279	204.134	592.31	312769	763191	1687562	900524	3759549	532979	7144242	531576	422867	663422	342420	478637	208194	350617	445008	441542	731175	207440	256442	482561	positive	Annotate in FrAnK	5-Hydroxylysine;L-Hydroxylysine;Glycyl-Lysine;Lysyl-Glycine;2-Deoxystreptamine;allo-Hydroxy-L-lysine;N6-Hydroxy-L-lysine	YSMODUONRAFBET-UHNVWZDZSA-N,YSMODUONRAFBET-UHNVWZDZSA-N,IKAIKUBBJHFNBZ-UHFFFAOYSA-N,HGNRJCINZYHNOU-UHFFFAOYSA-N,DTFAJAKTSMLKAT-JDCCYXBGSA-N,YSMODUONRAFBET-WHFBIAKZSA-N,FZQOIMPLZAYIKU-YFKPBYRVSA-N	HMDB00450,C16741,HMDB28846,HMDB28951,C02627,C16742,C01028	annotated
	280	794.605	215.2	3.72836e+06	4662411	4.9592e+06	4092695	2.42885e+06	5.09241e+06	4397265	6.3738e+06	5220751	6565598	5.12182e+06	5.46884e+06	4085638	4732885	4700890	6175319	3817228	5.53545e+06	3.18674e+06	5994504	positive	Annotate in FrAnK	PC(P-18:1(11Z)/18:0);PC(P-18:1(11Z)/18:0);PC(P-18:1(11Z)/20:3(5Z,8Z,11Z));PC(P-18:1(11Z)/20:3(8Z,11Z,14Z));PC(P-18:0/18:1(9Z));PC(P-18:0/18:1(9Z));PC(P-18:0/18:1(11Z));PC(P-18:0/18:1(11Z));PC(P-18:0/20:4(8Z,11Z,14Z,17Z));PC(P-18:0/20:4(5Z,8Z,11Z,14Z));PC(P-18:0/20:4(5Z,8Z,11Z,14Z));PC(P-16:0/20:1(11Z));PC(P-16:0/20:1(11Z));PC(P-16:0/22:4(7Z,10Z,13Z,16Z));PC(P-18:1(9Z)/18:0);PC(P-18:1(9Z)/18:0);PC…	JYHADTSONAUXLU-NMAVXMHBSA-N,JYHADTSONAUXLU-NMAVXMHBSA-N,DYFGXBAIDOATAE-DSLLYOFSSA-N,DBQMOXDLWKVKKG-REWQMPQJSA-N,DSWOVBIRJNAJAF-NVJOKYTBSA-N,DSWOVBIRJNAJAF-NVJOKYTBSA-N,JDTHSYITWRQVSV-CESBNGMCSA-N,JDTHSYITWRQVSV-CESBNGMCSA-N,YPAPIRJFGNBODV-AMFPDOHCSA-N,FHHVIBPVBBRLOR-IYACIECVSA-N,FHHVIBPVBBRLOR-IYACIECVSA-N,WXILBCFZIXHZIG-KOUVQCMKSA-N,WXILBCFZIXHZIG-KOUVQCMKSA-N,DQZNSYOOQMCBDC-PZVMGWTJSA-N,ZOTYCHI…	HMDB11274,LMGP01030136,HMDB11284,HMDB11285,HMDB11243,LMGP01030013,HMDB11242,LMGP01030130,HMDB11254,HMDB11253,LMGP01030012,HMDB11216,LMGP01030037,HMDB11226,HMDB11307,LMGP01030146,HMDB11317,HMDB11318,HMDB11450,HMDB01060,HMDB08324,HMDB08393,HMDB08392,HMDB08456,HMDB08425,HMDB08424,HMDB08489,HMDB08652,HMDB08094,HMDB08063,HMDB08062,HMDB08127,HMDB13418,LMGP01020203,HMDB13428,LMGP01030112,HMDB13432,LMGP0…	annotated
	281	798.63	215.92	150912	294966	307992	241855	106615	254005	250752	392547	409446	493494	569640	477178	294428	335963	375478	346920	200070	373581	248753	361681	positive	No Fragments				annotated
	282	250.081	707.92	5.46688e+06	5516178	4285622	3308159	6204538	4457081	4.50857e+06	4.4127e+06	4.54805e+06	4250891	3090037	4.81167e+06	4.08601e+06	4.09943e+06	3.85835e+06	5.16222e+06	4253961	4.53344e+06	5.11715e+06	3.93228e+06	positive	Annotate in FrAnK				annotated
	283	191.04	701.26	6.00163e+06	3992380	3.86347e+06	3.60701e+06	5369246	1564156	2.87022e+06	3711244	5091897	1.83228e+06	3.39972e+06	707332	2.35733e+06	1.78887e+06	3.8692e+06	2364210	4.46666e+06	3.14921e+06	1.08971e+06	2.81348e+06	positive	Annotate in FrAnK				annotated
	284	248.999	701.55	875684	712355	735157	618960	963105	280399	461797	645510	785153	366651	593044	166308	480729	300388	588777	335045	729967	587249	197152	483397	positive	Annotate in FrAnK				annotated
	285	306.957	701.49	713385	629560	608262	442677	770094	151382	396844	495138	662668	231125	386208	NA	250393	206146	347172	162416	613760	355552	106600	348255	positive	Annotate in FrAnK				annotated
	286	308.954	701.93	418216	481580	443566	300694	515087	112327	255133	348071	424230	187854	229408	NA	184129	117385	206725	145641	405382	233660	86498.8	202931	positive	Annotate in FrAnK				annotated
	287	364.916	702.45	394829	424595	457753	337895	485368	43236.2	223159	275468	483494	154660	171262	NA	141160	87151.9	178687	81788	410139	160336	NA	178723	positive	Annotate in FrAnK				annotated
	288	366.913	701.73	465888	423487	430617	291215	408152	80095.5	208815	311708	443188	182088	156886	NA	151249	106035	148267	106767	402913	197783	NA	177304	positive	Annotate in FrAnK				annotated
	289	198.862	702.58	237277	353144	316414	302903	303194	90804.1	196006	240837	280027	157050	155761	NA	126742	113191	124116	90450.9	277063	159385	59723.8	190996	positive	No Fragments				annotated
	290	250.996	701.97	315432	229390	253699	215432	257964	112657	200107	208387	309409	117977	179516	63575.1	184514	99408	192679	100269	267091	189907	60337.4	176552	positive	Annotate in FrAnK	5-Ethynyl-5'-(1-propynyl)-2,2'-bithiophene;5-Carboxyvanillic acid;Thiarubrine B;Thiarubrine A;2-Hydroxy-6-ketononatrienedioate;3-(2-Carboxyethenyl)-cis,cis-muconate	DZJGBWIIRBMCFS-UHFFFAOYSA-N,NLSSJYQPZIQJNC-UHFFFAOYSA-N,BXWWIWROJFOGMW-UHFFFAOYSA-N,XZHCLKKXXPKULI-UHFFFAOYSA-N,WCJYZUFKKTYNLB-ARITWGJRSA-N,WKDXBDTUVVLFQV-VFJABLNZSA-N	HMDB29735,C18338,C08462,C08461,C12624,C04366	annotated
	291	306.077	693.95	240915	219729	215419	245634	246947	164805	151233	194899	254194	89332.6	202691	102918	152790	116109	275454	218507	178190	195938	120164	133361	positive	No Fragments	Cepharadione A;Atherospermidine;Frutinone A	RZIGKFTVXWUUCX-UHFFFAOYSA-N,MDFFNDBAEOHIDY-UHFFFAOYSA-N,RFWULRHBGYKEEZ-UHFFFAOYSA-N	HMDB34364,C09347,C09008	annotated
	292	318.97	702.25	157755	180712	211126	232711	266527	72305.3	138801	146720	165121	136702	137257	NA	101248	79481.3	118862	89959.2	159090	103087	49654.3	134642	positive	No Fragments	Bis(4'-chlorophenyl)acetate;1,1-Dichloro-2,2-bis(4-hydroxyphenyl)ethylene	YIOCIFXUGBYCJR-UHFFFAOYSA-N,OWEYKIWAZBBXJK-UHFFFAOYSA-N	C06640,C14238	annotated
	293	484.827	703.21	119191	152351	160787	95003.6	174782	NA	86555.4	104647	145557	66588.9	59866	NA	NA	NA	NA	NA	134527	NA	NA	72443.2	positive	No Fragments				annotated
	294	494.842	703.95	129871	144669	139881	122133	143720	NA	69832.8	112345	126436	51980.4	43580.4	NA	40965.7	NA	NA	NA	121794	81312	NA	69674.5	positive	No Fragments				annotated
	295	138.055	590.86	1.21826e+06	2.44481e+06	1.75934e+06	2.30839e+06	1.73758e+06	701113	2.30594e+06	3.15978e+06	2.11735e+06	850335	874472	5.82359e+06	139096	454530	2.44022e+06	706288	2.24316e+06	1.02003e+06	1.52503e+06	153727	positive	Trigonelline (C7H7NO2) Prob = 73.2500000000	Trigonelline;N-Methylnicotinate;Protoanemonin;Protoanemonin;2-Pyridylacetic acid;m-Aminobenzoic acid;p-Aminobenzoic acid;4-Aminobenzoate;3-Pyridylacetic acid;Salicylamide;2-Aminobenzoic acid;Anthranilate;Methyl nicotinate;2-Furancarboxaldehyde;Furfural;3-Nitrotoluene;2-Nitrotoluene;4-Nitrotoluene	WWNNZCOKKKDOPX-UHFFFAOYSA-N,WWNNZCOKKKDOPX-UHFFFAOYSA-N,RNYZJZKPGHQTJR-UHFFFAOYSA-N,RNYZJZKPGHQTJR-UHFFFAOYSA-N,BPSNETAIJADFTO-UHFFFAOYSA-N,XFDUHJPVQKIXHO-UHFFFAOYSA-N,ALYNCZNDIQEVRV-UHFFFAOYSA-N,ALYNCZNDIQEVRV-UHFFFAOYSA-N,WGNUNYPERJMVRM-UHFFFAOYSA-N,SKZKKFZAGNVIMN-UHFFFAOYSA-N,RWZYAGGXGHYGMB-UHFFFAOYSA-N,RWZYAGGXGHYGMB-UHFFFAOYSA-N,YNBADRVTZLEFNH-UHFFFAOYSA-N,HYBBIBNJHNGZAN-UHFFFAOYSA-N,HYBBIBN…	HMDB00875,C01004,HMDB60503,C07090,HMDB60722,HMDB01891,HMDB01392,C00568,HMDB01538,HMDB15687,HMDB01123,C00108,HMDB29806,HMDB32914,C14279,C19486,C19597,C14394	annotated+fragment
	296	338.341	222.55	5.40997e+06	1.39965e+06	1.48532e+06	2.94093e+06	5626387	2.34642e+06	3.41741e+06	5.76503e+06	2.64991e+06	1.66146e+06	4.76174e+06	3.27884e+06	859328	1.57365e+06	1.22188e+06	1.30436e+06	2548741	2279015	1602351	2.7361e+06	positive	Annotate in FrAnK	(Z)-11-Eicosen-1-ol;11E-Eicosen-1-ol;Phytol;Phytol;Phytol;Thromboxane;15Z-Eicosen-1-ol;Eicosanal;11Z-eicosen-1-ol;6,14-Dimethyloctadecan-2-one;Phytanal	QYOZAXQSDUAPDS-MDZDMXLPSA-N,QYOZAXQSDUAPDS-MDZDMXLPSA-N,BOTWFXYSPFMFNR-PYDDKJGSSA-N,BOTWFXYSPFMFNR-PYDDKJGSSA-N,BOTWFXYSPFMFNR-PYDDKJGSSA-N,RZWIIPASKMUIAC-VQTJNVASSA-N,YFYDQSFDJVMUOJ-WAYWQWQTSA-N,FWBUWJHWAKTPHI-UHFFFAOYSA-N,QYOZAXQSDUAPDS-KTKRTIGZSA-N,HKRYKDQSFPAHCR-UHFFFAOYSA-N,LISGFRBQPTUNBA-LEAGNCFPSA-N	HMDB34933,LMFA05000219,HMDB02019,C01389,LMPR0104010002,HMDB03208,LMFA05000220,LMFA06000250,LMFA05000051,LMFA12000201,LMPR0104010027	annotated
	297	76.0757	560.68	5712974	378383	4746346	1.70904e+06	5304850	406655	822610	148070	1.42143e+06	1.26199e+06	1.09795e+06	1.69386e+06	2348651	1.99171e+06	1.2173e+06	828310	1.16773e+06	1642009	1.59647e+06	965815	positive	Annotate in FrAnK	Trimethylamine N-oxide;Trimethylamine N-oxide;1-Amino-propan-2-ol;1-Aminopropan-2-ol;(R)-1-Aminopropan-2-ol	UYPYRKYUKCHHIB-UHFFFAOYSA-N,UYPYRKYUKCHHIB-UHFFFAOYSA-N,HXKKHQJGJAFBHI-UHFFFAOYSA-N,HXKKHQJGJAFBHI-UHFFFAOYSA-N,HXKKHQJGJAFBHI-GSVOUGTGSA-N	HMDB00925,C01104,HMDB12136,C05771,C03194	annotated
	298	904.59	203.89	1.93162e+06	3.17198e+06	2.49161e+06	2499933	1.81083e+06	3.11429e+06	1.6735e+06	1.90127e+06	2.73439e+06	3.25871e+06	1952697	3.05028e+06	5.63769e+06	2.81042e+06	2.74782e+06	2736021	2.71841e+06	3310502	3575795	2.69679e+06	positive	Annotate in FrAnK	PI(18:1(9Z)/18:1(11Z));PI(18:1(9Z)/18:1(9Z));PI(18:2(9Z,12Z)/18:0);PI(18:2(9Z,12Z)/18:0);PI(18:0/18:2(9Z,12Z));PI(18:0/18:2(9Z,12Z));PI(18:1(11Z)/18:1(11Z));PI(18:1(11Z)/18:1(9Z));PI(16:0/20:2(11Z,14Z));PI(16:0/20:2(11Z,14Z));PI(20:2(11Z,14Z)/16:0);PI(20:2(11Z,14Z)/16:0);PI(22:2(13Z,16Z)/14:0);PI(22:1(11Z)/14:1(9Z));PI(20:1(11Z)/16:1(9Z));PI(19:1(9Z)/17:1(9Z));PI(19:0/17:2(9Z,12Z));PI(17:2(9Z,12Z…	LORSZBNSYOKZNV-RCVIVVFUSA-N,LALGUHSIWLNTNW-SHLWDWSJSA-N,AXGVJUACAGEWGQ-TYYHIVGOSA-N,AXGVJUACAGEWGQ-TYYHIVGOSA-N,KZVRAFHIKMDULK-PDPKURFXSA-N,KZVRAFHIKMDULK-PDPKURFXSA-N,HJXLLSHIQZPQLZ-BESHNSGQSA-N,FTAJUMMOKVEZBE-BPSMPOADSA-N,UJENRFPZRNBKKL-UWKRNJIGSA-N,UJENRFPZRNBKKL-UWKRNJIGSA-N,UBIJOILSMSXSSU-UWKRNJIGSA-N,UBIJOILSMSXSSU-UWKRNJIGSA-N,UQEQAHFXOFRJTA-KKWXRISTSA-N,WUGWLIMSKGWWRK-ACGDFGAKSA-N,QQVCJQC…	HMDB09836,HMDB09837,HMDB09847,LMGP06010846,HMDB09809,LMGP06010956,HMDB09824,HMDB09825,HMDB09786,LMGP06010165,HMDB09875,LMGP06010532,LMGP06010727,LMGP06010697,LMGP06010503,LMGP06010457,LMGP06010429,LMGP06010262,LMGP06010233,LMGP06010103,LMGP06010185,LMGP06010075	annotated
	299	227.114	710.77	2.7328e+06	1.75631e+06	3.33961e+06	1.99688e+06	4.2675e+06	4708596	5.46621e+06	2516560	1.75955e+06	1795709	3.28194e+06	5237748	1.65497e+06	2.31253e+06	3508457	3055705	1.6868e+06	3.59879e+06	2.98737e+06	1.77533e+06	positive	L-Carnosine (C9H14N4O3) Prob = 83.8700000000	(S)-N-(4,5-Dihydro-1-methyl-4-oxo-1H-imidazol-2-yl)alanine;Carnosine;Carnosine;Histidinyl-Alanine;Alanyl-Histidine;(6R)-6-(L-Erythro-1,2-Dihydroxypropyl)-5,6,7,8-tetrahydro-4a-hydroxypterin	SKIVBBIKOOPRPR-UHFFFAOYSA-N,CQOVPNPJLQNMDC-ZETCQYMHSA-N,CQOVPNPJLQNMDC-ZETCQYMHSA-N,FRJIAZKQGSCKPQ-UHFFFAOYSA-N,XZWXFWBHYRFLEF-UHFFFAOYSA-N,XHZMOKNFPZDZBZ-CNGBTNQNSA-N	HMDB34912,HMDB00033,C00386,HMDB28878,HMDB28689,HMDB12482	annotated+fragment
	300	316.083	666.1	2.61283e+06	2.17292e+06	2.32475e+06	2273249	2.44454e+06	2.42033e+06	2404048	2.18042e+06	2.99106e+06	5413666	2.91432e+06	2.4614e+06	2.16347e+06	2.52296e+06	2.47686e+06	2.36623e+06	2.9802e+06	2.36803e+06	2.42698e+06	4.11519e+06	positive	No Fragments	Cysteinyl-Arginine;Arginyl-Cysteine;Triadimefon	RGTVXXNMOGHRAY-UHFFFAOYSA-N,OSASDIVHOSJVII-UHFFFAOYSA-N,WURBVZBTWMNKQT-UHFFFAOYSA-N	HMDB28769,HMDB28706,C11156	annotated
	301	239.139	430.53	3.93196e+06	4.37732e+06	4.14305e+06	4027381	3.83085e+06	5.126e+06	4359495	4.05547e+06	4.80177e+06	4247845	4125369	4.72778e+06	4637919	4.28688e+06	4.26439e+06	4992158	3.70172e+06	4.3691e+06	3.92724e+06	4838076	positive	Annotate in FrAnK	Secobarbital;Metanephrine;Desglymidodrine;Tenuazonic acid;L-Metanephrine;L-Metanephrine;Ecgonone methyl ester;Tenuazonic acid	KQPKPCNLIDLUMF-UHFFFAOYSA-N,JWJCTZKFYGDABJ-UHFFFAOYSA-N,VFRCNXKYZVQYLX-UHFFFAOYSA-N,CEIZFXOZIQNICU-UHFFFAOYSA-N,JWJCTZKFYGDABJ-VIFPVBQESA-N,JWJCTZKFYGDABJ-VIFPVBQESA-N,WXEMSGQRTGSYOG-QXUHLLMWSA-N,KLBSRSYHIIAQTG-PZICIZFRSA-N	HMDB14562,HMDB04063,HMDB60558,HMDB36074,HMDB62493,C05588,C20371,C08511	annotated
	302	362.253	430.18	465214	421678	432830	450266	354883	474226	360092	442759	419672	410999	528802	415266	540227	507602	430210	497251	441890	462374	442941	429966	positive	Annotate in FrAnK				annotated
	303	306.181	430.41	265873	240532	297776	273592	236761	260884	309164	270297	271088	316780	292646	282432	304279	314343	269429	285233	277799	238491	279672	292910	positive	No Fragments	Vorinostat;Phenylalanyl-Valine;Valyl-Phenylalanine;Subaphylline;Feruloylputrescine	WAEXFXRVDQXREF-UHFFFAOYSA-N,IEHDJWSAXBGJIP-UHFFFAOYSA-N,GJNDXQBALKCYSZ-UHFFFAOYSA-N,SFUVCMKSYKHYLD-ALCCZGGFSA-N,SFUVCMKSYKHYLD-FNORWQNLSA-N	HMDB15568,HMDB29008,HMDB29134,HMDB33463,C10497	annotated
	304	343.295	429.76	203240	207176	190077	208676	204862	213239	251535	243057	188168	223110	183526	217977	219331	222003	190861	228712	176840	188596	238766	246849	positive	CocamidoprpylBetaine (C19H38N2O3) Prob = 97.5000000000				annotated+fragment
	305	394.189	431.42	210651	179568	196212	213352	191810	211632	171397	216482	175274	196031	172073	209869	203444	202889	198169	228840	144402	187595	177247	223812	positive	No Fragments	Palmatine	QUCQEUCGKKTEBI-UHFFFAOYSA-N	C05315	annotated
	306	262.144	429.76	154207	163308	158366	125632	147859	149421	155009	164221	139116	148367	151227	187904	146561	197505	140148	169137	147611	139449	152700	151823	positive	No Fragments	Ethyl 2-benzylacetoacetate;3-Hexenyl salicylic acid;cis-3-Hexenyl salicylate;Ethyl methyl-p-tolylglycidate;1-(5-Acetyl-2-hydroxyphenyl)-3-methyl-1-butanone;6,8-Dimethyl-6,7-didehydroergoline;Zinnimidine;Flossonol;Cochlearine;Precocene II;1,2-Dimethoxy-4-[2-(2-propenyloxy)ethenyl]-benzene;cis-1,3,4,6,7,11b-Hexahydro-9-methoxy-2H-benzo[a]quinolizine-3-carboxylic acid	XDWQYMXQMNUWID-UHFFFAOYSA-N,IEPWIPZLLIOZLU-ONEGZZNKSA-N,IEPWIPZLLIOZLU-ARJAWSKDSA-N,RJQNJKOCFCXTHZ-UHFFFAOYSA-N,SXPHHWILAWXFLE-UHFFFAOYSA-N,FGVUDRMBAMEJCE-SKNXHYNKSA-N,DSOITGJEUKHAJN-UHFFFAOYSA-N,UCEGSXPHVOXHBN-KCJUWKMLSA-N,OJADCNKLFKWRHJ-UHFFFAOYSA-N,PTIDGSWTMLSGAH-UHFFFAOYSA-N,LLOQMOYWWWKULV-VQHVLOKHSA-N,CMZIZIPSUFOSEU-RISCZKNCSA-N	HMDB40424,HMDB61823,HMDB61942,HMDB37492,HMDB32589,C20409,C10626,C09928,C10853,C09018,C12263,C15462	annotated
	307	399.212	430.18	96428.6	94128.4	88473.9	95036.4	73852.2	97975.1	79771.2	119002	69157.8	89214.4	97258.5	118246	102132	124394	103092	106239	84328.3	109375	97796.5	94226.9	positive	No Fragments	Uplandicine	IHRIHUJNKKMIDN-YYGKBEQOSA-N	C10412	annotated
	308	242.138	431.41	37491.8	42393.4	48096	48150.6	46694.2	41687.6	38182.7	46558.2	40889.4	40290	51984.2	45844.8	67786.7	47029	59565.8	77127.3	40006.2	47121.4	64669.6	41838.4	positive	No Fragments	(1R,2R,3S,1'R)-Nepetalinic acid;(±)-Camphoric acid;cis-4-Decenedioic acid;4Z-Decenedioic acid;alpha-Carboxy-delta-nonalactone;5-Pentyltetrahydro-2-oxo-3-furancarboxylic acid;Matsutakic acid A;cis-5-Decenedioic acid;N-(3-Oxooctanoyl)homoserine lactone;N-(3-oxo-octanoyl)-homoserine lactone;Bufotenidine;6,9-dioxo-decanoic acid;3,6-dioxo-decanoic acid;3,7-Dimethyl-2E-octene-1,8-dioic acid ;2,6R-Dimet…	OIFCPZGZZQQDNO-UHFFFAOYSA-N,LSPHULWDVZXLIL-UHFFFAOYSA-N,CXGDCGIPEJKSCK-IWQZZHSRSA-N,CXGDCGIPEJKSCK-IWQZZHSRSA-N,AVHURGYCHVYRHG-UHFFFAOYSA-N,RXLCOVRNIXYZMX-UHFFFAOYSA-N,VSKXYKGCLVJSEW-UHFFFAOYSA-N,WAGQZQAZCIOEDU-UPHRSURJSA-N,FXCMGCFNLNFLSH-JTQLQIEISA-N,FXCMGCFNLNFLSH-JTQLQIEISA-N,HIYGARYIJIZXGW-UHFFFAOYSA-O,BEPSZXZHUPDOJB-UHFFFAOYSA-N,AEVOBXGBFZDZTC-UHFFFAOYSA-N,VNSKHKIHRLWODC-VOTSOKGWSA-N,KWIQWVW…	HMDB34971,HMDB34491,HMDB00603,LMFA01170045,HMDB30990,HMDB30989,HMDB36715,HMDB13227,C11841,LMFA08030004,C13664,LMFA01060080,LMFA01060079,LMFA01170131,LMFA01170132,LMFA01170032,LMFA01170044	annotated
	309	251.139	429.76	47759.5	61574.9	46867.2	44870.1	48051.8	54068.9	51683.3	66789.6	49820.1	48500.3	47532.1	48790.1	44248.6	52792.1	41387.4	72193.2	52849.9	46742.5	44819.2	59427.8	positive	No Fragments	3-Hydroxymelatonin;Paucine;Heptabarbital;Heptabarbital;4-Coumaroyl-2-hydroxyputrescine;Anhalamine;Tyr-OEt;p-Lactophenetide;Propoxur;N-Caffeoylputrescine	DWMWOUAIGKAJNF-UHFFFAOYSA-N,KTZNZCYTXQYEHT-XQRVVYSFSA-N,PAZQYDJGLKSCSI-UHFFFAOYSA-N,PAZQYDJGLKSCSI-UHFFFAOYSA-N,XBVRGBGSLROQIA-ZZXKWVIFSA-N,DVQVXTPSJBCBJI-UHFFFAOYSA-N,SBBWEQLNKVHYCX-JTQLQIEISA-N,GHZNWXGYWUBLLI-UHFFFAOYSA-N,ISRUGXGCCGIOQO-UHFFFAOYSA-N,KTZNZCYTXQYEHT-GQCTYLIASA-N	HMDB60742,HMDB29876,HMDB15443,C17725,HMDB33462,C12231,C01458,C14262,C14334,C03002	annotated
	310	244.118	431.18	34179.3	37937.3	33065.4	29072.2	35911.5	28877.3	27960	39078.1	35109.3	54319.2	31747.4	28939.7	26498.4	35824.7	37934.3	41839.5	36370.4	46974.9	26580.9	39635.6	positive	No Fragments	3-Hydroxy-N6,N6,N6-trimethyl-L-lysine;3-Hydroxy-N6,N6,N6-trimethyl-L-lysine;4-Heptenal diethyl acetal;Diethyl 2-methyl-3-oxosuccinate;3-(1-Hydroxymethyl-1-propenyl)pentanedioic acid	ZRJHLGYVUCPZNH-MQWKRIRWSA-O,ZRJHLGYVUCPZNH-MQWKRIRWSA-O,OQOCQBJWOCRPQY-UHFFFAOYSA-N,OQOCQBJWOCRPQY-UHFFFAOYSA-N,FUMUSIMACHNZQF-QHHAFSJGSA-N	HMDB01422,C01259,HMDB32306,C04067,HMDB33092	annotated
	311	298.201	430.3	44429.9	36069.2	47337.3	41345.6	41175.7	40121.6	38370.5	52584	40432	41748.8	38945.2	40616.8	46284.7	48986.6	36259.8	39971	53495	42954.7	41601.8	38025.7	positive	No Fragments	5-Nonyltetrahydro-2-oxo-3-furancarboxylic acid;Monomenthyl succinate;N-(3-Oxododecanoyl)homoserine lactone;N-(3-oxododecanoyl) homoserine lactone	DKQLZKCYTLXNBN-UHFFFAOYSA-N,BLILOGGUTRWFNI-UHFFFAOYSA-N,PHSRRHGYXQCRPU-UHFFFAOYSA-N,PHSRRHGYXQCRPU-AWEZNQCLSA-N	HMDB30993,HMDB36143,C11840,LMFA08030001	annotated
	312	342.227	430.23	28588.8	25696	52700.6	49630.7	31346.5	31581.2	32994.8	37280.6	24469.4	38041.7	26858.6	28263	30321.1	31178	28239.1	25744.3	24556.7	37525.9	25264.6	33106	positive	No Fragments	Tetranor-PGF1alpha	NPXVWXIFJJRRLX-BFBQWKKPSA-N	LMFA03010213	annotated
	313	318.154	431.59	37289.1	28552.5	25167.1	52346.3	22249.1	38348.5	27538.7	30263.6	24177.5	25445.3	35484.8	22000.3	30067.2	33568.8	25855.7	29370.2	20219.7	36649.2	27514.3	27366	positive	No Fragments	Triethyl citrate;Histidinyl-Valine;Homoanserine;Valyl-Histidine;(S)-Argpyrimidine	DOOTYTYQINUNNV-UHFFFAOYSA-N,VLDVBZICYBVQHB-UHFFFAOYSA-N,HXBKNURIXGGFCX-VIFPVBQESA-N,BNQVUHQWZGTIBX-UHFFFAOYSA-N,DCPBQSFZQHFSMR-UHFFFAOYSA-N	HMDB34263,HMDB28898,HMDB05767,HMDB29129,HMDB37180	annotated
	314	300.144	431.29	40105.2	32579.3	39210.9	23571	40361.6	28082.5	38278.9	28259.1	36285.3	41713.3	29158.1	34563.6	34472.2	33712.7	46723.7	51511.4	25651.6	34959.1	19684.8	32133.7	positive	No Fragments	1,1'-(Tetrahydro-6a-hydroxy-2,3a,5-trimethylfuro[2,3-d]-1,3-dioxole-2,5-diyl)bis-ethanone;sn-Glycero-3-phosphocholine	TXTNKDRGVWKECN-UHFFFAOYSA-N,SUHOQUVVVLNYQR-MRVPVSSYSA-O	HMDB32527,C00670	annotated
	315	240.17	428.73	37222.7	31626.1	29222.8	27080.5	35805.3	27437.3	38702.1	38041.6	39857.7	40435.6	31438.5	28075	31729.2	23608.2	27977.9	43960.2	36867.4	35624.3	31914.5	35110.7	positive	No Fragments	Slaframine	YYIUHLPAZILPSG-SMILAEQMSA-N	C06185	annotated
	316	335.148	427.58	24481.9	20060.4	15479.2	19030.7	20337.5	17938.8	25202.3	21321.3	19723.4	21437.4	22493.2	21916.1	16668.6	15565.7	21273.1	22339.6	22342.5	20441.6	19236.8	23925.8	positive	No Fragments	Glutamyl-Phenylalanine;Phenylalanyl-Glutamate	XMBSYZWANAQXEV-UHFFFAOYSA-M,JXWLMUIXUXLIJR-UHFFFAOYSA-M	HMDB28826,HMDB28994	annotated
	317	139.05	566.42	2.77111e+06	1.02224e+06	1.77891e+06	1.57281e+06	1.41895e+06	2.05674e+06	1.64682e+06	990187	1.30542e+06	958584	1.43588e+06	872340	1.13126e+06	735943	899627	679312	4.98761e+06	961318	1.80639e+06	781325	positive	Urocanic acid (C6H6N2O2) Prob = 98.1900000000	(E)-Urocanic acid;Urocanic acid;Urocanate;2-Aminonicotinic acid;Nicotinamide N-oxide;5-Oxo-2(5H)-isoxazolepropanenitrile;para-Benzoquinone dioxime;Maleimide;4-Nitroaniline	LOIYMIARKYCTBW-UPHRSURJSA-N,LOIYMIARKYCTBW-OWOJBTEDSA-N,LOIYMIARKYCTBW-OWOJBTEDSA-N,KPIVDNYJNOPGBE-UHFFFAOYSA-N,USSFUVKEHXDAPM-UHFFFAOYSA-N,DNSSEQBYSHSUGR-UHFFFAOYSA-N,LNHURPJLTHSVMU-UHFFFAOYSA-N,PEEHTFAAVSWFBL-UHFFFAOYSA-N,TYMLOMAKGOJONV-UHFFFAOYSA-N	HMDB34174,HMDB00301,C00785,HMDB61680,HMDB02730,HMDB31338,C19345,C07272,C02126	annotated+fragment
	318	160.901	844	4.36042e+06	4247754	4.31083e+06	4331631	4385768	4.48502e+06	4.33759e+06	4.16796e+06	4389041	4.2646e+06	4.96853e+06	4522816	4511994	4609345	4.79593e+06	4.86245e+06	4.46335e+06	4.87597e+06	4397422	4355355	positive	Annotate in FrAnK				annotated
	319	282.839	843.34	587791	533115	545369	563018	556754	574781	502478	542937	561284	567670	729491	591722	571766	611703	667468	626368	606688	617553	582924	561309	positive	Annotate in FrAnK				annotated
	320	162.899	843.57	614322	598334	601329	629312	636344	620994	598264	587167	612582	632504	702885	653402	629592	655055	695614	642314	616682	687281	666335	610854	positive	Annotate in FrAnK				annotated
	321	216.868	848.88	471067	442439	492229	469806	470000	521545	485142	463673	468915	491914	542233	500315	459739	508946	542409	511327	466147	517756	490362	486872	positive	Annotate in FrAnK				annotated
	322	200.894	839.12	387638	387668	357015	358011	347630	394691	362428	374429	379642	359426	481245	385568	388918	399762	455356	415754	378311	473564	390787	380536	positive	Annotate in FrAnK				annotated
	323	196.878	839.75	177750	184544	212772	165890	236957	203608	202531	176529	171839	165176	220525	164151	199926	187070	186303	208862	188147	188343	198994	141227	positive	Annotate in FrAnK	Potassium dibasic phosphate	ZPWVASYFFYYZEW-UHFFFAOYSA-L	C13197	annotated
	324	338.806	846.91	163466	179988	174124	183708	180091	185481	194185	176009	163139	167431	210904	173765	174762	201956	206000	198933	181924	188119	169750	171583	positive	Annotate in FrAnK				annotated
	325	322.832	839.86	148203	153515	148259	137702	139492	172901	144027	142662	155419	157518	200611	163778	176968	168770	177832	167932	163355	205216	161772	156605	positive	Annotate in FrAnK				annotated
	326	212.852	848.77	146475	156946	185707	134732	200295	157268	179453	150905	138772	138826	163951	135349	182645	120362	127173	176123	153691	157371	140154	125641	positive	No Fragments	Potassium dibasic phosphate	ZPWVASYFFYYZEW-UHFFFAOYSA-L	C13197	annotated
	327	260.857	848.02	131272	128141	141751	153301	143360	134248	140509	141633	149767	147743	150060	154642	155195	153110	158434	153594	158506	167380	149840	157356	positive	Annotate in FrAnK				annotated
	328	284.837	843.87	114844	115387	128368	119999	123769	130493	114062	118985	119496	111666	143211	129512	118820	132553	144769	136303	124537	134944	138666	117887	positive	No Fragments				annotated
	329	382.796	846.78	118346	105378	100160	114312	110898	133347	113799	122176	102832	104282	138333	114080	126167	121025	128106	126767	112232	136804	109404	109629	positive	No Fragments				annotated
	330	174.896	843.57	97849.5	92144.1	111263	102028	138327	115953	123048	93133.8	94329.3	88509.9	106394	83389.4	104909	88858.4	94095.6	104300	103296	93102.2	92878.6	79309.2	positive	No Fragments	Potassium dibasic phosphate	ZPWVASYFFYYZEW-UHFFFAOYSA-L	C13197	annotated
	331	174.896	843.57	97849.5	92144.1	111263	102028	138327	115953	123048	93133.8	94329.3	88509.9	106394	83389.4	104909	88858.4	94095.6	104300	103296	93102.2	92878.6	79309.2	positive	No Fragments	Potassium dibasic phosphate	ZPWVASYFFYYZEW-UHFFFAOYSA-L	C13197	annotated
	332	344.84	843.21	103967	95538.7	86454.1	93972.6	81144	94967.1	79004.2	98005.7	83194.9	88720.6	134287	98840.9	85899.4	110616	100655	103711	100749	108826	87267.2	92208.5	positive	No Fragments				annotated
	333	234.834	843.46	103037	88671.3	122820	94212.1	131079	110665	113745	93598.8	85720.4	86216	107886	93183.1	101227	82236.3	91283.4	119123	99887.3	98354.4	93343.1	80582.5	positive	No Fragments				annotated
	334	218.866	849.13	103095	98002	108176	116238	109269	117668	109577	113704	108622	101336	118556	106769	109292	113903	126912	107391	109090	120879	112822	108642	positive	No Fragments				annotated
	335	606.752	848.82	85698.5	93969.1	92082.9	86909.8	84277.3	86330.8	96679.1	86241.4	83438.7	97421.8	117911	107055	100024	92038.8	103121	94593.1	93532.9	103493	105329	90054.8	positive	No Fragments				annotated
	336	444.796	846.91	90758.5	84068.3	95241.1	82925.2	97300.4	99691.7	86839.8	101632	82057.6	87886.8	112474	89983.7	92544.2	99626.5	112476	106439	89090.7	104480	96399	98231.2	positive	No Fragments				annotated
	337	366.822	840.05	70700.6	81244.1	61686.6	60844.8	58948.7	84928.4	74535.4	66819.5	63024.4	65537.4	96763.2	79722.4	83662.9	82103.4	85881.8	79722.7	81735.7	88333.5	62968.1	66266.6	positive	No Fragments				annotated
	338	420.751	848.45	70306.2	76647.8	87391.5	81725.4	69227.3	77479.2	72520.7	78321.1	69563.8	71744.8	85429.4	83039.3	78673	75253.7	85069.3	82560.3	81002.5	95341.6	78587.6	75096.4	positive	No Fragments				annotated
	339	404.777	843.45	60750.9	62292.8	55963.7	47556.6	56532.5	59366	59118.4	43364.1	63136.2	54045.6	79119.1	61701.2	64010.9	59989.6	73755.5	64131.6	68631.5	82604.6	65762.3	58987.6	positive	No Fragments				annotated
	340	644.708	850.54	63566.4	63572.4	61056	60661.6	63264.2	57541.7	59030.9	67133	66361.7	79345.9	73037.9	57186.1	56096.1	70267.7	71306.1	65859.6	68083.5	76365.8	69533.4	72590.4	positive	No Fragments				annotated
	341	274.826	839.67	58039.1	58024.9	69947	55308.7	66262.9	72143.1	62092.9	58441.4	62420.8	51858.8	67635.4	59623.7	66164.1	59633.4	70174.8	77423	75137.8	64997.9	54921.2	51928.3	positive	No Fragments				annotated
	342	590.778	841.78	50402.5	44476.3	47592	42273.1	51206.2	55565.1	47369.2	46713.7	43846.9	44544.7	75936.3	63182.8	48668.2	51666	69773.8	60808	52027.6	52947.2	55914.3	57414.2	positive	No Fragments				annotated
	343	202.892	838.69	60007.6	63412.4	53367.9	60858.7	58347.3	60402.2	52382.3	55583.4	61930.1	49809.5	70324.5	60548.3	62262.7	67237.2	74298	63795.1	57976.8	68558.4	53144.5	56553.7	positive	No Fragments				annotated
	344	544.752	848.27	59449.4	53143.1	56670.6	51090.1	50392.1	62081.6	55897.9	49623.5	50388.1	52132.1	65259.8	56246.9	58987.6	57136.2	73610.6	60083.4	55410.9	61213.3	54407.9	62837.2	positive	No Fragments				annotated
	345	290.8	846.61	52702.2	49920.9	64461	60504.5	70234.6	65088.2	59366.7	63230.4	48637.4	50027.3	65744.2	50983.4	55182.3	54273.9	54833.2	62332	63141.9	56707.2	61823.4	48337.6	positive	No Fragments				annotated
	346	322.858	849.31	53353.2	53166.4	47498.8	54141.1	47016.7	53266.7	50367.9	50247.8	49101.2	48333.7	60755.3	64581.3	51347.7	53516	59509	70209.7	57421.9	63568.2	58591.1	52639.3	positive	No Fragments				annotated
	347	428.822	840.79	42680.9	45510.6	45873.2	43162.2	43502.3	51934.9	50639.5	39986.6	42821.8	41239.3	65197.8	49742.6	60968	52028.9	62347.2	53554.6	40889.7	50603	47716.2	51397.8	positive	No Fragments				annotated
	348	244.883	839.19	42032.6	45702.2	45940.1	39515.5	47564.6	54538.3	54224.2	47409.2	44506.8	52135.4	54155.5	52683.4	62317.9	50727	57259.4	49391.4	53289.7	53296	47105.9	53070	positive	No Fragments				annotated
	349	340.804	847.9	57000.1	56642.2	56559.8	46532.8	44810.8	44238.6	51831.1	53197.9	51095.4	54788.1	53531	49240.5	53907.4	53497.9	56310.1	54248.6	46155.4	58899.8	50314.5	45582.7	positive	No Fragments				annotated
	350	304.011	849.19	37367.9	39006.5	35670.8	37798.1	44030.5	48273	41839.4	36671.3	46364.6	38809.7	55400.2	42879	44797.2	54468.4	46293.9	42399.9	36140.8	39374.8	40321	45589.8	positive	No Fragments	Ajocysteine	URBPKPSYQPHFAT-ONEGZZNKSA-N	HMDB41052	annotated
	351	482.752	848.93	42698.1	37765.4	42464.8	44433.2	36557.2	36567.8	36371.6	36818.1	34825.7	36288.7	52492.3	35106.2	42184.4	42482.1	41104.9	44456.8	38545.2	44603.9	41446.1	37395.6	positive	No Fragments				annotated
	352	506.796	847.03	35907.2	33558.8	41502.4	47067	41673	37322.2	38354.5	41483.7	37201.2	43662.8	51437	38441.4	42257.3	39162.2	49196.2	41857.9	38911.2	41073.2	43514.7	37919.1	positive	No Fragments				annotated
	353	324.83	839.66	30822.7	32514.1	32667.6	29006.4	29825.1	35042.5	28903.7	34832.9	32938.8	31211.9	46310.8	41765.7	33572	39702.4	37078.1	36642.5	30634.8	45675.2	34321.4	38649.7	positive	No Fragments				annotated
	354	528.778	842.59	28413.5	37460.8	36644.4	32416.1	27390.6	33208.8	26799.7	33554.2	30557.5	30275.9	34573	41758.7	38227.8	34821.4	45968.4	38214.3	25971.3	30104.9	28483.5	36422.1	positive	No Fragments				annotated
	355	466.778	834.47	24517	20840.5	27363.6	26979.1	27621.2	35376.3	18311.1	22417.7	25416	23347.9	35496.4	44312.8	34865.3	36930.4	31683	31551.2	24864.4	30904.6	26147.7	24316.6	positive	No Fragments				annotated
	356	387.993	841.27	37549.3	39760.4	31178.5	32311.3	37734.5	36172.1	31947.5	33132.9	35945.5	31308.4	37993.8	33972.9	33624.2	38482.8	43583.5	33708.7	31973.5	39696.8	33429	34632.4	positive	No Fragments				annotated
	357	198.876	838.98	28302.5	31035.5	31169.2	30133.1	36294.3	28625.3	41312.7	32584.7	33617.7	22953.2	29785.7	25264.8	31702.4	23059.6	28744.7	36552.6	27166.4	30136.7	32138.7	26334.5	positive	No Fragments				annotated
	358	460.744	845.05	22559.8	19260.1	20119.2	25971.2	24355.2	30311.3	32061.5	32895	26075.5	32029.4	38371.1	24443.8	32935.9	26378.3	29885.9	39503	22381.8	32346.9	33480.3	33670.2	positive	No Fragments	1,2,3,4,6,7,8-Heptachlorodibenzodioxin	WCLNVRQZUKYVAI-UHFFFAOYSA-N	C18103	annotated
	359	476.717	850.17	28338.7	32931.9	24038.7	37116.9	26468.5	35191.3	27449.9	33723.3	31962.8	30837.7	30889.6	30475.5	32867.3	34766.7	32764.6	27873.6	32503.2	33541.8	34674.6	29650.7	positive	No Fragments				annotated
	360	444.77	839.93	18004.8	26485	22502.8	25318.2	21946.1	24071.8	17614.6	27041.4	21806.7	22809.3	34967.2	23671.9	25650	29039.8	29105.3	31015.2	25127.1	31637.2	21387.2	23016.2	positive	No Fragments	1,2,3,4,6,7,8-Heptachlorodibenzodioxin	WCLNVRQZUKYVAI-UHFFFAOYSA-N	C18103	annotated
	361	236.832	844.51	23728.4	26203.6	28079.2	20960.2	32433.1	29297.5	25734.1	22966.4	19915.4	20642	24649.5	24440.1	26178.1	23345.6	19337	26192.3	31673.9	22314.9	24198.4	21683.4	positive	No Fragments				annotated
	362	346.838	843.52	18306.3	25983	19224.1	20026.2	21708.5	21470.4	17534.4	20384.2	25547.8	25541.2	29084.5	25258.6	21934.3	22606.4	24478	22460.2	23855.3	21775.3	23799.9	24364.8	positive	No Fragments				annotated
	363	542.689	847.34	17790.9	19256.5	23640.8	21027.6	22117.6	24000	18728.2	24052.7	21220.4	27730.8	26173.5	25014.7	21495.2	26737.8	25646.8	24592.7	25813.7	23791.4	23030.7	19314.2	positive	No Fragments				annotated
	364	252.835	841.79	17044.1	19014.1	15197.8	18408.5	19591.5	12620.7	16560.8	13924.8	14754.1	14550	19098	17368.7	16584.8	16025.4	18775.1	16926.6	22122.6	17897.1	18862.7	14800.2	positive	No Fragments				annotated
	365	176.103	728.89	4.90491e+06	1185836	2.55852e+06	897019	1414154	1.98638e+06	1.70133e+06	1.55377e+06	2.72101e+06	1.14773e+06	3718617	1.65203e+06	1.52393e+06	851833	3.48376e+06	2356879	2.2604e+06	1.58856e+06	3228079	1.34979e+06	positive	L-Citrulline (C6H13N3O3) Prob = 98.9900000000	Citrulline;L-Citrulline;L-Citrulline;L-Canaline;L-Canaline;Argininic acid;N-Nitrosodiethanolamine	RHGKLRLOHDJJDR-BYPYZUCNSA-N,RHGKLRLOHDJJDR-BYPYZUCNSA-N,RHGKLRLOHDJJDR-BYPYZUCNSA-N,FQPGMQABJNQLLF-VKHMYHEASA-N,FQPGMQABJNQLLF-VKHMYHEASA-N,BMFMQGXDDJALKQ-BYPYZUCNSA-N,YFCDLVPYFMHRQZ-UHFFFAOYSA-N	HMDB00904,C00327,Stds1_2_13DEC19_20200226_124616_34,HMDB12251,C08270,HMDB03148,C19278	identified+fragment
	366	220.067	729.38	180928	45677.4	110014	43126.2	62031.8	63376.7	70033.9	54654.4	99098.9	46317.9	48561.8	57602.6	64188.6	34634.6	80154.3	76028.9	97436.4	45206.6	128673	55761.9	positive	No Fragments				annotated
	367	112.051	547.91	4.55425e+06	2.62033e+06	3.10323e+06	4.11381e+06	1.02961e+06	2.56601e+06	3.54954e+06	2189459	1.87804e+06	2787098	1.982e+06	2.00572e+06	2.27864e+06	2.65852e+06	2.17951e+06	2.05863e+06	3.60907e+06	2.62237e+06	2.12444e+06	2904855	positive	Cytosine (C4H5N3O) Prob = 95.3600000000	Cytosine;Cytosine	OPTASPLRGRRNAP-UHFFFAOYSA-N,OPTASPLRGRRNAP-UHFFFAOYSA-N	HMDB00630,C00380	annotated+fragment
	368	160.901	922.1	3.94423e+06	3.96015e+06	3.75127e+06	3.94579e+06	3.89673e+06	4.00863e+06	3.94621e+06	3.89498e+06	3.86263e+06	3.89604e+06	4.51612e+06	3.93362e+06	4038156	3.96283e+06	4.26837e+06	4264337	3927095	4.32553e+06	3.95668e+06	3797108	positive	Annotate in FrAnK				annotated
	369	266.055	919.61	857622	905451	971505	930075	986334	957980	912373	822129	907746	789954	1.02625e+06	915849	971777	908203	982228	935410	890230	939721	924095	888196	positive	Annotate in FrAnK	Chlorphenesin;Chlorphenesin;4-Chloro-3,5-dimethoxybenzyl alcohol	MXOAEAUPQDYUQM-UHFFFAOYSA-N,MXOAEAUPQDYUQM-UHFFFAOYSA-N,NEORIYMPRMFPGM-UHFFFAOYSA-N	HMDB14994,C07928,HMDB40933	annotated
	370	162.899	921.85	575448	565706	543862	566182	547490	625209	599867	567667	587292	556173	662627	585297	559058	594248	615699	607990	574035	637119	545091	532833	positive	Annotate in FrAnK				annotated
	371	282.839	922.15	472482	448373	426984	418646	419421	446442	408962	438965	429201	450061	592450	447491	460839	468152	498319	526765	473234	496670	463370	409341	positive	Annotate in FrAnK				annotated
	372	216.868	916.49	438218	450665	451734	430587	437271	452777	420707	458444	447515	439338	500509	477411	481794	464915	494561	468188	430554	468691	445479	448414	positive	Annotate in FrAnK				annotated
	373	200.894	927.58	288429	298596	280355	273349	289986	293578	278273	295948	276515	302168	367256	305404	286975	304310	366889	310690	284931	333547	292641	269542	positive	Annotate in FrAnK				annotated
	374	338.806	918.93	149167	152902	141727	147028	153097	149762	143735	147958	146588	141050	162234	138363	160345	151353	168719	146022	141505	174511	148450	154066	positive	Annotate in FrAnK				annotated
	375	212.852	916.55	117376	130563	138472	117601	161642	129618	131849	130122	114486	110609	129711	110643	127245	104712	111904	135741	116635	109986	112672	98217.8	positive	No Fragments	Potassium dibasic phosphate	ZPWVASYFFYYZEW-UHFFFAOYSA-L	C13197	annotated
	376	260.857	915.39	127710	135129	125304	125464	146375	140423	140124	119164	124175	130599	154053	136164	135090	132522	150912	145100	125691	137577	158287	138941	positive	No Fragments				annotated
	377	196.878	926.67	111833	100804	138702	95011.5	142540	123303	125223	114510	106223	100866	133301	118704	129547	107567	120746	138388	111913	134322	139022	98595	positive	No Fragments	Potassium dibasic phosphate	ZPWVASYFFYYZEW-UHFFFAOYSA-L	C13197	annotated
	378	322.832	927.52	106446	106047	91850.3	100333	100265	99730.1	95628.3	99056.1	103645	102997	138324	113656	113106	108668	122389	130328	105640	126044	101003	128318	positive	No Fragments				annotated
	379	284.837	921.48	93258.4	92568.7	90897.9	104684	104502	103384	97173.2	101025	104255	97945.6	127380	92030.3	108043	99524.2	119513	113970	96371.3	108013	98428.9	102899	positive	No Fragments				annotated
	380	218.866	916.79	88800.1	101391	116101	105549	109544	104099	106826	111296	110038	96989.1	119703	108766	113377	96789.9	109086	103949	115985	100855	102832	95204.1	positive	No Fragments				annotated
	381	382.796	919.11	87081.5	93608.8	76112.3	80218.7	97079.2	103912	93305.6	81529.4	86252.4	85114.1	108268	99892.5	97069.3	97175.9	106743	102617	79373.1	117518	93356.3	92706.1	positive	No Fragments				annotated
	382	200.911	918.56	89825.3	104115	94372.2	89003.6	90165.3	95387.8	109224	91534.6	96751.9	100348	108020	92102.9	98568.5	102215	100360	91500.8	88350.1	99878.2	88252.1	94153.1	positive	No Fragments				annotated
	383	174.896	921.6	87714.9	86510.4	92983.3	73576.1	93134	80846.8	95920.8	80574.5	76959.1	66489.9	73379	65523.3	83636.6	66662.8	73515.4	86359.1	71086.4	74337.1	73722	65782.8	positive	No Fragments	Potassium dibasic phosphate	ZPWVASYFFYYZEW-UHFFFAOYSA-L	C13197	annotated
	384	444.796	918.93	71674.4	73577.2	69259.6	76278.5	77257.1	83259.7	75949.2	70125.4	80785.3	71045.9	90159	70421.2	76368.6	74766.8	91479.6	90006.4	69844.9	93337	75043.8	85407.7	positive	No Fragments				annotated
	385	344.84	922.65	72747.4	68469.7	68907.2	76221.4	70941.9	83787.1	87282.3	75751.9	74442.4	69910.9	89892.6	69499.9	73604.7	75036.9	85609.7	83227.2	74218.8	85637.6	74368	76200.2	positive	No Fragments				annotated
	386	606.752	917.04	85318	70434.4	64029.2	70749.2	78200.7	83218.1	69706.8	70516.6	73867.3	71289.1	88670.2	75629.4	82116	84879.8	84239.8	81969	70897.9	89004	73911.6	73416.2	positive	No Fragments				annotated
	387	234.833	921.85	67503.4	62873.8	70605.2	65000.9	86622.6	70738.4	75639.2	64863.3	63842.4	60470.6	78572.4	58087.5	85891.3	51270.5	59433.2	67878.1	64648.1	64540.4	56791.4	55800.1	positive	No Fragments				annotated
	388	420.751	916.55	66938.8	65094.5	64116.6	68472.6	65694.8	66004.6	71045.4	69873.6	74026.4	67623.3	80189.9	73694.1	65467.7	70367.6	80775.8	76156.8	67709.1	73453.1	62474.3	60791.9	positive	No Fragments				annotated
	389	304.011	917.53	61163.4	54224.2	52320.8	56990.3	55382.6	54437.2	50538.4	50325.1	50910.2	45229.7	65571.7	54489.5	62929	55444.9	68187.6	52887.1	56584.2	57410.6	54209.2	54922	positive	No Fragments	Ajocysteine	URBPKPSYQPHFAT-ONEGZZNKSA-N	HMDB41052	annotated
	390	644.708	915.76	54799.4	61640.8	48384.5	52485	49925.2	61128.9	54910.7	46496.6	53761.6	57654.7	66203.4	55885.9	57626.7	58829.4	61010.3	59416.6	54538.7	56478.7	53076.4	57777.8	positive	No Fragments				annotated
	391	366.822	926.6	41619.9	51807.6	51266.8	48255.4	43801.5	50987.6	46607.5	45144.6	46615.2	50004.2	63776.1	45901.4	45698.9	52270.3	57876.7	59921.1	44951.5	57967	43198.1	53308.6	positive	No Fragments				annotated
	392	322.858	915.69	49483	48078.8	51234.6	53615.3	53739	63003.1	52167.4	50370	54648.1	57764.8	60570	56021.7	58838.1	55516.9	56784.1	53565.8	46953.7	48888.1	53537.4	47931.3	positive	No Fragments				annotated
	393	202.892	928.02	46686.4	48627.4	37780.1	45129.9	41325	49372.6	43197.9	43408.4	50416.2	41187.5	61381	46425.1	44979.8	43581.4	46782.9	59163.4	47647	51190.2	45093	47498.2	positive	No Fragments				annotated
	394	544.752	916.74	41632.1	43859.8	43089.9	39379.9	48419.8	41099.7	45708.4	50991.1	48581.4	45958.9	54286.4	44419.6	48025.7	45387.7	49896.5	44878.2	45100.6	59650.3	43345.3	56863.3	positive	No Fragments				annotated
	395	404.777	924.77	45819.7	44501	41235.5	42264.3	41439.2	44219.2	40229.2	38859.1	46547.6	51850	51313.5	38713.4	54389.1	46958.4	52541.6	57488.7	51248.6	48478.4	43268.3	44993.8	positive	No Fragments				annotated
	396	440.747	916.49	26631.2	29293.4	48165.6	54558	40120.1	41859.4	38437.6	42401.8	29199.8	38575.8	30618.8	43826.8	44847.8	44183.5	28993.2	35600.1	22641.3	34162.1	41670.5	41029.6	positive	No Fragments				annotated
	397	340.804	918.62	44687.5	42270.8	40839.4	44518.9	39781.1	50765.2	35545.9	44781.7	43299.5	36649.8	48361.2	38932.5	36931.5	50791.4	42929.1	52876.2	44970.2	46775.6	49552.1	43947.9	positive	No Fragments				annotated
	398	243.98	914.93	34048.5	34798.7	38411.7	35972.6	35413.4	43361.3	33918.4	37981.5	35798	37675.1	52717.3	39514.4	45565.9	35200.9	39834.7	35945	35919.8	38080.1	36173.7	29619.2	positive	No Fragments				annotated
	399	590.778	923.56	38411.3	33283	36911.7	41863.1	33228.2	40851.2	32132.1	33175.1	37313.9	32686.8	42549.7	34981.8	33920.8	38547.1	46732.1	42312.8	40883	50640.9	45210.8	35299.3	positive	No Fragments				annotated
	400	244.883	927.15	32370.6	40936.2	36075.4	34367.7	39822.2	37420.8	41318.1	37763.9	32175	31359.2	46165.7	36218.1	47667.1	38613.6	40627.3	39367	44630.5	40950	44280.3	36626.9	positive	No Fragments				annotated
	401	274.826	926.55	32623.5	31046.5	38251.1	35746	46371.3	43630.4	39652	32091	36487.5	29149.4	42158.6	34197.7	36239.7	30376.8	39703.9	43142.1	33931.2	36547	34910.4	26120.8	positive	No Fragments				annotated
	402	482.752	916.25	33585.3	32653.7	28990.4	36469.1	26573.1	28979.2	30533.2	27888.8	31238.8	28870.6	41532.1	30982.4	36749.8	30889.7	39131.3	35871.4	33953.3	44624	29930	28845.2	positive	No Fragments				annotated
	403	506.796	919.85	36797.9	29896.8	28648.4	28892.7	32715	37560.2	35832.8	33429	31518.9	29974.4	38520.5	30415.4	34770.8	39369.7	36309.2	42389.4	32225.8	42890.1	37737.5	28982	positive	No Fragments				annotated
	404	428.822	927.16	33447.2	31519.6	32162	30364.8	33311.3	32736.3	33528.6	33136	35507.8	29950.3	40156.2	35954.9	36437.4	30673.8	39740.4	35033.3	41825.5	42288.7	33765.7	30200.9	positive	No Fragments				annotated
	405	214.85	915.28	31558.3	28108.3	34996.8	31299.4	40510.9	34360	32700.9	30653.1	30128.3	25506.4	30288.1	24245.9	31945.9	25131	26428.1	32663.4	35320	26172	25068.8	23325.7	positive	No Fragments				annotated
	406	240.904	924.9	32909.3	29666.8	32846.6	28431.5	31909.6	32617.2	31879.2	26362.3	29464.7	28815.4	34976.8	34745.9	30545.1	29884.4	34731.8	33052.9	31139.4	34960.9	26847.9	27318	positive	No Fragments				annotated
	407	203.053	713.66	3652289	2.96132e+06	1.69565e+06	3.07328e+06	4492029	2.07414e+06	2435778	2.83696e+06	3.04451e+06	3.05921e+06	1.81565e+06	2.62438e+06	2.09094e+06	2008114	1814433	2229767	3.01021e+06	1681607	2277783	3.18877e+06	positive	Annotate in FrAnK	Levoinositol;D-chiro-Inositol;Beta-D-Glucose;beta-D-Glucose;D-Fructose;beta-D-Fructose;D-Mannose;D-Mannose;D-Galactose;alpha-D-Galactose;D-Glucose;D-Glucose;Myoinositol;myo-Inositol;3-Deoxyarabinohexonic acid;Scyllitol;Allose;L-Sorbose;alpha-L-Sorbopyranose;Dihydroxyacetone (dimer);Alpha-D-Glucopyranoside;L-Gulose;L-Gulose;L-Galactose;D-Galactose;Glycoprotein-phospho-D-mannose;Fructose-1P;D-Fruct…	CDAISMWEOUEBRE-LKPKBOIGSA-N,CDAISMWEOUEBRE-LKPKBOIGSA-N,WQZGKKKJIJFFOK-VFUOTHLCSA-N,WQZGKKKJIJFFOK-VFUOTHLCSA-N,RFSUNEUAIZKAJO-ARQDHWQXSA-N,RFSUNEUAIZKAJO-ARQDHWQXSA-N,WQZGKKKJIJFFOK-QTVWNMPRSA-N,WQZGKKKJIJFFOK-QTVWNMPRSA-N,WQZGKKKJIJFFOK-PHYPRBDBSA-N,WQZGKKKJIJFFOK-PHYPRBDBSA-N,WQZGKKKJIJFFOK-GASJEMHNSA-N,WQZGKKKJIJFFOK-GASJEMHNSA-N,CDAISMWEOUEBRE-GPIVLXJGSA-N,CDAISMWEOUEBRE-GPIVLXJGSA-N,YGMNHEP…	HMDB34220,C19891,HMDB00516,C00221,HMDB00660,C02336,HMDB00169,C00159,HMDB00143,C00984,HMDB00122,C00031,HMDB00211,C00137,HMDB00346,HMDB06088,HMDB01151,HMDB01266,C08356,HMDB32222,HMDB61922,HMDB12326,C15923,HMDB33704,C00124,HMDB62473,HMDB62538,C10906,HMDB62202,HMDB62170,C00738,HMDB03345,C00267,HMDB03449,C00962,HMDB03418,C06153,C06152,C06465,C06466,C06464,C06467,C06468,C05003,C08351,C00936,C00795,C007…	annotated
	408	241.129	655.89	1320254	1.27451e+06	2.51796e+06	942837	2.45063e+06	757717	4472249	1.10778e+06	914233	957655	1.04583e+06	861664	394669	682855	844977	746826	748107	482618	618743	876118	positive	L-Anserine (C10H16N4O3) Prob = 96.5500000000	Homocarnosine;Homocarnosine;Anserine;beta-Alanyl-N(pi)-methyl-L-histidine;gamma-Glutamyl-beta-aminopropiononitrile;gamma-Glutamyl-beta-aminopropiononitrile;Balenine;N(alpha)-gamma-L-Glutamylhistamine	CCLQKVKJOGVQLU-QMMMGPOBSA-N,CCLQKVKJOGVQLU-QMMMGPOBSA-N,MYYIAHXIVFADCU-QMMMGPOBSA-N,MYYIAHXIVFADCU-QMMMGPOBSA-N,VQPVVWAFTIFKDD-LURJTMIESA-N,VQPVVWAFTIFKDD-LURJTMIESA-N,SLRNWACWRVGMKD-QMMMGPOBSA-N,BGNAGOFSEBNIJN-QMMMGPOBSA-N	HMDB00745,C00884,HMDB00194,C01262,HMDB60477,C06114,HMDB05769,C04138	annotated+fragment
	409	100.05	616.33	909998	780247	2108212	816071	385077	274949	4241344	1.02067e+06	365765	402722	273007	409790	169826	323170	314050	361677	327584	388229	358113	427034	positive	Annotate in FrAnK				annotated
	410	130.061	620.59	502163	574676	1.2409e+06	531871	235495	153324	2.33257e+06	685724	233804	273853	189235	172134	97575.1	235086	178517	236643	190499	328333	259879	243768	positive	Annotate in FrAnK				annotated
	411	234.077	555.79	3.54464e+06	3.71944e+06	3.4783e+06	3128561	3780074	4135112	3.30087e+06	3.38348e+06	3.60874e+06	3160196	3.82489e+06	3.54966e+06	3.73294e+06	3.73626e+06	3.81332e+06	3.66789e+06	3109967	3.5678e+06	3.56544e+06	3.51338e+06	positive	Annotate in FrAnK				annotated
	412	445.164	569.97	421769	421241	443732	453796	542806	570395	346953	410081	402824	335640	461754	487435	441873	457526	485723	505777	382177	452313	455046	467938	positive	Annotate in FrAnK	Fluticasone;Argentine	MGNNYOODZCAHBA-AZYZPMHWSA-N,AILDTIZEPVHXBF-UHFFFAOYSA-N	C07815,C10753	annotated
	413	132.066	658.95	1.81943e+06	1.8178e+06	1.79925e+06	1.84975e+06	1.65993e+06	2.04971e+06	2.15749e+06	1775319	2.40549e+06	2.3231e+06	2248115	2.19605e+06	2645199	2.14334e+06	1.99131e+06	4.12064e+06	2456384	3.91322e+06	2.04736e+06	1.92e+06	positive	Annotate in FrAnK	4-Hydroxyproline;Hydroxyproline;trans-4-Hydroxy-L-proline;Hydroxypropionic acid;3-Hydroxypropanoate;N-Acetyl-L-alanine;Propionylglycine;L-Lactic acid;(S)-Lactate;4-Hydroxy-L-proline;Trans-3-hydroxy-L-proline;trans-3-Hydroxy-L-proline;Dihydroxyacetone;Glycerone;cis-4-Hydroxy-D-proline;cis-4-Hydroxy-D-proline;D-Lactic acid;(R)-Lactate;Glyceraldehyde;Glyceraldehyde;5-Aminolevulinic acid;5-Aminolevul…	PMMYEEVYMWASQN-DMTCNVIQSA-N,PMMYEEVYMWASQN-DMTCNVIQSA-N,PMMYEEVYMWASQN-DMTCNVIQSA-N,ALRHLSYJTWAHJZ-UHFFFAOYSA-N,ALRHLSYJTWAHJZ-UHFFFAOYSA-N,KTHDTJVBEPMMGL-VKHMYHEASA-N,WOMAZEJKVZLLFE-UHFFFAOYSA-N,JVTAAEKCZFNVCJ-REOHCLBHSA-N,JVTAAEKCZFNVCJ-REOHCLBHSA-N,PMMYEEVYMWASQN-BKLSDQPFSA-N,BJBUEDPLEOHJGE-IMJSIDKUSA-N,BJBUEDPLEOHJGE-IMJSIDKUSA-N,RXKJFZQQPQGTFL-UHFFFAOYSA-N,RXKJFZQQPQGTFL-UHFFFAOYSA-N,PMMYEEV…	HMDB00725,C01157,Stds1_2_13DEC19_20200226_124616_23,HMDB00700,C01013,HMDB00766,HMDB00783,HMDB00190,C00186,HMDB06055,HMDB59659,C05147,HMDB01882,C00184,HMDB60460,C03440,HMDB01311,C00256,HMDB01051,C02154,HMDB01149,C00430,LMFA01100055,Stds3_2_13DEC19_20200226_124729_6,HMDB29580,HMDB61880,C01073,HMDB36576,HMDB41929,HMDB02113,HMDB02104,C01165,HMDB06272,C01110,LMFA01060169,HMDB31232,C19706,C00577,C01432…	identified
	414	228.196	242.11	1.15471e+06	387557	633299	1.50386e+06	3985096	786847	752241	2.90263e+06	667015	531055	690991	635322	495371	751839	325872	393816	758041	1.37389e+06	531851	1.28304e+06	positive	Annotate in FrAnK	Undecanoic acid;Undecanoic acid;Undecylic acid;Heptyl butanoate;Heptyl butyrate;9-Methyldecanoic acid;9-methyl-decanoic acid;Isobutyl enanthate;Octyl propanoate;7,7-Diethoxy-3-heptene;xi-8-Methyldecanoic acid;8-methyl-decanoic acid;Methyl decanoate;formyl decanoate;2-Methylbutyl hexanoate;2-Methylbutyl hexanoate;Propyl octanoate;Hexyl 2-methylbutanoate;Ethyl nonanoate;Heptyl 2-methylpropanoate;No…	ZDPHROOEEOARMN-UHFFFAOYSA-N,ZDPHROOEEOARMN-UHFFFAOYSA-N,ZDPHROOEEOARMN-UHFFFAOYSA-N,JPQHLIYIQARLQM-UHFFFAOYSA-N,JPQHLIYIQARLQM-UHFFFAOYSA-N,VSAJTRPXXNCHGB-UHFFFAOYSA-N,VSAJTRPXXNCHGB-UHFFFAOYSA-N,HXJOYVPESRRCDB-UHFFFAOYSA-N,CEQGYPPMTKWBIU-UHFFFAOYSA-N,BOALWZNGHWYCRG-FPLPWBNLSA-N,WGKCPRZDCLXOIQ-UHFFFAOYSA-N,WGKCPRZDCLXOIQ-UHFFFAOYSA-N,YRHYCMZPEVDGFQ-UHFFFAOYSA-N,YRHYCMZPEVDGFQ-UHFFFAOYSA-N,ZWMQVDO…	HMDB00947,C17715,LMFA01010011,HMDB34460,LMFA07010595,HMDB34456,LMFA01020188,HMDB34458,HMDB34134,HMDB38267,HMDB38237,LMFA01020187,HMDB33848,LMFA07010454,HMDB59860,LMFA07010571,HMDB59831,HMDB39215,HMDB40193,HMDB40171,HMDB40266,LMFA07010200,HMDB32044,HMDB32325,HMDB36034,HMDB36229,LMFA07010437,HMDB02373,LMFA01020288,HMDB41559,HMDB33618,HMDB32448,LMFA01020090,LMFA07010196,LMFA07010653,LMFA07010606,LMF…	annotated
	415	144.928	830.95	2984005	2891280	2948202	3.01027e+06	2.94936e+06	3.31402e+06	2.9837e+06	2.98681e+06	2.98608e+06	2.98961e+06	3945036	3254611	3.31397e+06	3.35883e+06	3.62545e+06	3.44172e+06	3069441	3.5649e+06	3.16069e+06	2974155	positive	Annotate in FrAnK				annotated
	416	250.081	820.4	822951	790243	832337	893150	868775	900830	877195	850893	853749	785977	957200	859140	933479	822419	995963	887264	834047	988979	827192	865589	positive	Annotate in FrAnK				annotated
	417	250.892	824.74	337481	333315	340223	391298	338769	413283	338936	352251	333581	360497	574777	440873	419929	475910	481801	484053	405772	519701	393314	373131	positive	Annotate in FrAnK				annotated
	418	266.865	834.89	367985	412922	376492	383436	390269	441790	366701	361900	373028	396775	549151	442204	411667	448280	492972	450975	413775	504721	402174	390656	positive	Annotate in FrAnK	2,6-Dibromohydroquinone	IELUPRVYGHTVHQ-UHFFFAOYSA-N	C16248	annotated
	419	184.92	828.24	298512	282710	298814	297179	279569	334683	313262	290600	292991	300349	436815	322159	338788	352772	384852	367589	302371	406399	343389	297975	positive	Annotate in FrAnK	Antimony	FAWGZAFXDJGWBB-UHFFFAOYSA-N	HMDB04118	annotated
	420	290.884	823.41	159119	157105	146290	180109	175168	196430	158450	153690	155273	162147	286713	201602	227346	211396	248736	220908	168876	260686	182992	174914	positive	Annotate in FrAnK				annotated
	421	146.926	831.26	215835	205254	202487	230855	197351	250952	217642	242110	219054	232063	274311	250490	220911	251127	270393	245763	226829	258849	234195	211465	positive	Annotate in FrAnK				annotated
	422	180.904	829.3	213643	212355	246234	197181	274276	254488	242090	210476	216156	199841	249526	194130	238140	196843	218011	259370	217269	228016	196973	175836	positive	Annotate in FrAnK	Dibasic sodium phosphate	BNIILDVGGAEEIG-UHFFFAOYSA-L	C13558	annotated
	423	306.858	833.51	134688	143372	138456	150066	136145	170813	134402	131318	124230	155509	207800	152725	172614	173311	176333	176923	138433	192595	146469	135796	positive	Annotate in FrAnK				annotated
	424	202.886	826.62	94722.4	98477.9	98233.2	90732.8	121198	106065	103853	112456	96027.5	92077.8	120597	95816.6	112778	114962	97272.8	137761	89417.9	112196	99838.5	89769.7	positive	No Fragments				annotated
	425	158.922	832.27	97525.8	93676.9	117320	85018.4	126109	102869	129559	99699.2	97446.6	84123.6	98657.4	94533.1	98427.5	77199.8	99314.4	104388	106928	88629.2	115972	78913.3	positive	No Fragments				annotated
	426	242.878	825.18	82808.7	75365.9	88475.3	77796.1	107765	98445.4	89230.8	74564.5	73472.8	73953.6	113244	81615.6	129445	83317.2	111484	108066	91993.3	99416.9	79243.2	64979.8	positive	No Fragments				annotated
	427	218.86	835.01	83364.8	88635.3	98297.1	78818.4	122042	107887	103784	85773.9	95442.2	78512.2	113856	84992.7	118148	84094.2	92534	102109	96012.7	97203.4	86660.1	80504.2	positive	No Fragments				annotated
	428	312.056	819.69	72815.2	61771.9	61908.9	72337.9	70342.3	84426.4	67343.1	69291.5	66772.4	70208	112405	78252.9	95113.3	82173.4	104738	95289.4	72162.7	91241.1	70178.7	76098.4	positive	No Fragments	Fludioxonil	MUJOIMFVNIBMKC-UHFFFAOYSA-N	C18462	annotated
	429	334.874	823.37	62470.3	56132.1	56206.9	68234.8	58603.5	76649.6	56459.4	63470.7	54275	62999.5	109575	81185.8	71057.6	82865.2	94341.6	79486.3	63008.6	85796.8	68531.9	55309.6	positive	No Fragments				annotated
	430	258.852	833.38	69630.2	66472.2	86363.5	53283.3	76170	80747.6	72559.3	60547.2	59920.2	65389.8	79363.4	59225.7	68209.2	65705.3	70795.8	75811.7	71850.3	64540.4	62186.6	50605.1	positive	No Fragments				annotated
	431	328.866	836.2	55800.8	50113.1	52107.4	63878.9	51333	63186.7	58271.1	50274.2	54580	58281.1	83786.4	68879.7	68126.6	61745.6	72045.4	64644.3	56003.5	71012.1	62285.2	49205	positive	No Fragments				annotated
	432	288.037	835.32	60725.6	75322.1	61286.7	71111.6	59565.9	70061.2	65519.2	67247.3	81544.5	72529.9	83540.7	72012.7	63224.5	73300.6	77206.6	74154.9	77838.1	66722	71956	71325.4	positive	No Fragments				annotated
	433	268.864	835.14	54054.6	59812.2	54146.5	55119.4	56413.7	66874.6	54245	53837.8	58384.4	60454.8	82680.3	71301.1	62348.9	63410.7	70254.9	67839.7	60834	71333	56442.4	57694.6	positive	No Fragments				annotated
	434	350.848	833.45	51955.3	49181.3	55652.7	57305.7	52641	59699	50797.1	57188.6	57696.3	61290.8	82616.2	70458.4	67371.2	70888.2	73064.5	65613.7	54008.9	66964.4	65196.7	65565.7	positive	No Fragments				annotated
	435	312.892	824.93	47693.4	52810.3	43738.6	52631.6	49974.6	72441.9	48827.8	52877.3	47747.6	50765.5	79460.1	67516.4	64906.8	69841	75273.5	59930.9	51643.3	75764.9	57056.2	50410.1	positive	No Fragments				annotated
	436	372.829	831.07	42982.9	46521	50118	45216.7	43270.3	57904	38574	52512	46767.3	54163.9	78596.6	53087	59077.8	62622.5	71764.4	56854.5	51424.2	60699.3	53852.4	44377.3	positive	No Fragments				annotated
	437	220.896	826.49	55087.1	41310.9	64544.3	52765.2	67581.2	63378.2	65565.9	54260.9	43777.2	46476.9	68977.7	61495.7	63106.1	60589.2	59092.9	74388.9	46916.8	66343	58702.3	42745.4	positive	No Fragments				annotated
	438	388.803	837.06	44522.1	57584.5	45324.1	51520.1	59093.7	58379.1	48780.6	52971.8	54914	48032.2	69659.4	53940.7	66073.3	68774	72645.6	62068.2	60556.7	66144	47576	53864.5	positive	No Fragments				annotated
	439	184.938	834.83	65666.8	64159.1	56528.3	57596.7	56955.8	54266.7	50953.3	56382.2	63179.4	53311.1	62512.1	58386.1	60918.4	52576.4	67091.6	64892.1	53043.8	62598.6	56928.7	55349.9	positive	No Fragments				annotated
	440	390.828	830.61	45683.1	33500.3	44289.5	52353.5	57536.7	65743	48787.4	54176.5	35035.2	57609.2	36540.8	56514.7	54620.9	64007.8	42343.9	49638.1	34804.8	38805.7	53238.4	55171.1	positive	No Fragments				annotated
	441	224.912	825.8	27783.6	33204.8	35818.4	35190.3	28854.7	36866.5	30300.2	33254.6	34768.6	26232.9	60244.8	33612.6	45114.7	43661.6	42894.9	41973	36767.4	42812.9	31079.3	30253.8	positive	No Fragments				annotated
	442	228.91	827.18	32731.3	35525.3	31629.8	36884	40720.3	55105.2	33846.5	39012.1	35501.2	31671.2	55794.7	42269.3	44064.3	44608.2	49856.4	45292.6	35579.1	49812.5	41114.4	38272.4	positive	No Fragments				annotated
	443	282.871	823.47	39691.2	32373.4	37727.2	37953.5	39507.9	46697.3	45205.8	32496.6	32607.2	39258.2	48552.8	35991.8	51250.5	42138.8	49104.1	54130.1	34919	45583.7	36396.3	35037.7	positive	No Fragments				annotated
	444	372.019	832.39	37331.3	25905	25724.6	26870.9	28210.9	34643.2	31607.6	29800.5	38584.7	33229.8	49087.5	35527.8	36756.3	39500	39108.2	35327.3	28887	40381.3	29671.3	28843.2	positive	No Fragments	3-[(2-Chlorobenzylidene)amino]-6H-dibenzo[b,d]pyran-6-one	ZKALLZGPPRUEMZ-WSDLNYQXSA-N	C14951	annotated
	445	574.804	837.25	33555	35682.4	33011.6	35708	27608.9	37438.4	27532.2	31721.9	29819.9	30955.8	48928.5	36456.8	32478.6	40983.8	43317.5	36754.8	29057.1	41650.8	38276.1	33182.1	positive	No Fragments				annotated
	446	394.001	830.08	30432.3	36106.9	30440.5	29425.5	29933	33216.4	27815.3	39647.7	36473.2	30812.4	47170.8	32984.9	35995.7	32541.9	39802.6	37997.1	31002.9	37379.9	33422.1	30541.6	positive	No Fragments				annotated
	447	252.89	825.36	26824.2	29152.4	27509.2	27873.5	25785.7	33209.3	25616.5	33550.4	26307.3	32422.6	45664.9	30860.7	32257.3	32892.9	39168.4	34747	32133.6	38377.9	28103.1	27737.1	positive	No Fragments				annotated
	448	370.04	822.6	35038	27545.5	31078.6	33670.7	39818.6	38940.7	32849.1	33794.3	29694.1	23922.6	35591.2	30839.3	36634.9	26921.3	43748.3	41357.3	30038.2	37708.1	29374.1	27131.4	positive	No Fragments	Uridine 2',3'-cyclic phosphate ;2',3'-Cyclic UMP	HWDMHJDYMFRXOX-XVFCMESISA-N,HWDMHJDYMFRXOX-XVFCMESISA-N	HMDB11640,C02355	annotated
	449	412.848	832.77	27077.5	25509	30930.3	36372.5	34673.9	33801	25884.9	23578.5	26552.2	31909.8	43501.2	32582.4	33268	37591.9	30176.5	35605.4	25517.6	37098.8	30104.3	28391.6	positive	No Fragments				annotated
	450	328.029	832.58	42484	39234.5	28689.6	35355.7	36320	38752.7	31070.5	35028.4	31419.8	38219.6	36386.2	41338.9	33835.7	35850.8	42200.3	42345.2	34689.2	38521.8	38451.9	35202.2	positive	No Fragments	5,8-Dihydro-6-(4-methyl-3-pentenyl)-1,2,3,4-tetrathiocin	OKRAIIIRDYCGGZ-POHAHGRESA-N	HMDB38142	annotated
	451	558.831	831.51	21024.2	24572.7	22340.4	23265.3	23228.5	28217.9	22852.7	24082	20054.8	23588.4	41208.4	29479.5	31053.1	33573	32419.5	27403.1	32678.7	31417.3	24475.8	19964.8	positive	No Fragments				annotated
	452	296.936	824.3	23599.4	24943.2	32614.2	27853.5	28323.8	22703.7	39423.3	21361.2	18971	18532.6	20222.9	17203.4	19364.5	25832.7	25702.1	22837.8	18684.2	21813.4	24692.7	22237.3	positive	No Fragments				annotated
	453	308.856	832.25	20247.9	18405.8	20677.7	21398.2	19528.3	29651.8	19589.7	17886.6	19915.5	21975.8	37651.9	24831.3	24267.7	26804.3	24387.2	29205.5	20273	26764.2	23393.6	26335.6	positive	No Fragments				annotated
	454	224.93	831.42	30308.3	26951.4	27691.3	35567.7	24133.7	33876.8	26657.8	31867.1	24873.8	29095.2	31945.7	28833.1	35599.9	28991.3	32391	34367.9	27937.1	29082.1	26884.8	29370.9	positive	No Fragments				annotated
	455	228.007	834.21	29109.2	30337	21992.5	25464.2	26648.8	28488.9	28121	30143.8	28092.6	27931.9	32583.8	29357.2	29515.4	28235.3	27220.2	28805.6	27615.7	27328.2	27076.5	30650.4	positive	No Fragments				annotated
	456	290.91	827.93	14482.9	18210.4	13946.2	16119.2	17340.3	17199.2	11359.2	14874.8	15104.6	15653.9	22162.8	24285.3	18537.3	29302.1	18098.7	23954.7	16625.5	22431.8	17395.2	14263.6	positive	No Fragments				annotated
	457	450.804	837	27544.8	19068.1	15430.2	16970	19388.1	21598.5	17081.6	15779.9	16657.6	20544.9	22849.5	26421.7	17355	24240.8	23240.2	22737.5	20467.8	27254.5	16397.7	17231.8	positive	No Fragments				annotated
	458	312.025	830.69	19459.6	20339.6	19336.6	19563.3	20412.2	20610.5	23201.6	25033.6	21317.2	22327	26913.5	19026.1	20063.5	19965.2	23256.3	25830.7	19842	25093.7	19626.2	20236.9	positive	No Fragments	Adefovir	SUPKOOSCJHTBAH-UHFFFAOYSA-N	C11277	annotated
	459	182.902	829.64	17274.7	18377.9	21884.4	17277.3	22138.2	24082.2	22860.6	20601.7	16383.5	19012	16235	17332.9	16291.3	19406.3	18955.1	21457.6	21536.9	18045	19219.4	16468	positive	No Fragments				annotated
	460	104.107	605.07	3878810	3645714	3.21485e+06	3.7899e+06	3383191	3609878	3.16021e+06	3.38108e+06	3.93625e+06	3583396	3585310	3506398	3.34915e+06	3.22482e+06	3050249	3299935	3.3877e+06	3.16338e+06	3.26722e+06	3.4748e+06	positive	Annotate in FrAnK	Neurine	NIPLIJLVGZCKMP-UHFFFAOYSA-M	HMDB31259	annotated
	461	189.16	953.42	872708	1.17316e+06	2415928	1.20554e+06	2498432	2.1343e+06	3.72572e+06	1.08251e+06	882528	727429	876898	835692	585655	1.02355e+06	979430	829066	963032	876751	808771	969790	positive	"NEPSILON,NEPSILON,NEPSILON-TRIMETHYLLYSINE" (C9H20N2O2) Prob = 85.9500000000	N6,N6,N6-Trimethyl-L-lysine;N6,N6,N6-Trimethyl-L-lysine;Propamocarb;7,8-Diaminononanoate	MXNRLFUSFKVQSK-QMMMGPOBSA-N,MXNRLFUSFKVQSK-QMMMGPOBSA-N,WZZLDXDUQPOXNW-UHFFFAOYSA-N,KCEGBPIYGIWCDH-UHFFFAOYSA-N	HMDB01325,C03793,C18885,C01037	annotated+fragment
	462	204.154	951.77	230281	212230	319869	178921	224653	180734	301799	221527	184390	130525	159527	161804	96122.8	170330	186682	162811	122849	161835	183539	158139	positive	Annotate in FrAnK				annotated
	463	204.148	952.92	40038.7	32256.7	47123.9	29707.5	43255	34226.4	68237.4	36604	32873.5	24308.1	23371	26545.8	15370	28331.4	39458.1	32709.2	22553.1	31305.3	31611.1	22246.3	positive	No Fragments				annotated
	464	170.118	431.36	156345	165320	368881	3.60377e+06	197592	105189	127686	918709	93447.5	77160.8	67858	85676	119403	90780.9	82842.1	103407	179639	121763	78097.9	77349.6	positive	No Fragments	Ethyl tiglate;Ethyl tiglate;2-Hexenyl formate;Homoarecoline;4-Heptenoic acid;4Z-heptenoic acid;Allyl butyrate;2,4-Dimethyl-2-pentenoic acid;cis-3-Hexenyl formate;Isopentenyl acetate;1-Methoxy-3-methylene-2-pentanone;1,3-Diacetylpropane;3-Methyl-3-butenyl acetate;Ethyl 4-pentenoate;5-Methyl-2,3-hexanedione;Dihydro-5-propyl-2(3H)-furanone;4-heptanolide;4-Methyl-5-hexanolide;Cyclohexyl formate;Cyclo…	OAPHLAAOJMTMLY-GQCTYLIASA-N,OAPHLAAOJMTMLY-GQCTYLIASA-N,SLWYMCAVYPZTRN-SNAWJCMRSA-N,UNARQANIGOBIHM-UHFFFAOYSA-N,KFXPOIKSDYRVKS-ARJAWSKDSA-N,KFXPOIKSDYRVKS-ARJAWSKDSA-N,RMZIOVJHUJAAEY-UHFFFAOYSA-N,DMHLGGQHOSTMJG-GQCTYLIASA-N,XJHQVZQZUGLZLS-ARJAWSKDSA-N,XXIKYCPRDXIMQM-UHFFFAOYSA-N,PEPJPZZZBHWOCM-UHFFFAOYSA-N,VAIFYHGFLAPCON-UHFFFAOYSA-N,OCUAPVNNQFAQSM-UHFFFAOYSA-N,PTVSRINJXWDIKP-UHFFFAOYSA-N,PQCLJXV…	HMDB38962,C08487,HMDB38271,HMDB38321,HMDB33793,LMFA01030452,HMDB40591,HMDB39819,HMDB40214,HMDB29314,HMDB30330,HMDB29165,HMDB32391,HMDB31603,HMDB31593,HMDB31681,LMFA07040012,HMDB31174,HMDB31351,HMDB31342,C09822,HMDB31500,HMDB31504,HMDB31484,LMFA01030012,HMDB31477,HMDB31476,LMFA12000013,HMDB32460,C11950,LMFA01020123,C10921,C10976,C13717,C13714,C17730,LMFA06000026,LMFA07040011,LMFA12000245,LMFA01030…	annotated
	465	208.133	431.73	45330.3	22005	32034	107105	41837.9	32843.9	46309.6	34945.2	40062.8	32739.1	47794.2	52663.6	25059.5	42755.7	46517.5	32018.2	55147.8	32379.6	34707.6	33143.4	positive	No Fragments	alpha-Teresantalic acid;Perillic acid;Perillic acid;Perillic acid;6-Pentyl-2H-pyran-2-one;2,4,7-Decatrienoic acid;Perilla ketone;Synephrine acetonide;Epinepetalactone;4-Ethyl-1,2-dimethoxybenzene;Ciclopirox;(1xi,4xi,6xi)-Carvone oxide;O-Methylcorypalline;1-(2,3-Dihydro-6,7-dimethyl-1H-pyrrolizin-5-yl)-2-hydroxy-1-propanone;Wine lactone;2-tert-Butyl-1,4-benzenediol;2-Methoxy-4-propylphenol;1,4-Epi…	QHDPITNBVDSMQH-UHFFFAOYSA-N,CDSMSBUVCWHORP-UHFFFAOYSA-N,CDSMSBUVCWHORP-UHFFFAOYSA-N,CDSMSBUVCWHORP-UHFFFAOYSA-N,MAUFTTLGOUBZNA-UHFFFAOYSA-N,VNIDZLOWFDROIW-SIRUGEDZSA-N,LVHLZMUFIYAEQB-UHFFFAOYSA-N,JJIWDWMLQCSXFB-UHFFFAOYSA-N,ZDKZHVNKFOXMND-UHFFFAOYSA-N,NEBQMYHKOREVAL-UHFFFAOYSA-N,SCKYRAXSEDYPSA-UHFFFAOYSA-N,YGMNGQDLUQECTO-UHFFFAOYSA-N,TXPPKWZEHFNZOE-UHFFFAOYSA-N,ZCNNVEPQSPOCJM-UHFFFAOYSA-N,NQWBFQX…	HMDB34922,HMDB04586,C11924,LMPR0102090041,HMDB31085,HMDB35235,HMDB35328,HMDB39939,HMDB35063,HMDB40176,HMDB15319,HMDB39382,HMDB29370,HMDB40010,HMDB29691,HMDB32062,HMDB32135,HMDB36878,HMDB36879,HMDB36084,HMDB36042,HMDB41584,HMDB41000,HMDB37697,HMDB62603,HMDB37011,HMDB37012,HMDB37044,HMDB32462,HMDB32615,C20320,C18352,C18343,C11940,LMPR0102120024,C09887,C09896,C09777,LMPR0102070037,C09791,LMPR0102070…	annotated
	466	203.15	952.38	2.88262e+06	2.66765e+06	3.53631e+06	2.07271e+06	2.67653e+06	2.15782e+06	3.57224e+06	2.77567e+06	2.21157e+06	1.58603e+06	1.80619e+06	1.86608e+06	1.21616e+06	2.10409e+06	2335004	2.04919e+06	1.56359e+06	1.95817e+06	2098519	1838509	positive	Annotate in FrAnK	Asymmetric dimethylarginine;NG,NG-Dimethyl-L-arginine;Symmetric dimethylarginine;Arg-OEt	YDGMGEXADBMOMJ-LURJTMIESA-N,YDGMGEXADBMOMJ-LURJTMIESA-N,HVPFXCBJHIIJGS-LURJTMIESA-N,AKGWUHIOEVNNPC-LURJTMIESA-N	HMDB01539,C03626,HMDB03334,C01404	annotated
	467	229.103	1256.16	3.29396e+06	3.38741e+06	3389318	3.31836e+06	3.29617e+06	3.24645e+06	3.381e+06	3.29281e+06	3410059	3331041	3441341	3.2365e+06	3.20063e+06	3.30251e+06	3.20545e+06	3.187e+06	3.3295e+06	3.17803e+06	3202665	3.31122e+06	positive	No Fragments	2-(Octylthio)ethanol	KXPXKNBDCUOENF-UHFFFAOYSA-N	C18863	annotated
	468	230.103	1267.11	403810	408043	402565	405604	435301	405428	422976	427667	470351	415928	433637	416808	392333	434600	434836	400199	412947	404061	388943	409826	positive	No Fragments	N-Hydroxy-MeIQx	FVNCCTJGBOTWTM-UHFFFAOYSA-N	C20291	annotated
	469	266.055	1238.25	164046	197272	182053	180221	175203	221897	182971	174799	167828	156366	274168	208261	210411	186089	246946	222968	174951	229005	177978	154679	positive	Annotate in FrAnK	Chlorphenesin;Chlorphenesin;4-Chloro-3,5-dimethoxybenzyl alcohol	MXOAEAUPQDYUQM-UHFFFAOYSA-N,MXOAEAUPQDYUQM-UHFFFAOYSA-N,NEORIYMPRMFPGM-UHFFFAOYSA-N	HMDB14994,C07928,HMDB40933	annotated
	470	310.06	1252.72	111672	107699	118027	129800	106389	115451	122435	102296	113967	118047	164447	134827	135903	117576	139808	126842	114545	115654	106072	132269	positive	No Fragments				annotated
	471	126.066	555.94	1.47946e+06	830078	1.01437e+06	1.27927e+06	1.34193e+06	2502846	3.43716e+06	1.03924e+06	1181554	1.13162e+06	1.36641e+06	977929	1.65028e+06	1.56701e+06	1.86805e+06	970662	1.48655e+06	1.76191e+06	1.52989e+06	1384343	positive	5-Methylcytosine (C5H7N3O) Prob = 98.7600000000	2-O-Methylcytosine;Imidazolone;Imidazolone;3-Methylcytosine ;5-Methylcytosine;5-Methylcytosine;Imidazol-2-one	DHYLZDVDOQLEAQ-UHFFFAOYSA-N,CAAMSDWKXXPUJR-UHFFFAOYSA-N,CAAMSDWKXXPUJR-UHFFFAOYSA-N,KOLPWZCZXAMXKS-UHFFFAOYSA-N,LRSASMSXMSNRBT-UHFFFAOYSA-N,LRSASMSXMSNRBT-UHFFFAOYSA-N,AICIYIDUYNFPRY-UHFFFAOYSA-N	HMDB04339,HMDB04363,C06195,HMDB11601,HMDB02894,C02376,C20382	annotated+fragment
	472	250.081	1240.05	2.65598e+06	2.74635e+06	2.5975e+06	2609032	2.73316e+06	2.86925e+06	2.69394e+06	2.58167e+06	2.69918e+06	2.51375e+06	3.43287e+06	2.76803e+06	2.94432e+06	2.83438e+06	3.22883e+06	3057410	2.65738e+06	3197704	2.62702e+06	2.59441e+06	positive	Annotate in FrAnK				annotated
	473	306.077	1240.77	128676	144064	125298	131193	134093	145131	138183	144245	121829	131998	160084	160052	129572	130192	162255	151627	134423	145668	124128	123633	positive	No Fragments	Cepharadione A;Atherospermidine;Frutinone A	RZIGKFTVXWUUCX-UHFFFAOYSA-N,MDFFNDBAEOHIDY-UHFFFAOYSA-N,RFWULRHBGYKEEZ-UHFFFAOYSA-N	HMDB34364,C09347,C09008	annotated
	474	262.888	802.73	3118008	2.97173e+06	2995752	2792774	3090282	2.02458e+06	3.0033e+06	3.08733e+06	2.93092e+06	3006393	3.37397e+06	2808514	2.84889e+06	2487330	3186017	2.98965e+06	2.96931e+06	3147415	3.00634e+06	2.99735e+06	positive	Annotate in FrAnK	Trimetaphosphoric acid;Trimetaphosphoric acid	AZSFNUJOCKMOGB-UHFFFAOYSA-N,AZSFNUJOCKMOGB-UHFFFAOYSA-N	HMDB59921,C02466	annotated
	475	382.837	802.23	1.31306e+06	1.26711e+06	1.3452e+06	1.25152e+06	1.35855e+06	725323	1363704	1.45873e+06	1.30117e+06	1.30188e+06	1.57902e+06	1307204	1.24351e+06	1.06879e+06	1.48473e+06	1.3059e+06	1.29081e+06	1.38288e+06	1.33458e+06	1.27395e+06	positive	Annotate in FrAnK				annotated
	476	306.851	799.23	746969	734618	799182	884705	839376	889272	805073	822499	779629	852016	1.00958e+06	928904	933277	954540	1.07903e+06	847663	798010	1.04218e+06	884077	867019	positive	Annotate in FrAnK				annotated
	477	404.818	800.63	536682	520659	515729	577702	486831	483729	591879	585118	575328	558086	762200	650134	638018	576179	740158	686422	606289	721284	635835	619480	positive	Annotate in FrAnK				annotated
	478	346.844	798.69	487161	428322	479764	552211	471621	581065	476529	524314	406755	526247	643186	600725	581863	628429	660295	574762	522153	686763	579720	542579	positive	Annotate in FrAnK				annotated
	479	502.786	802.54	496064	461693	528081	458532	520425	219276	521810	599345	462761	484945	627040	476213	465307	356708	551229	467505	460277	517738	483828	501782	positive	Annotate in FrAnK				annotated
	480	426.8	799.86	268153	251382	298076	326727	319592	308155	283924	333098	315184	328916	467316	370668	405317	393235	435824	364131	342242	424779	376129	342744	positive	Annotate in FrAnK				annotated
	481	524.768	801.13	265404	266928	294530	284093	244572	196080	319026	307642	261353	306515	418903	330127	317714	284449	406493	352357	304426	358290	280840	278317	positive	Annotate in FrAnK				annotated
	482	448.782	799.43	194214	189040	226356	243615	230312	217906	198451	240318	205060	238496	337193	308180	297132	295113	316506	275738	250592	312097	287945	234665	positive	Annotate in FrAnK				annotated
	483	622.736	802.11	220194	216136	266160	199661	255916	103555	262135	248260	183641	225075	303930	204285	206867	170829	299544	244545	225072	226496	229611	211022	positive	No Fragments				annotated
	484	546.75	800.11	149965	142011	125868	156265	149969	140367	145483	173265	156074	151080	241325	197751	195522	167040	224114	200144	181059	230240	176285	169331	positive	Annotate in FrAnK				annotated
	485	489.979	807.92	79052.4	92125.1	61710.7	84070.6	71428.1	62487.2	80667.4	76391.5	82689.5	75120.6	72459.4	64477.4	94904.2	63439.9	79005.8	69915.5	74272.6	79346.8	81154.2	77243.2	positive	No Fragments	dCTP;dCTP	RGWHQCVHVJXOKC-SHYZEUOFSA-N,RGWHQCVHVJXOKC-SHYZEUOFSA-N	HMDB00998,C00458	annotated
	486	340.865	806.1	54059.9	47815.3	38935.5	41484	50345.4	43973.2	44141.3	42870	44430.4	49164.8	54176.4	39808.8	48835.1	38628.6	60672.4	44814.3	47619.6	52901.2	56908	35707.3	positive	No Fragments				annotated
	487	263.887	803.7	40631.7	43033.9	34633.7	41927.3	46836.4	29218.9	53803.8	40049.6	48488.9	55882.8	55963.8	40156.9	44798.1	44705.3	40238.6	43111.2	54295.8	38876.7	49914.4	41893.1	positive	No Fragments				annotated
	488	347.878	799.93	29490.5	28125.5	32454.1	33184.4	28876.2	33424.9	31102.8	36041.3	24639.9	26010.5	47679	34789.6	43191.1	43086.7	40273.7	43528.2	34477.4	51779.3	34772.6	31247.4	positive	No Fragments				annotated
	489	442.774	810.81	33600.1	30364.8	31582.5	33402.9	37620.3	39744.4	44226.6	42889.4	30394	42571.4	38526.9	36344.4	36642.1	41850.7	41384.8	40450.7	37062.2	36453.6	38714.1	34964.6	positive	No Fragments				annotated
	490	473.975	807.99	41442.2	40336	28721	27497.3	38592	23276.3	33654.3	33470.4	41313.8	43178.4	36583.6	33140.5	31941.1	23073.5	40634.5	39562.1	34175	41497.9	37741.1	41417.1	positive	No Fragments				annotated
	491	234.918	781.11	2.96916e+06	2.94454e+06	2.94169e+06	2.91294e+06	2894730	2856588	2.78026e+06	2.82381e+06	2963099	2.94006e+06	3.30092e+06	2.99821e+06	3.09034e+06	2.95114e+06	3054675	3.02331e+06	2958754	3.04678e+06	2.92945e+06	3.02829e+06	positive	No Fragments				annotated
	492	296.918	777.01	455709	434859	428504	443835	436270	417171	421249	439189	429465	432425	482863	440633	482590	456260	440876	442207	456563	461459	453559	448937	positive	Annotate in FrAnK				annotated
	493	654.829	771.83	214950	222477	220174	245949	207551	232857	201607	212016	211123	229321	204361	242098	224112	207681	219353	228249	229034	216523	217358	213390	positive	Annotate in FrAnK				annotated
	494	82.945	270.02	2.50207e+06	3.02962e+06	2.87044e+06	2.74781e+06	2546805	2563700	2.91434e+06	2.50621e+06	2.90645e+06	2562945	2.47554e+06	2.86965e+06	2.46169e+06	2.83457e+06	2.30997e+06	2.69241e+06	2796911	2557484	2441159	2.88421e+06	positive	No Fragments				annotated
	495	84.942	272.62	2.25192e+06	2770051	2660345	2487699	2.38565e+06	2460135	2.67414e+06	2.39141e+06	2656042	2.51497e+06	2.48885e+06	2582108	2.37489e+06	2.54431e+06	2.15817e+06	2.62245e+06	2.56836e+06	2.53428e+06	2.54625e+06	2.77302e+06	positive	Annotate in FrAnK				annotated
	496	125.969	268.24	1419791	1.70904e+06	1609399	1435657	1.52166e+06	1576567	1.70048e+06	1.49507e+06	1.60652e+06	1.56192e+06	1.41446e+06	1.59978e+06	1.5051e+06	1.50136e+06	1.26771e+06	1.43476e+06	1.5674e+06	1.48379e+06	1.44298e+06	1625158	positive	Annotate in FrAnK				annotated
	497	86.9391	273.53	502382	570476	527552	469555	529062	484514	524352	489071	537175	524731	475046	487916	539678	496827	427572	477826	489613	488956	474084	563698	positive	Annotate in FrAnK				annotated
	498	127.966	269.77	232823	336087	318168	246459	301072	270992	308124	234162	250285	244900	248875	244542	282032	273799	245786	248445	248188	246738	248564	280315	positive	Annotate in FrAnK				annotated
	499	118.903	271.98	104203	139522	143646	124235	124994	141309	130737	114694	148902	118502	143084	117189	123545	113340	144371	112533	135040	116537	123766	117881	positive	No Fragments				annotated
	500	707.427	273.13	48334.8	74690.8	60249.9	78377.7	95758.9	65876.2	65277.4	89905.9	72940	54096.5	61989.7	57928.9	49690.2	64627.6	58373.4	58748.6	69604	63147.7	57770.5	61274.6	positive	No Fragments				annotated
	501	253.155	272.37	65578.4	80018.2	70190.1	75536.1	70853.1	71192.6	73246.4	82722.2	74058.6	73092.6	64712.6	83025.8	77772.5	73117.6	93506.6	66338.3	72792.2	69840.9	67552.9	73092.3	positive	No Fragments	Methoxamine;Methoxamine;Orciprenaline;Metaproterenol;Talbutal;Isoproterenol;Isoproterenol;Mescaline;L-Isoprenaline	WJAJPNHVVFWKKL-UHFFFAOYSA-N,WJAJPNHVVFWKKL-UHFFFAOYSA-N,LMOINURANNBYCM-UHFFFAOYSA-N,LMOINURANNBYCM-UHFFFAOYSA-N,CDKJETHMMUVSNV-UHFFFAOYSA-N,JWZZKOKVBUJMES-UHFFFAOYSA-N,JWZZKOKVBUJMES-UHFFFAOYSA-N,RHCSKNNOAZULRK-UHFFFAOYSA-N,JWZZKOKVBUJMES-NSHDSACASA-N	HMDB14861,C07513,HMDB14954,C07144,HMDB14451,HMDB15197,C07056,C06546,C11703	annotated
	502	534.295	274.17	70529.2	58282.7	47487.5	58808.1	69974.8	51071.6	67258.5	81672.6	56309.3	51375.3	57042.4	55481.4	42198	53272.9	39464.7	45273.2	45976.4	50428.3	48145.4	52946.8	positive	No Fragments	LysoPC(16:0);PC(16:0/0:0);PC(O-14:0/2:0);PC(0:0/16:0);PC(16:0/0:0)[rac];PE(19:0/0:0)	ASWBNKHCZGQVJV-HSZRJFAPSA-N,ASWBNKHCZGQVJV-HSZRJFAPSA-N,HEALIQQDEGDSLS-XMMPIXPASA-N,NEGQHKSYEYVFTD-HSZRJFAPSA-N,ASWBNKHCZGQVJV-UHFFFAOYSA-N,GEWUBFCXNZWHKH-HSZRJFAPSA-N	HMDB10382,LMGP01050018,LMGP01020019,LMGP01050074,LMGP01050113,LMGP02050028	annotated
	503	120.9	270.95	37969.7	46855.7	62922.9	38307	48158.4	49471.1	48238.1	46362.1	41233	50453.2	51287.4	45261.5	42391.8	65824.5	38769.9	40129.9	49281.4	41666.8	45186.4	52455.2	positive	No Fragments				annotated
	504	133.105	569.39	654983	836373	777225	774554	1.70289e+06	2944080	1.21197e+06	680787	1.02509e+06	789551	778632	764690	903657	1.0686e+06	881446	1.14145e+06	582267	813367	844889	1.04249e+06	positive	Annotate in FrAnK				annotated
	505	403.158	573.15	154678	163832	169142	197462	301649	344214	151530	118825	209299	171017	172735	105779	120170	265428	240094	214866	114109	249525	135408	209124	positive	No Fragments	Prenyl arabinosyl-(1->6)-glucoside;3-Methyl-3-butenyl apiosyl-(1->6)-glucoside;Prenyl apiosyl-(1->6)-glucoside	NYSQQJIJJJAWCE-UHFFFAOYSA-N,DZEALCQVCAOHSL-UHFFFAOYSA-N,IBDIFTBEAJHIPD-UHFFFAOYSA-N	HMDB41360,HMDB31954,HMDB31956	annotated
	506	128.953	1004.99	2.1528e+06	2.11635e+06	1920652	2.0198e+06	2.07987e+06	2.14701e+06	2.07559e+06	2.00047e+06	2.08912e+06	2.10615e+06	2.92252e+06	2.24523e+06	2.26084e+06	2.22123e+06	2.70154e+06	2499262	2.1215e+06	2.542e+06	2.11956e+06	2.11125e+06	positive	Annotate in FrAnK				annotated
	507	272.063	1030.54	312593	307886	281913	279706	290845	291685	292782	284520	309221	280355	370608	293656	318000	320367	352924	332298	289353	361545	279782	272038	positive	Annotate in FrAnK				annotated
	508	353.026	684.9	2.89864e+06	2.24303e+06	1.69432e+06	1.63294e+06	1.5039e+06	1.77017e+06	1597004	2.15244e+06	2562453	2417303	1216083	2.088e+06	1.19809e+06	1.82071e+06	1.1346e+06	1.4286e+06	2898734	1.00817e+06	2.26331e+06	2671714	positive	Annotate in FrAnK	1-Salicylate glucuronide;Beta-D-Glucopyranuronic acid;Inosine 2',3'-cyclic phosphate ;Blighinone;2,8-Di-O-methylellagic acid;2,3-Di-O-methylellagic acid;3',5'-Cyclic IMP	JSCWDKKMLIQCMR-CDHFTJPESA-N,IXVVXKRKCLJCKA-UNLLLRGISA-N,SBJVDTBACUMFFD-KQYNXXCUSA-N,YFUQJMOETZJFHO-UHFFFAOYSA-N,SUBZWRYOAOVYOC-UHFFFAOYSA-N,DMPZOHHHRRENRS-UHFFFAOYSA-N,DMJWGQPYNRPLGA-KQYNXXCUSA-N	HMDB10313,HMDB10314,HMDB11680,HMDB30643,HMDB41396,HMDB41395,C00943	annotated
	509	250.081	1304	2.13861e+06	2.21003e+06	2128681	2144020	2223249	2.43485e+06	2.21262e+06	2072942	2.23193e+06	2107345	2.86235e+06	2.35122e+06	2.36919e+06	2260965	2.67996e+06	2.43078e+06	2.226e+06	2537734	2.14444e+06	2.08052e+06	positive	Annotate in FrAnK				annotated
	510	306.077	1304.34	97642.4	103914	104638	107777	120397	133318	117399	108236	109710	106659	140309	118759	122409	134409	126385	135167	116267	117796	104499	90183.5	positive	No Fragments	Cepharadione A;Atherospermidine;Frutinone A	RZIGKFTVXWUUCX-UHFFFAOYSA-N,MDFFNDBAEOHIDY-UHFFFAOYSA-N,RFWULRHBGYKEEZ-UHFFFAOYSA-N	HMDB34364,C09347,C09008	annotated
	511	94.9296	888.04	2.49414e+06	2.49989e+06	2736611	2.50986e+06	2.49943e+06	2.78748e+06	2485205	2.47467e+06	2.45164e+06	2.50946e+06	2.56371e+06	2481981	2.55245e+06	2.66197e+06	2552996	2.56025e+06	2.58084e+06	2655479	2.59814e+06	2.46215e+06	positive	Annotate in FrAnK	Potassium hydroxide	KWYUFKZDYYNOTN-UHFFFAOYSA-M	C12568	annotated
	512	178.873	901.24	1.88154e+06	1.86758e+06	1900446	1.80699e+06	1.84299e+06	1.8359e+06	1.82641e+06	1.87356e+06	1823608	1791628	1.89441e+06	1.87944e+06	1.87636e+06	1.83746e+06	1.88691e+06	1.85516e+06	1.88632e+06	1.89013e+06	1.89377e+06	1.80377e+06	positive	Annotate in FrAnK				annotated
	513	314.787	887.8	1.34913e+06	1.38418e+06	1.33438e+06	1.36019e+06	1.32359e+06	1.326e+06	1.27759e+06	1371449	1330665	1.31803e+06	1.37799e+06	1.29923e+06	1.33712e+06	1.29752e+06	1.32019e+06	1.36013e+06	1321902	1.39434e+06	1.31842e+06	1.33579e+06	positive	Annotate in FrAnK				annotated
	514	376.787	888.84	558560	567048	574841	562916	578630	556622	565862	563206	546830	580882	611947	567127	572684	581775	561764	594537	593008	582139	555737	567738	positive	Annotate in FrAnK				annotated
	515	232.842	887.77	466849	495711	498918	462783	492299	485332	470580	470017	461840	496219	491332	487765	499893	486750	500604	482573	470537	519580	487937	481625	positive	Annotate in FrAnK				annotated
	516	232.842	887.77	466849	495711	498918	462783	492299	485332	470580	470017	461840	496219	491332	487765	499893	486750	500604	482573	470537	519580	487937	481625	positive	Annotate in FrAnK				annotated
	517	316.785	887.19	458969	482723	448896	450642	467805	467541	457892	477548	471905	455266	455917	468190	465755	482022	478849	516923	456873	461952	469586	482472	positive	Annotate in FrAnK				annotated
	518	476.744	886.95	464326	434382	434227	474523	424027	437593	411562	443904	429699	458580	440505	434723	451890	444119	453122	435089	453404	423117	440804	426551	positive	Annotate in FrAnK				annotated
	519	276.831	892.59	437530	449433	448639	448837	444981	445548	436058	447698	456649	444581	461216	452251	461559	429850	460172	448676	442554	471531	431020	442166	positive	Annotate in FrAnK				annotated
	520	276.831	892.59	437530	449433	448639	448837	444981	445548	436058	447698	456649	444581	461216	452251	461559	429850	460172	448676	442554	471531	431020	442166	positive	Annotate in FrAnK				annotated
	521	370.753	884.15	391721	431920	409639	427528	413558	417502	400026	402572	387875	420021	439080	408088	416807	412429	398032	405202	435250	411183	411867	395225	positive	Annotate in FrAnK				annotated
	522	638.7	883.49	381365	416428	408433	399179	425058	425456	387711	386371	377872	400846	434434	397128	399853	405089	419276	422629	410733	403707	407635	387928	positive	Annotate in FrAnK				annotated
	523	96.9278	891.37	373926	385511	403914	395064	405788	413728	402954	374215	397699	389054	401431	373791	379164	404505	392513	382768	399879	402177	395113	390536	positive	Annotate in FrAnK				annotated
	524	414.743	883.31	343100	320196	324783	349086	322559	353535	297548	332707	323592	311681	351214	333148	333715	322937	331259	316617	309487	341172	332491	323695	positive	Annotate in FrAnK				annotated
	525	676.656	884.45	260601	282118	251250	255733	254870	255368	248699	265914	251897	247162	264308	266608	259149	255032	269169	254761	261446	271220	275858	276158	positive	Annotate in FrAnK				annotated
	526	676.656	884.45	260601	282118	251250	255733	254870	255368	248699	265914	251897	247162	264308	266608	259149	255032	269169	254761	261446	271220	275858	276158	positive	Annotate in FrAnK				annotated
	527	538.744	886.21	224992	224022	242208	230167	243413	252998	227974	239189	229742	244040	237045	250149	241076	251776	233330	237690	226069	249629	242629	238184	positive	Annotate in FrAnK				annotated
	528	378.785	885	206429	211430	241036	209896	203796	218567	228482	214235	197677	213197	209530	213771	202957	208212	230759	202419	223546	213686	207054	209738	positive	Annotate in FrAnK				annotated
	529	378.785	885	206429	211430	241036	209896	203796	218567	228482	214235	197677	213197	209530	213771	202957	208212	230759	202419	223546	213686	207054	209738	positive	Annotate in FrAnK				annotated
	530	640.698	885.14	209465	205743	232078	219863	217929	213237	218852	210557	220891	228971	226574	222540	216659	223670	209070	220559	220846	211972	214147	210251	positive	No Fragments				annotated
	531	576.7	882.58	230261	218485	208965	211500	203042	215745	204276	206912	208813	209230	226868	216521	212206	224765	208718	213254	222895	214683	222216	221760	positive	Annotate in FrAnK				annotated
	532	438.788	890.57	191081	203390	211071	206357	210499	200914	201971	213301	185072	206808	212840	222456	224787	210269	211623	209600	210400	222613	208637	211966	positive	Annotate in FrAnK				annotated
	533	438.788	890.57	191081	203390	211071	206357	210499	200914	201971	213301	185072	206808	212840	222456	224787	210269	211623	209600	210400	222613	208637	211966	positive	Annotate in FrAnK				annotated
	534	338.832	885.98	182145	167003	192518	178686	187944	186012	188122	193421	180360	192515	208093	192943	188840	186457	196628	176507	187901	210666	186810	181811	positive	Annotate in FrAnK				annotated
	535	478.742	886.46	187246	196744	189672	185291	194494	186272	198530	194162	201713	189708	200957	196643	204484	190523	201921	195117	193236	205721	195535	195647	positive	Annotate in FrAnK				annotated
	536	738.656	882.21	171778	197843	180714	185164	168981	183677	180240	174961	167285	164291	192421	166296	183407	188384	169298	192942	177605	186105	179296	169551	positive	Annotate in FrAnK				annotated
	537	738.656	882.21	171778	197843	180714	185164	168981	183677	180240	174961	167285	164291	192421	166296	183407	188384	169298	192942	177605	186105	179296	169551	positive	Annotate in FrAnK				annotated
	538	738.656	882.21	171778	197843	180714	185164	168981	183677	180240	174961	167285	164291	192421	166296	183407	188384	169298	192942	177605	186105	179296	169551	positive	Annotate in FrAnK				annotated
	539	776.612	881.96	165572	195385	154117	156268	146034	178024	149595	154966	143951	153357	168058	173115	151566	159273	157377	158597	167741	169138	152315	150930	positive	Annotate in FrAnK				annotated
	540	372.752	882.39	182793	191025	167580	171919	175684	182767	157067	183472	171545	167049	177187	172193	191793	182993	175955	179782	182430	173204	179524	165984	positive	Annotate in FrAnK				annotated
	541	372.752	882.39	182793	191025	167580	171919	175684	182767	157067	183472	171545	167049	177187	172193	191793	182993	175955	179782	182430	173204	179524	165984	positive	Annotate in FrAnK				annotated
	542	452.699	884.35	152798	157312	180270	159503	175737	168959	150874	156173	157925	163660	167618	149631	153606	167831	155912	169088	165379	175525	157678	159983	positive	Annotate in FrAnK				annotated
	543	678.654	883.92	159636	169656	168090	165410	159224	157481	145133	168158	170174	159536	178145	158506	163749	176987	161501	161115	169005	168955	169797	160124	positive	No Fragments	Glycinoprenol 9;Glycinoprenol-9	FWVIPKAFIXXKIW-NSAJWJIGSA-N,FWVIPKAFIXXKIW-ZSCINCOVSA-N	HMDB38538,LMPR03040008	annotated
	544	234.84	888.15	153819	149457	159349	135493	138755	134178	146539	152328	139256	139519	149103	156772	143529	141125	147185	149122	153330	149489	146107	141623	positive	Annotate in FrAnK				annotated
	545	416.741	882.1	156831	152596	132809	154989	155628	142713	141775	140796	146037	151414	152111	155306	151809	141720	153873	146685	153981	155695	142642	146724	positive	No Fragments				annotated
	546	278.829	887.12	143067	137478	124119	133055	134513	129248	133401	138351	128206	141471	140600	145399	151870	136072	140967	136569	138399	134908	132050	129782	positive	Annotate in FrAnK				annotated
	547	838.613	885.01	124931	134596	127539	133207	137108	128461	128756	123469	128098	124302	129284	146835	141240	132283	130796	129527	139079	132714	138569	139083	positive	No Fragments				annotated
	548	180.871	892.39	146621	128542	132743	138204	133168	134828	140568	131961	132781	137947	132440	134178	144892	135890	141467	136554	142069	137639	136377	133102	positive	No Fragments				annotated
	549	514.699	882.4	115912	123700	122326	123085	119136	120279	118381	126287	124223	126545	130201	115930	117379	122956	120902	123468	131960	122299	132426	127727	positive	No Fragments				annotated
	550	876.569	880.88	110895	126003	124827	124473	113012	117837	121672	127051	109450	105275	132253	113873	117014	115180	121573	110093	117300	127029	121025	123393	positive	No Fragments				annotated
	551	578.698	883.25	116684	115109	125069	122148	126380	117371	116557	114368	109115	111779	118834	108444	115141	115310	107048	111850	131235	106868	109554	109637	positive	No Fragments				annotated
	552	778.611	882.23	123904	127836	117253	111467	116260	120378	130715	114671	119481	106737	112594	105736	120594	122382	117963	120322	112412	126460	113538	120457	positive	No Fragments				annotated
	553	740.655	884.89	103923	124837	119243	102175	108213	117346	109613	107668	103749	106727	122114	118080	112095	119145	106615	111490	110004	126323	113650	118246	positive	No Fragments				annotated
	554	540.742	885.19	103931	106376	125015	110676	109336	109949	107398	115341	101229	106888	104868	117206	103688	119458	108903	101294	114915	103343	119604	111560	positive	No Fragments				annotated
	555	840.612	882.77	90275.1	98302.6	109041	100554	106727	96682.8	96234	95809.8	100956	103527	110231	94757.2	90934.6	101872	94418.4	89697.7	97043.6	104750	106471	83564.7	positive	No Fragments				annotated
	556	177.879	888.06	99887.5	109011	95197.2	101767	106206	100876	99718.8	106266	102173	103518	106725	100583	103868	108504	102724	104997	105404	102340	100624	102481	positive	No Fragments				annotated
	557	614.655	881.78	99553.7	102415	95551.3	86337.2	83119.7	97044.9	94016.9	95836.1	102796	90927.1	102148	90536	94128.4	88002.8	90749.7	97838.5	90153.2	98145.9	94446.9	88041.8	positive	No Fragments				annotated
	558	429.24	884.56	71874	86091.8	75347.5	76299.6	92356.9	76010.1	73681.3	80374.6	81534.8	73276.2	78985.1	78445.8	76627	71498.3	70290	75926.8	70945.7	72415.5	64462.8	69476.4	positive	No Fragments	Nutriacholic acid;7-Hydroxy-3-oxocholanoic acid;7a-Hydroxy-3-oxo-5b-cholanoic acid;12-Ketodeoxycholic acid;3alpha-Hydroxy-12-oxo-5beta-cholan-24-oic Acid;Irbesartan;Irbesartan;Nandrolone phenpropionate;Nandrolone phenpropionate;9'-Carboxy-alpha-chromanol;D8'-Merulinic acid A;12alpha-hydroxy-3-oxo-5beta-cholan-24-oic Acid;12alpha-Hydroxy-3-oxo-5beta-cholan-24-oic Acid;3alpha,12alpha-Dihydroxy-5bet…	DXOCDBGWDZAYRQ-QPVZPPSOSA-N,KNVADAPHVNKTEP-MKYSPFRDSA-N,KNVADAPHVNKTEP-KXIRRPOASA-N,CVNYHSDFZXHMMJ-VPUMZWJWSA-N,CVNYHSDFZXHMMJ-VPUMZWJWSA-N,YOSHYTLCDANDAN-UHFFFAOYSA-N,YOSHYTLCDANDAN-UHFFFAOYSA-N,UBWXUGDQUBIEIZ-QNTYDACNSA-N,UBWXUGDQUBIEIZ-QNTYDACNSA-N,CUGVBZDXUTZXJO-GCIQOJCMSA-N,IXDZSQUQSCLSSD-MDZDMXLPSA-N,WMUMZOAFCDOTRW-OVEHVULHSA-N,WMUMZOAFCDOTRW-OVEHVULHSA-N,LNOFKAWCANXKAC-LLQZFEROSA-N,LNOFKAW…	HMDB00467,HMDB00460,HMDB00503,HMDB00328,LMST04010155,HMDB15163,C07469,HMDB15119,C08155,HMDB12866,HMDB41454,HMDB62742,LMST04010168,C11637,LMST04010220,C14577,C14227,C03690,C15375,LMST04010224,LMST04010426,LMST04010404,LMST04010438,LMST04010229,LMST04010222,LMST04010221,LMST04010223,LMST04010226,LMST04010225,LMST04010228,LMST04010219,LMST04010218,LMST04010214,LMST04010217,LMST04010216,LMST04010258,…	annotated
	559	318.783	885.55	65070.7	71304.3	84303.4	77140	79880.1	70935	64036.7	74281	79376.9	68338.8	72244.8	72161.6	76909.1	77535	73892.7	74547.4	69538.7	75953.9	75287.7	73037.3	positive	No Fragments				annotated
	560	268.053	906.58	64082.2	70023.4	70737.8	68955.6	76120.1	70752.6	75889.9	67299.5	68292.1	66759	79345.3	73511.5	76532.7	70373.2	74569.1	69091.6	66900.6	73401.6	74384.4	62551.8	positive	No Fragments				annotated
	561	552.655	881.49	69696.1	73313.5	74850.7	73752.9	78893.6	76570.2	62231.8	68917.9	72785.5	65025.8	75193.2	74202.1	71483.7	77157.4	71975.5	70884	73290.6	78503.8	77994.9	74658.6	positive	No Fragments				annotated
	562	508.665	883.92	68484.5	67454.2	73493.8	78375	67321.7	69370.8	62999.2	67818.6	73925.5	66281.3	66352.5	68200.3	68422.2	68178.9	68299.3	67320.4	72160.8	66183.9	67265.5	63186.9	positive	No Fragments				annotated
	563	590.61	881.9	72172.6	69293.9	73412.8	69313.4	68199.3	70971.1	66280.7	63320.4	64824.1	69812.9	69545	63579.8	61808.6	74658	69236.5	64551.1	70097.6	68757.4	71943.2	64096.4	positive	No Fragments				annotated
	564	714.611	883.85	65305.1	70399.5	70575.5	70437.7	73291	68010.1	58811.8	64457.2	70034.3	69489.1	70983.3	63185.4	60462.6	63507.6	74353.6	69682.8	70038.3	70072.6	65832.7	66396.7	positive	No Fragments				annotated
	565	243.98	906.96	34048.5	34798.7	38411.7	35972.6	35413.4	43361.3	35543.2	37981.5	35798	37675.1	52717.3	39514.4	45565.9	36338.1	39834.7	35945	35919.8	38080.1	42175.4	29619.2	positive	No Fragments				annotated
	566	403.967	914.23	43399.9	42035.9	39775.9	43045.3	43255.1	42965.8	41270.6	39884.8	37949.3	40423.2	50870.8	43029.1	42935.9	41752.2	45203.1	43681.8	44916.9	44717.9	44259.6	41930.7	positive	No Fragments				annotated
	567	332.162	882.51	37511.8	40035.9	41288.1	36068.8	41003.1	44339.8	35670.4	37538.9	36993.6	38157.7	41013.8	42946.5	40731.5	47566.9	38706.2	41587.2	41616.8	38985.3	46156.9	39064.9	positive	No Fragments	Diethylstilbestrol;Nonivamide;Zanthosimuline;Atherosperminine;Nordihydrocapsaicin;Nordihydrocapsaicin;Pramoxine;Diethylstilbestrol;4-Methyl-2,4-bis-(p-hydroxyphenyl)pent-1-ene;3-Hydroxyestra-1,3,5(10),6-tetraen-17-one;Indanestrol;(+/-)-5-[(tert-Butylamino)-2'-hydroxypropoxy]-1,2,3,4-tetrahydro-1-naphthol;17alpha-Dihydroequilenin;Equilin;3-hydroxy-estra-1,3,5(10),7tetraen-17-one;4,4'-(2-Ethyl-1-bu…	RGLYKWWBQGJZGM-UHFFFAOYSA-N,RGOVYLWUIBMPGK-UHFFFAOYSA-N,VMCDFWKTDCXEJZ-UHFFFAOYSA-N,UZZFAUDNCIFFPM-UHFFFAOYSA-N,VQEONGKQWIFHMN-UHFFFAOYSA-N,VQEONGKQWIFHMN-UHFFFAOYSA-N,DQKXQSGTHWVTAD-UHFFFAOYSA-N,RGLYKWWBQGJZGM-ISLYRVAYSA-N,MZLYLGGRVAFGBY-UHFFFAOYSA-N,WTRRIQCGCGCMQA-CBZIJGRNSA-N,UVOBXMBJOYYZST-UHFFFAOYSA-N,LGXDICLRWHYEIS-UHFFFAOYSA-N,RYWZPRVUQHMJFF-KSZLIROESA-N,WKRLQDKEXYKHJB-HFTRVMKXSA-N,WKRLQDK…	HMDB14400,HMDB29846,HMDB40368,HMDB30304,HMDB36328,C20216,C07892,C07620,C13625,C14650,C14738,C04875,C14498,C14392,LMST02010026,C15168,LMFA01030736	annotated
	568	380.784	889.41	38724.3	34140.3	33590.9	39528.6	35010.4	36618.4	39899.4	41354.1	36431.8	37810.7	44801.5	35201	43980.4	38665.9	39247.4	33808.8	36704.7	37988.6	37685.8	32182.3	positive	No Fragments				annotated
	569	277.095	884.76	24071.6	30025.4	26625.8	26288.9	27414.5	29034	26018.5	24665.8	30058.1	27717.8	28442.4	27342.6	27783.1	25654.1	26836.7	26434.9	25263.3	31499.6	31261.9	22935.8	positive	No Fragments	Secobarbital;10-Hydroxycarbazepine;10-Hydroxycarbazepine;(R)-MHD;(S)-MHD;Nepafenac;Benzyl nicotinate;Fenamic acid;Salicylanilide	KQPKPCNLIDLUMF-UHFFFAOYSA-N,BMPDWHIDQYTSHX-UHFFFAOYSA-N,BMPDWHIDQYTSHX-UHFFFAOYSA-N,BMPDWHIDQYTSHX-CQSZACIVSA-N,BMPDWHIDQYTSHX-AWEZNQCLSA-N,QEFAQIPZVLVERP-UHFFFAOYSA-N,KVYGGMBOZFWZBQ-UHFFFAOYSA-N,ZWJINEZUASEZBH-UHFFFAOYSA-N,WKEDVNSFRWHDNR-UHFFFAOYSA-N	HMDB14562,HMDB60676,C07493,HMDB60701,HMDB60702,HMDB15678,C12865,C13697,C18915	annotated
	570	254.865	911.08	23379.5	25760.6	23567.4	22352.1	23401.9	21872.3	27069.7	25963	25432.5	27478.6	28444.5	19629.5	25627	25442.5	25401.2	28790.8	23737.4	23215.3	27064.7	28027.5	positive	No Fragments				annotated
	571	346.02	650.07	960477	2769959	634558	443666	455835	441418	546464	539876	1.78439e+06	798388	394424	497867	364258	418095	374688	447920	1.19025e+06	375483	604501	596899	positive	Annotate in FrAnK	dCMP;dCMP	NCMVOABPESMRCP-SHYZEUOFSA-N,NCMVOABPESMRCP-SHYZEUOFSA-N	HMDB01202,C00239	annotated
	572	752.558	209.6	497508	2.71047e+06	558491	319207	182615	417070	314683	412705	527086	569812	421993	627875	709311	590914	443017	510707	401156	552553	361305	621633	positive	Annotate in FrAnK	PE(20:1(11Z)/P-16:0);PE(20:3(5Z,8Z,11Z)/P-18:1(11Z));PE(20:3(5Z,8Z,11Z)/P-18:1(9Z));PE(20:3(8Z,11Z,14Z)/P-18:1(11Z));PE(20:3(8Z,11Z,14Z)/P-18:1(9Z));PE(20:4(8Z,11Z,14Z,17Z)/P-18:0);PE(20:4(5Z,8Z,11Z,14Z)/P-18:0);PE(22:4(7Z,10Z,13Z,16Z)/P-16:0);PE(18:1(9Z)/P-18:0);PE(18:1(11Z)/P-18:0);PE(18:0/P-18:1(11Z));PE(18:0/P-18:1(9Z));PC(P-18:1(11Z)/15:0);PC(P-18:1(9Z)/15:0);PE(P-16:0/22:4(7Z,10Z,13Z,16Z));…	RZGFDECXQULSLM-KHFVPPDWSA-N,SSRFBEKXNQSNLN-PWQUOMSQSA-N,WPZCPDFKKPJDKP-OBYIALEPSA-N,DOPONYDZZQWONJ-FWNCOMTNSA-N,XHTFTURYMCLZGO-ZTRSCIFDSA-N,ZRQPYJXAEPDRDM-VZBWJDOASA-N,VZEYVZNRVARGGK-FXMFQVEGSA-N,CBTPUGMCCOFLJT-LNCIMUPZSA-N,UJKZLJHORBRGNZ-QZEVRULJSA-N,ANRCNDSZUNAAEU-SSTBVQCHSA-N,XJRBLUARQNXNQS-CSASKLPHSA-N,ZTGVBXDPMCYOEV-KHFVPPDWSA-N,MIBTXPYAMFAHQP-RMDOJCAISA-N,WUSDPFVBZAKNBL-IMZFPPOWSA-N,KHJSJYF…	HMDB09279,HMDB09347,HMDB09348,HMDB09380,HMDB09381,HMDB09445,HMDB09412,HMDB09609,HMDB09082,HMDB09049,HMDB09017,HMDB09018,HMDB11271,HMDB11304,HMDB11358,LMGP02030033,HMDB11375,LMGP02030004,HMDB11374,HMDB11386,HMDB11348,LMGP02030025,HMDB11406,HMDB11416,HMDB11417,HMDB11439,HMDB11449,HMDB05779,LMGP02030003,HMDB07964,HMDB07963,LMGP01090019,LMGP10020028,LMGP10020013,LMGP10020018,LMGP10020073,LMGP10020048…	annotated
	573	494.324	266.19	972709	2.06057e+06	2.09852e+06	1.53339e+06	2.22417e+06	2.56192e+06	1.35881e+06	2678326	2.42074e+06	1.42156e+06	1700352	1.61919e+06	1.76349e+06	1.67917e+06	2.31135e+06	1987989	1.79282e+06	1.43137e+06	1.76426e+06	2.16311e+06	positive	Annotate in FrAnK	LysoPC(16:1(9Z));PC(16:1(9Z)/0:0);Barogenin;MG(24:6(6Z,9Z,12Z,15Z,18Z,21Z)/0:0/0:0);MG(0:0/24:6(6Z,9Z,12Z,15Z,18Z,21Z)/0:0);25-Hydroxyvitamin D3-26,23-lactol;24-Oxo-1alpha,25-dihydroxyvitamin D3;Australigenin;7 alpha-Hydroxy-3-oxo-4-cholestenoate;Schidigeragenin C;Cervonyl carnitine;1-nonadecanoyl-glycero-3-phosphate;PA(19:0/0:0);7alpha-Hydroxy-3-oxo-4-cholestenoate;Convallamarogenin;Hecogenin;He…	LFUDDCMNKWEORN-ZXEGGCGDSA-N,LFUDDCMNKWEORN-ZXEGGCGDSA-N,GDKGOXUWEBGZBY-UHFFFAOYSA-N,SPDDTJMNQZVMGO-FJXNLOIUSA-N,WMUDCZHZTVTGRX-KUBAVDMBSA-N,SFOPTSUKUQDFIB-LSTZBGQISA-N,BWFQMABKLLTETH-UZEGMWDYSA-N,XLHFBXMTUNORSV-UHFFFAOYSA-N,SATGKQGFUDXGAX-KFNQEEOWSA-N,VCEIEQKXIVAQBX-UHFFFAOYSA-N,WLLMYDQRCSWAST-BUHCESQUSA-N,YAERNOYIELLICR-OAQYLSRUSA-N,YAERNOYIELLICR-OAQYLSRUSA-N,SATGKQGFUDXGAX-MYWFJNCASA-N,XLHFBXM…	HMDB10383,LMGP01050022,HMDB34403,HMDB11590,HMDB11560,HMDB60127,HMDB60128,HMDB30066,HMDB12458,HMDB36249,HMDB06510,HMDB62322,LMGP10050034,C17337,C08891,C08902,LMST01080014,C08909,LMST01080038,C04715,LMST01090001,C16498,C17891,LMST01010341,LMST04030215,LMST04030133,LMST04030149,LMST03020668,LMGP01050021,LMST01010252,LMST01010261,LMST01010339,LMST03020181,LMST03020182,LMST03020183,LMST03020184,LMST03…	annotated
	574	839.634	213.99	491903	1239217	864070	1.40256e+06	1.29464e+06	2.67165e+06	1.23823e+06	868241	1.11415e+06	612783	798432	1.24839e+06	806101	894580	774494	873557	629411	659663	1.2922e+06	1.67945e+06	positive	No Fragments				annotated
	575	157.061	575.21	340445	416867	596650	566703	2465194	781819	2.65566e+06	284792	273590	630873	211750	474951	353457	620666	359691	381859	255719	508227	233545	534106	positive	b-Imidazolelactate (C6H8N2O3) Prob = 98.6900000000	5-Hydroxymethyl-4-methyluracil;4-Imidazolone-5-propionic acid;4-Imidazolone-5-propanoate;Imidazolelactic acid;Imidazole lactate;N-Nitrosoguvacine;(S)-3-(Imidazol-5-yl)lactate;Maleamate	XBAVGYMDOXCWQU-UHFFFAOYSA-N,HEXMLHKQVUFYME-UHFFFAOYSA-N,HEXMLHKQVUFYME-UHFFFAOYSA-N,JTYMXXCJQKGGFG-UHFFFAOYSA-N,ACZFBYCNAVEFLC-UHFFFAOYSA-N,XAZBVEFQMFZFEZ-UHFFFAOYSA-N,ACZFBYCNAVEFLC-YFKPBYRVSA-N,FSQQTNAZHBEJLS-UPHRSURJSA-N	HMDB00544,HMDB01014,C03680,HMDB02320,C05568,C19481,C03817,C01596	annotated+fragment
	576	274.91	778.57	2.61907e+06	2473125	2.4731e+06	2467029	2.30376e+06	2451562	2.32767e+06	2.35849e+06	2.51812e+06	2.39479e+06	2.54238e+06	2.38615e+06	2373682	2.365e+06	2.57393e+06	2.40376e+06	2.49799e+06	2.47132e+06	2.34542e+06	2475576	positive	Annotate in FrAnK				annotated
	577	402.882	778.09	460862	474091	442413	459283	438794	435287	447928	469860	464660	478929	478514	426634	442419	451983	473000	468694	458683	461960	441118	478532	positive	Annotate in FrAnK				annotated
	578	665.819	767.25	42251	41077.3	40328.9	43128.1	45922.1	43243.4	48207.6	45043.7	51547.3	46379.7	40417.6	44222.1	39570.3	37918.8	44680.1	43364.2	45709.3	47555.2	49125.6	48532.8	positive	No Fragments				annotated
	579	184.073	654.35	860100	2.58029e+06	1.50252e+06	965246	833004	877685	842734	877602	917797	947807	901377	865465	946622	807425	756964	860835	864962	924330	830480	895077	positive	Annotate in FrAnK	Lentialexin;4-Hydroxystyrene;4-Hydroxystyrene;Acetophenone;Acetophenone;1-(2,3-Dihydro-1H-pyrrolizin-5-yl)-2-propen-1-one;3,4-Dihydro-4-[(5-methyl-2-furanyl)methylene]-2H-pyrrole;3-[(5-Methyl-2-furanyl)methyl]-1H-pyrrole;(R)-Boschniakine;3-Methylbenzaldehyde;3-Methylbenzaldehyde;4-Methylbenzaldehyde;p-Tolualdehyde;2-Methylbenzaldehyde;2-Methylbenzaldehyde;3-Dehydroxycarnitine;Phenylacetaldehyde;P…	AGWFAJXETXIOEE-UHFFFAOYSA-N,FUGYGGDSWSUORM-UHFFFAOYSA-N,FUGYGGDSWSUORM-UHFFFAOYSA-N,KWOLFJPFCHCOCG-UHFFFAOYSA-N,KWOLFJPFCHCOCG-UHFFFAOYSA-N,WDGGKRGJJOBJCZ-UHFFFAOYSA-N,BCWSVRKZMCXABS-TWGQIWQCSA-N,WKJYTIFWOMZIGZ-UHFFFAOYSA-N,OPRAONAUWNNOOV-UHFFFAOYSA-N,OVWYEQOVUDKZNU-UHFFFAOYSA-N,OVWYEQOVUDKZNU-UHFFFAOYSA-N,FXLOVSHXALFLKQ-UHFFFAOYSA-N,FXLOVSHXALFLKQ-UHFFFAOYSA-N,BTFQKIATRPGRBS-UHFFFAOYSA-N,BTFQKIA…	HMDB38997,HMDB04072,C05627,HMDB33910,C07113,HMDB40028,HMDB40048,HMDB40042,HMDB30267,HMDB29637,C07209,HMDB29638,C06758,HMDB29636,C07214,HMDB06831,HMDB06236,C00601,HMDB62765,C02083,HMDB13815,HMDB03447,C00955,C09915,LMFA01100015,LMFA01100013,LMFA01100014,Stds2_2_13DEC19_20200226_124657_33	identified
	580	796.584	216.23	931727	862144	801370	1303819	614263	972966	874671	759384	1.24422e+06	947027	863018	1.42428e+06	1.96256e+06	2.05932e+06	1.01878e+06	1.10089e+06	1.06578e+06	1.51714e+06	1.22767e+06	2.57856e+06	positive	No Fragments	PE(24:0/14:1(9Z));PE(24:1(15Z)/14:0);PE(18:4(6Z,9Z,12Z,15Z)/22:0);PE(18:4(6Z,9Z,12Z,15Z)/22:0);PE(20:0/18:1(11Z));PE(20:0/18:1(11Z));PE(20:0/18:1(9Z));PE(20:0/18:1(9Z));PE(20:2(11Z,14Z)/20:2(11Z,14Z));PE(20:2(11Z,14Z)/20:2(11Z,14Z));PE(20:0/20:4(5Z,8Z,11Z,14Z));PE(20:0/20:4(5Z,8Z,11Z,14Z));PE(20:0/20:4(8Z,11Z,14Z,17Z));PE(20:1(11Z)/18:0);PE(20:1(11Z)/18:0);PE(20:1(11Z)/20:3(5Z,8Z,11Z));PE(20:1(11…	UJDHYDGXZXDWNT-AFHWQMSISA-N,HNZTVXMGKFBWNB-SJWLXQKBSA-N,QCCKXFCODQEYIW-CEGLHCBSSA-N,QCCKXFCODQEYIW-CEGLHCBSSA-N,XYHIPPZFNNOMQL-MITQYPHISA-N,XYHIPPZFNNOMQL-MITQYPHISA-N,VDNXNFMAFDYQSI-JHWHEROUSA-N,VDNXNFMAFDYQSI-JHWHEROUSA-N,KSAJIJQUJUOZKJ-DHAKCBTASA-N,KSAJIJQUJUOZKJ-DHAKCBTASA-N,CIXWKDHTFXYVTC-LYPBNKOOSA-N,CIXWKDHTFXYVTC-LYPBNKOOSA-N,MIPOZDXFSKBSGM-IMYCSHPSSA-N,FMYXHSVUQFRMGW-HVLKLTLRSA-N,FMYXHSV…	HMDB09713,HMDB09745,HMDB09204,LMGP02010764,HMDB09223,LMGP02010138,HMDB09224,LMGP02010135,HMDB09297,LMGP02010892,HMDB09234,LMGP02011177,HMDB09235,HMDB09255,LMGP02010852,HMDB09265,HMDB09266,LMGP02010862,HMDB09329,HMDB09394,LMGP02010951,HMDB09362,LMGP02010922,HMDB09427,HMDB09485,LMGP02011020,HMDB09492,LMGP02011027,HMDB09555,LMGP02011084,HMDB09585,LMGP02011113,HMDB09517,HMDB09523,HMDB09524,HMDB09031,…	annotated
	581	756.553	219.87	1.5835e+06	1.79727e+06	2.19882e+06	1.59951e+06	1.00516e+06	2434587	1.60405e+06	1.21401e+06	2.39005e+06	1.84865e+06	2.02217e+06	1.53242e+06	1671979	1.35907e+06	2.48916e+06	2571052	2.39525e+06	2.04768e+06	2.14673e+06	1561850	positive	Annotate in FrAnK	PE(20:0/15:0);PE(20:0/15:0);PC(16:0/16:0);PC(16:0/16:0);PE(15:0/20:0);PE(15:0/20:0);DG(20:3n9/0:0/22:5n6);DG(20:3n9/0:0/22:5n3);DG(20:2(11Z,14Z)/22:6(4Z,7Z,10Z,13Z,16Z,19Z)/0:0);DG(20:2(11Z,14Z)/22:6(4Z,7Z,10Z,13Z,16Z,19Z)/0:0)[iso2];DG(22:4n6/0:0/20:4n3);DG(20:3n6/0:0/22:5n6);DG(20:3n6/0:0/22:5n3);DG(20:4n6/0:0/22:4n6);PC(20:2(11Z,14Z)/14:1(9Z));PC(20:2(11Z,14Z)/14:1(9Z));PC(20:3(5Z,8Z,11Z)/14:0…	OUNAKUJUDICZMA-KXQOOQHDSA-N,OUNAKUJUDICZMA-KXQOOQHDSA-N,KILNVBDSWZSGLL-KXQOOQHDSA-N,KILNVBDSWZSGLL-KXQOOQHDSA-N,NJGIRBISCGPRPF-KXQOOQHDSA-N,NJGIRBISCGPRPF-KXQOOQHDSA-N,YDNATQFMLDZGBV-CDJDXHMRSA-N,PHJFRPWSGDFMPE-VXTSFHANSA-N,YHQBLWXJXUWICY-WWZPBJSXSA-N,YHQBLWXJXUWICY-WWZPBJSXSA-N,KBWYNFJTWMTGEL-OEJRLZDMSA-N,GCXSPSJLWLTTBX-IEJLWMIJSA-N,DFCGDIPZRDBRHS-OAKNPHMASA-N,JGYCMDCKOHFJFT-DZAHJVNHSA-N,MYWHURB…	HMDB09219,LMGP02010825,HMDB00564,LMGP01010564,HMDB08899,LMGP02010463,HMDB56244,HMDB56249,HMDB07440,LMGL02010270,HMDB56355,HMDB56325,HMDB56330,HMDB56334,HMDB08329,LMGP01011838,HMDB08361,LMGP01012192,HMDB08394,LMGP01011868,HMDB08006,LMGP01010690,HMDB08031,LMGP01010739,HMDB08134,LMGP01011620,HMDB08166,LMGP01011646,HMDB08199,LMGP01011677,HMDB07913,LMGP01011399,HMDB07975,LMGP01010601,HMDB07974,LMGP010…	annotated
	582	144.928	935.54	2.07126e+06	2.02726e+06	1.95154e+06	1.99786e+06	1.911e+06	2.04951e+06	1.91482e+06	1.98422e+06	2.01084e+06	1.99094e+06	2.54437e+06	2188591	2.10872e+06	2.05034e+06	2.35959e+06	2211887	2.07813e+06	2.37117e+06	1967019	1.96078e+06	positive	Annotate in FrAnK				annotated
	583	266.865	930.89	247284	237466	236149	220748	225543	242722	208237	229848	246183	234122	320634	238072	245215	244867	284924	257803	244057	297891	235732	233533	positive	Annotate in FrAnK	2,6-Dibromohydroquinone	IELUPRVYGHTVHQ-UHFFFAOYSA-N	C16248	annotated
	584	184.92	939.71	166379	164975	162431	158155	160601	157787	170842	164333	154468	152993	199169	171583	165964	158613	204091	177703	175068	189186	162739	149863	positive	Annotate in FrAnK	Antimony	FAWGZAFXDJGWBB-UHFFFAOYSA-N	HMDB04118	annotated
	585	250.892	943.33	149118	138991	129616	127278	134551	161880	126207	126663	131043	127026	195088	142013	155213	155305	188907	169452	143854	180518	136906	142188	positive	Annotate in FrAnK				annotated
	586	146.926	935.17	146019	147122	150727	131870	154272	155792	152867	151216	142346	155601	180083	162334	161929	162676	189952	166499	145231	178551	148888	149691	positive	Annotate in FrAnK				annotated
	587	180.904	940.01	102084	92229.2	107056	87405.5	114694	102713	115767	90956.7	84512.8	84794.7	110597	100944	108076	85804	107851	129773	97225.9	99263.9	92114.2	86687.7	positive	No Fragments	Dibasic sodium phosphate	BNIILDVGGAEEIG-UHFFFAOYSA-L	C13558	annotated
	588	306.858	935.8	68196.7	67516.1	60539.9	62880.8	60705.8	68376.5	58010.8	73657.6	67599.4	59953.4	91133.5	72479.6	73370.4	65669.1	85797.5	81977.1	76756.9	85078.8	75825.5	66939.2	positive	No Fragments				annotated
	589	158.922	934.81	58473.4	57890.5	70406.2	65740.6	71470.7	67777.5	78175.1	60246	59434.6	48176.4	69027.4	53867.3	63645.3	55095.3	56662.3	69123.1	61021.1	67886.5	54500.2	48839.2	positive	No Fragments				annotated
	590	184.938	934.68	63322.9	64228.2	61569.1	66364.1	64885.1	64030.4	71616.7	60796.9	60197.3	77591.4	77223.8	60781.7	68641.3	66794.3	68829.8	70752.6	62985.3	77904.9	68833.4	64095.6	positive	No Fragments				annotated
	591	218.86	931.74	47646.6	45488.2	55157.3	40321	58807.3	50023	55232.3	42816.4	48818.4	40943.2	50660.6	43859.6	54442.4	41612.4	48044.7	55762.8	46843.6	56500.6	44371	42784	positive	No Fragments				annotated
	592	406.801	931.13	32778.7	27698	34008.7	48554.3	43040.4	49526.3	43112.6	42951	26793.2	40287.9	32898.2	53547.8	48642.4	42553.7	33319.9	35822	29538.5	35121.8	48339.6	37910.8	positive	No Fragments				annotated
	593	328.865	931.99	37313.6	32121.5	43255.9	34683.2	40799.4	39700.2	35657.5	44640.1	39345.3	29657.8	49031.6	34422.8	41863.8	35895.8	46183.5	40171.7	37107	38564	38907.9	41511.4	positive	No Fragments				annotated
	594	268.864	932.41	33385.7	30295	30627.2	40223.9	37807.6	33498.3	33298.5	30765.2	34551.7	34450.3	47205.2	37133.3	35494.7	40993.2	41754.8	43457.9	34682.1	43351.2	34520.9	33122.2	positive	No Fragments				annotated
	595	200.863	946.19	29203.1	31288.9	30112.8	29024.7	29056.2	33844.9	31361.3	27293.6	25755.3	33444.6	41303.8	36881.3	39103.8	29718.6	45221.7	40030	31183.8	46523	30433.8	28905.8	positive	No Fragments				annotated
	596	234.077	702.43	1.77862e+06	1.9532e+06	1.17195e+06	1.53824e+06	1.65896e+06	1.75833e+06	1.22467e+06	1.35653e+06	1.29673e+06	1.16811e+06	2.19714e+06	2.48373e+06	1.52962e+06	1.42402e+06	2.02295e+06	2.34762e+06	1.56039e+06	1.72692e+06	1.82384e+06	1.1349e+06	positive	Annotate in FrAnK				annotated
	597	794.605	234.73	1.33559e+06	1.622e+06	2.45017e+06	1.37346e+06	626659	1.87978e+06	1.46275e+06	1.53718e+06	2.07937e+06	2.48182e+06	1629708	1.66955e+06	1.271e+06	1.46093e+06	1531446	1.76699e+06	1.60067e+06	1.7277e+06	1131628	1.69997e+06	positive	Annotate in FrAnK	PC(P-18:1(11Z)/18:0);PC(P-18:1(11Z)/18:0);PC(P-18:1(11Z)/20:3(5Z,8Z,11Z));PC(P-18:1(11Z)/20:3(8Z,11Z,14Z));PC(P-18:0/18:1(9Z));PC(P-18:0/18:1(9Z));PC(P-18:0/18:1(11Z));PC(P-18:0/18:1(11Z));PC(P-18:0/20:4(8Z,11Z,14Z,17Z));PC(P-18:0/20:4(5Z,8Z,11Z,14Z));PC(P-18:0/20:4(5Z,8Z,11Z,14Z));PC(P-16:0/20:1(11Z));PC(P-16:0/20:1(11Z));PC(P-16:0/22:4(7Z,10Z,13Z,16Z));PC(P-18:1(9Z)/18:0);PC(P-18:1(9Z)/18:0);PC…	JYHADTSONAUXLU-NMAVXMHBSA-N,JYHADTSONAUXLU-NMAVXMHBSA-N,DYFGXBAIDOATAE-DSLLYOFSSA-N,DBQMOXDLWKVKKG-REWQMPQJSA-N,DSWOVBIRJNAJAF-NVJOKYTBSA-N,DSWOVBIRJNAJAF-NVJOKYTBSA-N,JDTHSYITWRQVSV-CESBNGMCSA-N,JDTHSYITWRQVSV-CESBNGMCSA-N,YPAPIRJFGNBODV-AMFPDOHCSA-N,FHHVIBPVBBRLOR-IYACIECVSA-N,FHHVIBPVBBRLOR-IYACIECVSA-N,WXILBCFZIXHZIG-KOUVQCMKSA-N,WXILBCFZIXHZIG-KOUVQCMKSA-N,DQZNSYOOQMCBDC-PZVMGWTJSA-N,ZOTYCHI…	HMDB11274,LMGP01030136,HMDB11284,HMDB11285,HMDB11243,LMGP01030013,HMDB11242,LMGP01030130,HMDB11254,HMDB11253,LMGP01030012,HMDB11216,LMGP01030037,HMDB11226,HMDB11307,LMGP01030146,HMDB11317,HMDB11318,HMDB11450,HMDB01060,HMDB08324,HMDB08393,HMDB08392,HMDB08456,HMDB08425,HMDB08424,HMDB08489,HMDB08652,HMDB08094,HMDB08063,HMDB08062,HMDB08127,HMDB13418,LMGP01020203,HMDB13428,LMGP01030112,HMDB13432,LMGP0…	annotated
	598	114.091	300.9	2.17598e+06	1.98678e+06	2.30436e+06	2.46886e+06	1536319	2.07896e+06	1.68807e+06	2.05628e+06	1.80829e+06	2155562	1.48489e+06	2.43408e+06	1.5958e+06	1.73425e+06	2.34612e+06	2.07843e+06	1.40976e+06	1.49664e+06	2.13772e+06	1.3007e+06	positive	Annotate in FrAnK	2,2-Dimethyloxirane;Butanone;Methyl ethyl ketone;Butan-2-one ;Tetrahydrofuran;2-Buten-1-ol;1-Piperidinecarboxaldehyde;2,5-Dihydro-2,4,5-trimethyloxazole;2-Methylpropanal;3-Buten-1-ol;Epsilon-caprolactam;epsilon-Caprolactam;Butanal;Butanal;2-Acetylpyrrolidine;1,2-Epoxybutane;Isobutanal (Isobutyraldehyde)	GELKGHVAFRCJNA-UHFFFAOYSA-N,ZWEHNKRNPOVVGH-UHFFFAOYSA-N,ZWEHNKRNPOVVGH-UHFFFAOYSA-N,ZWEHNKRNPOVVGH-UHFFFAOYSA-N,WYURNTSHIVDZCO-UHFFFAOYSA-N,WCASXYBKJHWFMY-IHWYPQMZSA-N,FEWLNYSYJNLUOO-UHFFFAOYSA-N,YFSGRMONVCFYTC-UHFFFAOYSA-N,AMIMRNSIRUDHCM-UHFFFAOYSA-N,ZSPTYLOMNJNZNG-UHFFFAOYSA-N,JBKVHLHDHHXQEQ-UHFFFAOYSA-N,JBKVHLHDHHXQEQ-UHFFFAOYSA-N,ZTQSAGDEMFDKMZ-UHFFFAOYSA-N,ZTQSAGDEMFDKMZ-UHFFFAOYSA-N,FYCFJMP…	HMDB34431,HMDB00474,C02845,LMFA12000043,HMDB00246,HMDB33858,HMDB31702,HMDB31199,HMDB31243,HMDB31324,HMDB62769,C06593,HMDB03543,C01412,HMDB37293,C19237,PC6561	annotated
	599	789.618	237.74	1.96225e+06	1122637	1.79173e+06	1.58094e+06	1.07572e+06	1664624	1.93899e+06	1.07206e+06	1473256	1.33678e+06	700683	1.44918e+06	2.08706e+06	1.52516e+06	1.41307e+06	1.2116e+06	1.78102e+06	1447106	1.36899e+06	2.46587e+06	positive	No Fragments				annotated
	600	151.061	449.37	559152	480810	1.91677e+06	621185	1.15246e+06	383923	2.43728e+06	800520	364904	352881	272041	262290	118317	283872	325259	324466	348808	201776	429904	202955	positive	Annotate in FrAnK	1-Methylhypoxanthine ;7-Methylhypoxanthine	KIQMCGMHGVXDFW-UHFFFAOYSA-N,CBQMKYHLDADRLN-UHFFFAOYSA-N	HMDB13141,HMDB03162	annotated
	601	244.154	449.9	13389.9	95724.8	100124	52421.8	90353.8	64327	122017	51720.9	20446.9	43206	30531.7	18376.1	13368.5	46015.2	29505.7	23708.1	30285.8	15035.5	37864.6	33604.4	positive	No Fragments	Sebacic acid;Sebacic acid;Sebacic acid;2-Ethylsuberic acid;3-Methylazelaic acid;Heptylmalonic acid;Oxalic acid dibutyl ester;Tiglylcarnitine;R-2-Hydroxy-3-methylbutanoic acid 3-Methylbutanoyl;N-lactoyl-Isoeucine;Candicine;Diethyl adipate;Dimethyl suberate;2,6-Dimethyl-1,8-octanedioic acid	CXMXRPHRNRROMY-UHFFFAOYSA-N,CXMXRPHRNRROMY-UHFFFAOYSA-N,CXMXRPHRNRROMY-UHFFFAOYSA-N,WUDDSDIHJHPJRP-UHFFFAOYSA-N,PLOUQIGEQKCKHG-UHFFFAOYSA-N,YSFZWUJOBANROZ-UHFFFAOYSA-N,JKRZOJADNVOXPM-UHFFFAOYSA-N,WURBQCVBQNMUQT-RMKNXTFCSA-N,SOJFCTIYHPWXGZ-UHFFFAOYSA-N,DYYQDDUCQLULFE-CSMHCCOUSA-N,PTOJXIKSKSASRB-UHFFFAOYSA-O,VIZORQUEIQEFRT-UHFFFAOYSA-N,LNLCRJXCNQABMV-UHFFFAOYSA-N,YXTSFTNUPXGYDZ-UHFFFAOYSA-N	HMDB00792,C08277,LMFA01170006,HMDB59708,HMDB59754,HMDB59719,HMDB40196,HMDB02366,HMDB31510,HMDB62180,C10575,C14566,C17803,LMFA01170129	annotated
	602	82.945	310.06	2.37193e+06	2.23761e+06	2.27806e+06	2.1524e+06	2.37088e+06	1.92594e+06	2.24009e+06	2.41089e+06	2.1043e+06	2.22771e+06	2.30021e+06	2.07111e+06	2.17685e+06	2139923	1.98308e+06	2.32301e+06	2.18928e+06	2.31372e+06	2.10093e+06	2.29812e+06	positive	Annotate in FrAnK				annotated
	603	86.9391	312.34	472795	403248	448709	392254	448373	380351	443783	441460	401142	436088	459795	371470	442166	405832	368326	447703	428634	440357	417289	439060	positive	Annotate in FrAnK				annotated
	604	127.966	306.06	207822	173595	205002	167034	187734	166525	192073	209954	178168	175509	210371	181637	178972	171557	161875	198923	225623	187127	176191	193676	positive	Annotate in FrAnK				annotated
	605	193.095	316.97	108093	74120.7	86660.7	88115.9	116796	108162	103073	116590	82764.8	85958.2	113908	102107	92835.2	120013	84409.7	91619.9	83737.4	86583	84395.2	89099.9	positive	No Fragments	L-Pipecolic acid;L-Pipecolate;Pipecolic acid;N4-Acetylaminobutanal;N4-Acetylaminobutanal;(3xi,6xi)-Cyclo(alanylvalyl);3-Acetamidobutanal;Vigabatrin;Vigabatrin;Levetiracetam;Levetiracetam;D-Pipecolic acid;L-trans-4-Methyl-2-pyrrolidinecarboxylic acid;2-Pyrrolidineacetic acid;(2E)-Decenoyl-ACP;1-Aminocyclopentanecarboxylate;trans-3-Aminocyclopentane-1-carboxylic acid	HXEACLLIILLPRG-YFKPBYRVSA-N,HXEACLLIILLPRG-YFKPBYRVSA-N,HXEACLLIILLPRG-UHFFFAOYSA-N,DDSLGZOYEPKPSJ-UHFFFAOYSA-N,DDSLGZOYEPKPSJ-UHFFFAOYSA-N,ORLDMMKUTCCBSM-UHFFFAOYSA-N,SOYLQPBXNGCSNB-UHFFFAOYSA-N,PJDFLNIOAUIZSL-UHFFFAOYSA-N,PJDFLNIOAUIZSL-UHFFFAOYSA-N,HPHUVLMMVZITSG-ZCFIWIBFSA-N,HPHUVLMMVZITSG-ZCFIWIBFSA-N,HXEACLLIILLPRG-RXMQYKEDSA-N,KKJQZEWNZXRJFG-UHFFFAOYSA-N,ADSALMJPJUKESW-UHFFFAOYSA-N,NILQLFB…	HMDB00716,C00408,HMDB00070,HMDB04226,C05936,HMDB33926,HMDB59649,HMDB15212,C07500,HMDB15333,C07841,HMDB05960,HMDB29435,HMDB29444,HMDB62225,C03969,C13696	annotated
	606	118.903	315.19	104203	89067.8	95078.3	86359.1	100433	79471.1	86315.1	92396.4	96064	91838.2	109222	80089.5	92848	82030.6	81924.4	102132	92314.1	90983.8	85677.1	92748.3	positive	No Fragments				annotated
	607	143.107	313.48	63996.3	49704.5	59885.4	49822.7	44282	49632	57622	54370.1	49468.3	50642.9	45351	52228.8	48322.8	58350	47520.3	54634.4	48874.5	46428.2	50145.9	45882.1	positive	No Fragments	2-Octenoic acid;cis-alpha-octenoic acid;xi-Tetrahydro-6-propyl-2H-pyran-2-one;delta-octanolide;2-Propenyl 3-methylbutanoate;Allyl isovalerate;Ethyl-3-hexanoate;4-Butyl-gamma-butyrolactone;gamma-octanolide;trans-2-Octenoic acid;trans-alpha-octenoic acid;(E)-4-Octenoic acid;Methyl 2-heptenoate;Ethyl (±)-2-methyl-4-pentenoate;2-Hexenyl acetate;2E-Hexenyl acetate;cis-3-Hexenyl acetate;(Z)-3-Hexen-1-o…	CWMPPVPFLSZGCY-SREVYHEPSA-N,CWMPPVPFLSZGCY-SREVYHEPSA-N,FYTRVXSHONWYNE-UHFFFAOYSA-N,FYTRVXSHONWYNE-UHFFFAOYSA-N,HOMAGVUCNZNWBC-UHFFFAOYSA-N,HOMAGVUCNZNWBC-UHFFFAOYSA-N,VTSFIPHRNAESED-UHFFFAOYSA-N,IPBFYZQJXZJBFQ-UHFFFAOYSA-N,IPBFYZQJXZJBFQ-UHFFFAOYSA-N,CWMPPVPFLSZGCY-VOTSOKGWSA-N,CWMPPVPFLSZGCY-VOTSOKGWSA-N,PFHBCQFBHMBAMC-SNAWJCMRSA-N,IQQDLHGWGKEQDS-VOTSOKGWSA-N,BDBGKYIBDXAVMX-UHFFFAOYSA-N,HRHOWZH…	HMDB00392,LMFA01030017,HMDB38310,LMFA07040017,HMDB38036,C19318,HMDB59908,HMDB35422,LMFA07040016,HMDB01568,LMFA01030018,HMDB39793,HMDB39872,HMDB29761,HMDB40212,LMFA07010178,HMDB40215,C19757,LMFA07010181,HMDB32164,HMDB32207,LMFA01030022,HMDB32278,HMDB32268,HMDB32267,HMDB32266,HMDB36212,HMDB36236,HMDB31293,HMDB31403,HMDB31352,C12297,HMDB31343,HMDB13897,C16648,HMDB13904,HMDB13903,C16654,HMDB13902,C16…	annotated
	608	138.091	298.78	29702.1	31152.8	35900.7	31292.8	40194.8	34521.1	36992.5	45695.7	37518.7	38441.7	40599.9	41450.2	41865.5	38518.7	35127.3	38377.9	34467.4	30009.1	54613.7	38492.5	positive	No Fragments	(E,E)-2,4-Hexadienal;Tyramine;Tyramine;m-Tyramine;4-Hydroxy-2,6-dimethylaniline;4-Hydroxy-2,6-dimethylaniline;Dimethylaniline-N-oxide;N,N-Dimethylaniline N-oxide;2-Ethylfuran;3-Ethylfuran;1,2,3,4,5,6-Hexahydro-7H-cyclopenta[b]pyridin-7-one;2-Hydroxyphenethylamine;Phenylethanolamine;2-Acetyl-1-ethylpyrrole;(±)-2-(2-Furanyl)pyrrolidine;3-Methyl-2-cyclopenten-1-one;2-Methyl-2-cyclopenten-1-one;2,5-D…	BATOPAZDIZEVQF-IAROGAJJSA-N,DZGWFCGJZKJUFP-UHFFFAOYSA-N,DZGWFCGJZKJUFP-UHFFFAOYSA-N,GHFGJTVYMNRGBY-UHFFFAOYSA-N,GCWYXRHXGLFVFE-UHFFFAOYSA-N,GCWYXRHXGLFVFE-UHFFFAOYSA-N,LKQUDAOAMBKKQW-UHFFFAOYSA-N,LKQUDAOAMBKKQW-UHFFFAOYSA-N,HLPIHRDZBHXTFJ-UHFFFAOYSA-N,RPCHNECSJGMRGP-UHFFFAOYSA-N,JOAMMKKZSZEDHD-UHFFFAOYSA-N,ULSIYEODSMZIPX-UHFFFAOYSA-N,ULSIYEODSMZIPX-UHFFFAOYSA-N,HQADRFRTIALOCB-UHFFFAOYSA-N,LIFJPSL…	HMDB34729,HMDB00306,C00483,HMDB04989,HMDB60681,C16570,HMDB01466,C01183,HMDB40587,HMDB40588,HMDB39657,HMDB01065,C02735,HMDB29759,HMDB40059,HMDB31546,HMDB31545,HMDB33182,HMDB32965,C19376,C18396,C19216,C19249,LMFA06000006,C03473,C02395,LMFA06000007	annotated
	609	135.102	310.06	37360.7	22850.2	32093.6	37457.9	30707.7	34977.6	29836.6	32581.2	28921.8	39043.4	28576	38563.9	27753.2	40532.6	27130.1	33245.2	25825.9	33913.3	31300.8	21716.6	positive	No Fragments	Polypropylene glycol (m w 1,200-3,000);1,2,6-Hexanetriol	DUFKCOQISQKSAV-UHFFFAOYSA-N,ZWVMLYRJXORSEP-UHFFFAOYSA-N	HMDB32478,C20334	annotated
	610	438.179	302.06	16379.8	14080.4	15383.5	15430	16567.6	13258.6	17573.5	16812.4	16044.3	19727.4	13459.8	21140	11520.6	11935.1	13880.6	14645.3	21439.8	11490.5	16427.3	12903.9	positive	No Fragments				annotated
	611	128.953	1327.73	1640126	1.62497e+06	1.57636e+06	1.6467e+06	1.71511e+06	1.84173e+06	1.67854e+06	1.60941e+06	1.66242e+06	1.58648e+06	2.38415e+06	1.87802e+06	1.91752e+06	1.80004e+06	2297892	2.05282e+06	1.66036e+06	2.21641e+06	1.7081e+06	1594027	positive	Annotate in FrAnK				annotated
	612	168.946	1326.2	113589	114410	103900	101023	115854	126741	115404	108311	116609	109092	171082	121809	133005	124419	167059	151115	124173	144870	111748	105243	positive	Annotate in FrAnK				annotated
	613	296.926	1322.78	82001.9	89429.5	75298.7	82770.4	103924	94615.6	89204	83037.6	79601	75609.3	122448	99089.5	101052	89815.1	110634	105249	74785.6	108621	82233.3	81685.9	positive	No Fragments				annotated
	614	496.339	429.22	698564	746100	789386	1.20362e+06	1598493	1191086	2.22439e+06	2.37784e+06	745897	1362744	788050	1.47867e+06	809112	1.32842e+06	1.23961e+06	1.00172e+06	522418	552735	1835746	1.63335e+06	positive	Annotate in FrAnK	LysoPC(16:0);PC(16:0/0:0);Rockogenin;23S,25,26-Trihydroxyvitamin D3;Neochlorogenin;3 beta,7 alpha-Dihydroxy-5-cholestenoate;24-Hydroxycalcitriol;calcitetrol;Docosa-4,7,10,13,16-pentaenoyl carnitine;23-Acetoxysoladulcidine;Clupanodonyl carnitine;3alpha,7beta-dihydroxy-5beta-cholest-24-en-26-oic Acid;3alpha,7beta-Dihydroxy-5beta-cholest-24-en-26-oic acid;4-cholesten-7α,12α,24-triol-3-one;7alpha,12a…	ASWBNKHCZGQVJV-HSZRJFAPSA-N,ASWBNKHCZGQVJV-HSZRJFAPSA-N,BQNMOLSYHYSCMS-UHFFFAOYSA-N,GDIBDBUYVICGLY-SAJDXCSNSA-N,PZNPHSFXILSZTM-UHFFFAOYSA-N,GYJSAWZGYQXRBS-BJGNZVHYSA-N,WFZKUWGUJVKMHC-UKBUZQLGSA-N,WFZKUWGUJVKMHC-UKBUZQLGSA-N,KRXOUZZWQXTUIB-IDERWEGCSA-N,HQJSCXYJQVACQR-UHFFFAOYSA-N,AOSDFVDGMYPTHD-NQXOOMTHSA-N,VEEPNZJORQZZNC-FLTYDXKWSA-N,VEEPNZJORQZZNC-FLTYDXKWSA-N,JZKUXZQOULZTIJ-GZQVFMGISA-N,JZKUXZQ…	HMDB10382,LMGP01050018,HMDB33769,HMDB60134,HMDB30702,HMDB12454,HMDB06228,LMST03020686,HMDB06321,HMDB31402,HMDB06496,HMDB62712,LMST04030142,HMDB62399,LMST04030171,HMDB62400,LMST04030158,HMDB62686,LMST03020292,HMDB62211,C17335,C08899,LMST01080010,C18231,C17003,C16494,LMST04030059,LMST04030060,LMST04030132,LMST04030148,LMST04030143,LMST04030105,LMGP01020019,LMGP01050074,LMGP01050113,LMST01010318,LMS…	annotated
	615	156.077	810.46	2.34115e+06	1.87039e+06	1.20736e+06	1.05474e+06	2.10491e+06	1.25916e+06	2.1999e+06	1.29294e+06	2.03412e+06	1.28872e+06	464886	846730	629949	916618	582942	644275	1.36119e+06	613164	1.22008e+06	1.20699e+06	positive	L-Histidine (C6H9N3O2) Prob = 98.9200000000	L-2-Amino-3-(1-pyrazolyl)propanoic acid;Dihydrouracil;5,6-Dihydrouracil;L-Histidine;L-Histidine;L-3-Cyanoalanine;3-Cyano-L-alanine;N-Methylhydantoin;N-Methylhydantoin;D-Histidine;Muscimol;Histidine;2,5-Dioxopiperazine;3-(Pyrazol-1-yl)-L-alanine	PIGOPELHGLPKLL-UHFFFAOYSA-N,OIVLITBTBDPEFK-UHFFFAOYSA-N,OIVLITBTBDPEFK-UHFFFAOYSA-N,HNDVDQJCIGZPNO-YFKPBYRVSA-N,HNDVDQJCIGZPNO-YFKPBYRVSA-N,BXRLWGXPSRYJDZ-VKHMYHEASA-N,BXRLWGXPSRYJDZ-VKHMYHEASA-N,RHYBFKMFHLPQPH-UHFFFAOYSA-N,RHYBFKMFHLPQPH-UHFFFAOYSA-N,HNDVDQJCIGZPNO-RXMQYKEDSA-N,ZJQHPWUVQPJPQT-UHFFFAOYSA-N,HNDVDQJCIGZPNO-UHFFFAOYSA-N,BXRNXXXXHLBUKK-UHFFFAOYSA-N,PIGOPELHGLPKLL-YFKPBYRVSA-N	HMDB34267,HMDB00076,C00429,HMDB00177,C00135,HMDB60245,C02512,HMDB03646,C02565,C06419,C08311,C00768,C02777,C01162	annotated+fragment
	616	156.077	785.52	2.34115e+06	1.87039e+06	1.20736e+06	1.05474e+06	2.10491e+06	1.53489e+06	2.1999e+06	1.29294e+06	2.03412e+06	1.28872e+06	2.16483e+06	1.29589e+06	629949	916618	2.03032e+06	1.79314e+06	1.36119e+06	997479	1.22008e+06	1.20699e+06	positive	No Fragments	L-2-Amino-3-(1-pyrazolyl)propanoic acid;Dihydrouracil;5,6-Dihydrouracil;L-Histidine;L-Histidine;L-3-Cyanoalanine;3-Cyano-L-alanine;N-Methylhydantoin;N-Methylhydantoin;D-Histidine;Muscimol;Histidine;2,5-Dioxopiperazine;3-(Pyrazol-1-yl)-L-alanine	PIGOPELHGLPKLL-UHFFFAOYSA-N,OIVLITBTBDPEFK-UHFFFAOYSA-N,OIVLITBTBDPEFK-UHFFFAOYSA-N,HNDVDQJCIGZPNO-YFKPBYRVSA-N,HNDVDQJCIGZPNO-YFKPBYRVSA-N,BXRLWGXPSRYJDZ-VKHMYHEASA-N,BXRLWGXPSRYJDZ-VKHMYHEASA-N,RHYBFKMFHLPQPH-UHFFFAOYSA-N,RHYBFKMFHLPQPH-UHFFFAOYSA-N,HNDVDQJCIGZPNO-RXMQYKEDSA-N,ZJQHPWUVQPJPQT-UHFFFAOYSA-N,HNDVDQJCIGZPNO-UHFFFAOYSA-N,BXRNXXXXHLBUKK-UHFFFAOYSA-N,PIGOPELHGLPKLL-YFKPBYRVSA-N	HMDB34267,HMDB00076,C00429,HMDB00177,C00135,HMDB60245,C02512,HMDB03646,C02565,C06419,C08311,C00768,C02777,C01162	annotated
	617	813.682	225.88	1.45119e+06	2.18865e+06	1.58806e+06	1.44716e+06	934806	1284975	1.90497e+06	2.24898e+06	1.58903e+06	1.978e+06	1417306	1.20679e+06	1.41485e+06	1476005	1969660	1.87485e+06	1451290	1.0781e+06	1.41848e+06	1.01545e+06	positive	No Fragments	SM(d18:1/24:1(15Z));SM(d18:1/24:1(15Z));SM(d18:2/24:0)	WKZHECFHXLTOLJ-QYKFWSDSSA-N,WKZHECFHXLTOLJ-QYKFWSDSSA-N,DACOGJMBYLZYDH-GXJPFUDISA-N	HMDB12107,LMSP03010007,LMSP03010081	annotated
	618	731.606	230.61	1.34238e+06	1.81108e+06	1.86559e+06	2.14028e+06	964992	1.74315e+06	1.96789e+06	1734841	1.58722e+06	1.6594e+06	1.6167e+06	1.81063e+06	1653498	1.96466e+06	1.78696e+06	1.50474e+06	1675761	1470698	1.49925e+06	2.15925e+06	positive	Annotate in FrAnK	SM(d18:0/18:1(9Z));SM(d18:0/18:1(9Z));SM(d18:0/18:1(11Z));stearoyl sphingomyelin;SM(d18:1/18:0);PE-Cer(d15:1(4E)/24:0);PE-Cer(d14:1(4E)/25:0);PE-Cer(d16:1(4E)/23:0);SM(d16:1/20:0)	XYLWKHKCYHMVMA-RVPJYPCXSA-N,XYLWKHKCYHMVMA-RVPJYPCXSA-N,HHAUPBIWIXBMEU-MMVRYLQTSA-N,LKQLRGMMMAHREN-YJFXYUILSA-N,LKQLRGMMMAHREN-YJFXYUILSA-N,QANLPMFBPOAOFV-YJFXYUILSA-N,PBJQROPNJJQVIY-YJFXYUILSA-N,BUNPCMSTWXDZQU-YJFXYUILSA-N,CYAOJEYKBPRRNW-YJFXYUILSA-N	HMDB12089,LMSP03010031,HMDB12088,HMDB62559,LMSP03010001,LMSP03020018,LMSP03020013,LMSP03020025,LMSP03010052	annotated
	619	766.574	216.32	1062005	1677593	1.21189e+06	1.21445e+06	574390	1543769	872951	1394444	1.69924e+06	1.91029e+06	1.3455e+06	1608305	1.96907e+06	2.12517e+06	1.3313e+06	2112335	1.76136e+06	1.60753e+06	1.06054e+06	1.6562e+06	positive	Annotate in FrAnK	PC(O-16:0/18:2(9Z,12Z));PC(O-16:0/18:2(9Z,12Z));PC(P-18:1(11Z)/16:0);PC(P-18:1(11Z)/18:3(6Z,9Z,12Z));PC(P-18:1(11Z)/18:3(9Z,12Z,15Z));PC(P-18:0/16:1(9Z));PC(P-18:0/16:1(9Z));PC(P-18:0/18:4(6Z,9Z,12Z,15Z));PC(P-18:0/18:4(6Z,9Z,12Z,15Z));PC(P-16:0/18:1(11Z));PC(P-16:0/18:1(11Z));PC(P-16:0/18:1(9Z));PC(P-16:0/18:1(9Z));PC(P-16:0/20:4(8Z,11Z,14Z,17Z));PC(P-16:0/20:4(5Z,8Z,11Z,14Z));PC(P-16:0/20:4(5Z,…	IQACMFWAGALEAQ-WESJWMGVSA-N,IQACMFWAGALEAQ-WESJWMGVSA-N,MBRHHFWRXQYYAN-RTVLTNFHSA-N,RWVKPDIHPPTVRQ-HWGQMOSASA-N,JPNFMUKASUYGCK-ZXWSQSGJSA-N,KMNVIRCHUMQGHD-RCINKDPXSA-N,KMNVIRCHUMQGHD-RCINKDPXSA-N,KDEGUFHTTWTTCT-XMVXZYCSSA-N,KDEGUFHTTWTTCT-XMVXZYCSSA-N,MVDFTRYOOPZXII-JEPFLRBFSA-N,MVDFTRYOOPZXII-JEPFLRBFSA-N,CRBBMHQTIAELIS-KQBBALDBSA-N,CRBBMHQTIAELIS-KQBBALDBSA-N,FYYVVICAMXUASI-YEHIGFSXSA-N,IOYKZPN…	HMDB11151,LMGP01020039,HMDB11272,HMDB11278,HMDB11279,HMDB11240,LMGP01030053,HMDB11247,LMGP01030061,HMDB11209,LMGP01030128,HMDB11210,LMGP01030006,HMDB11221,HMDB11220,LMGP01030010,HMDB11305,LMGP01030144,HMDB11311,HMDB11312,HMDB39528,HMDB08455,HMDB08488,HMDB08028,HMDB08093,HMDB08126,HMDB08195,HMDB08194,HMDB08259,HMDB08228,HMDB08227,HMDB13415,HMDB07997,HMDB07996,LMGP01090009,LMGP01090006,LMGP01090007…	annotated
	620	792.59	215.75	1.15838e+06	1192789	995420	739808	402308	1.07724e+06	535624	1.30875e+06	1.17309e+06	1.78813e+06	1.05118e+06	1.0017e+06	1.36085e+06	1.64041e+06	1.23715e+06	2.03252e+06	1.40354e+06	1.64349e+06	911895	1.01924e+06	positive	Annotate in FrAnK	PC(P-18:1(11Z)/18:1(9Z));PC(P-18:1(11Z)/18:1(11Z));PC(P-18:1(11Z)/18:1(11Z));PC(dm18:1(11Z)/20:4(8Z,11Z,14Z,17Z));PC(P-18:1(11Z)/20:4(5Z,8Z,11Z,14Z));PC(P-18:0/18:2(9Z,12Z));PC(P-18:0/18:2(9Z,12Z));PC(P-18:0/20:5(5Z,8Z,11Z,14Z,17Z));PC(P-18:0/20:5(5Z,8Z,11Z,14Z,17Z));PC(P-16:0/20:2(11Z,14Z));PC(P-16:0/20:2(11Z,14Z));PC(P-16:0/22:5(4Z,7Z,10Z,13Z,16Z));PC(P-16:0/22:5(7Z,10Z,13Z,16Z,19Z));PC(P-18:1(…	AUUCOMCTAAUNNA-ASBBCAPCSA-N,SOSODLPIZNSISY-WDMTWABASA-N,SOSODLPIZNSISY-WDMTWABASA-N,HPXHHJRUVZWLFU-BKTRUPHPSA-N,HFQNRECNIUNPMU-PAAZZWMASA-N,PWPOLLAYFXIWOQ-PXSMKGAESA-N,PWPOLLAYFXIWOQ-PXSMKGAESA-N,JUCWIWDODRNWRN-REKGFNPQSA-N,JUCWIWDODRNWRN-REKGFNPQSA-N,DORCYMODRHDYER-VTLIZAISSA-N,DORCYMODRHDYER-VTLIZAISSA-N,FAKYQMLQEAQOLK-LHZZQLRFSA-N,YINHBRYJXSJGGB-BXFGBEPMSA-N,PQIJYJGVCKCIRT-YLCPJMBASA-N,DIHWZUC…	HMDB11276,HMDB11275,LMGP01030137,HMDB11287,HMDB11286,HMDB11244,LMGP01030058,HMDB11255,LMGP01030068,HMDB11217,LMGP01030038,HMDB11227,HMDB11228,HMDB11308,HMDB11309,HMDB11319,HMDB11320,HMDB39529,HMDB39527,HMDB08357,HMDB08522,HMDB08458,HMDB08457,HMDB08491,HMDB08490,HMDB08718,HMDB08685,HMDB08096,HMDB08095,HMDB08129,HMDB08128,HMDB08160,HMDB13425,LMGP01030111,HMDB13429,LMGP01030113,HMDB13409,LMGP0102006…	annotated
	621	823.602	216.24	157395	336171	118587	143673	74629.4	151233	NA	138291	260205	178342	134392	167819	261717	417796	169314	271410	255903	164656	210516	172895	positive	No Fragments				annotated
	622	276.196	1354.58	2.09592e+06	1.89038e+06	1.6611e+06	1.69718e+06	1.72627e+06	1.60549e+06	1.7576e+06	1.6885e+06	1.84301e+06	1.63414e+06	1.84252e+06	1.5448e+06	1618080	1.69573e+06	2.00989e+06	1.87767e+06	1.78839e+06	2047457	1.71459e+06	1.88429e+06	positive	Annotate in FrAnK	Saussurea lactone;Oxysolavetivone;9-Pentadecene-12,14-diyne-1,11-diol;xi-2-Hydroxy-1,3,5-bisabolatrien-9-one;7,9-Illudadiene-3,14-diol;2,7(14)-Illudadiene-10,15-diol;4,6-Decadiyn-1-ol isovalerate;3,7-Bisaboladiene-2,8-dione;Rishitinol;Curcumenol;Curcumenol;Dihydroisoalantolactone;Petasalbin;beta-Costic acid;alpha-Rotunol;Germacrone 4,5-epoxide;7-Hydroxycostal;Dehydrocurdione;1,10-Epoxygermacrone;…	LMNJALUUIMXUQQ-UHFFFAOYSA-N,JPVDGXUSNAEUIC-UHFFFAOYSA-N,KIIGQXVIHZSFAX-JLHYYAGUSA-N,VLJVBISZYRTNJO-UHFFFAOYSA-N,YEDYYAKSTVQMBN-UHFFFAOYSA-N,ZVWRQSVBGORCLN-UHFFFAOYSA-N,NVMLEKVHEUTCIU-UHFFFAOYSA-N,KXTCYNARSLCXMW-WQLSENKSSA-N,CHZJSQCDRSPCMD-UHFFFAOYSA-N,ISFMXVMWEWLJGJ-UHFFFAOYSA-N,ISFMXVMWEWLJGJ-UHFFFAOYSA-N,YYJRTJYCOMIDIC-UHFFFAOYSA-N,ANKFPIBCTISOBX-UHFFFAOYSA-N,UJQGVDNQDFTTLZ-UHFFFAOYSA-N,WDFLKCA…	HMDB34742,HMDB34956,HMDB34562,HMDB38698,HMDB38795,HMDB38796,HMDB38914,HMDB38198,HMDB38190,HMDB33960,C16942,HMDB35935,HMDB35639,HMDB35794,HMDB35869,HMDB35889,HMDB35202,HMDB35407,HMDB35408,HMDB35413,HMDB39621,HMDB30016,HMDB32081,HMDB32208,HMDB36449,HMDB36466,HMDB36427,HMDB36647,HMDB36035,HMDB36390,HMDB36392,HMDB41036,HMDB31349,HMDB33253,HMDB33252,HMDB37739,HMDB37710,HMDB37391,HMDB37640,HMDB37038,C1…	annotated
	623	297.96	1350.46	131234	150680	123274	138806	141332	158649	134444	140777	125868	132077	176107	150124	160535	157894	162943	152134	127163	167117	147442	123699	positive	No Fragments				annotated
	624	316.188	1347.8	72876.2	70751.9	59645.7	65749.5	64452.8	74391.2	73655.8	60628.5	71288	57905.7	96658.9	71453.5	71278.7	63713.8	77227.7	74454.2	64799.4	97871.2	60564.8	64408.3	positive	No Fragments	Apotrichodiol;Bisacurone B;alpha-Carissanol;Epioxylubimin;Dihydromyoporone;Piperalol;6alpha-Carissanol;2,3-Dihydroabscisic alcohol;Nonivamide;1-Hydroxyepiacorone;Acorusdiol;3(4->5)-Abeo-4,11:4,12-diepoxy-3-eudesmanol;Zedoarondiol;Hydroxypelenolide;Nordihydrocapsaicin;Nordihydrocapsaicin;(4R,5S,7R,11R)-11,12-Dihydroxy-1(10)-spirovetiven-2-one;Urodiolenone;Toxin FS2;Pramoxine;Sugetriol;Cuauhtemone;…	LRGJZQCUGTZKGE-UHFFFAOYSA-N,QJOWFYQIUZMPRY-UHFFFAOYSA-N,YLPXRNRUEGWUKL-UHFFFAOYSA-N,YIGYYGXJIDAEOF-UHFFFAOYSA-N,BROZQMCDYUJKFQ-UHFFFAOYSA-N,MABZIKXHSLOMDZ-UHFFFAOYSA-N,SFZZQUDRSYFRDA-UHFFFAOYSA-N,JIXIFPSGUSMCIL-FNORWQNLSA-N,RGOVYLWUIBMPGK-UHFFFAOYSA-N,LSSIJCQOMTUIIN-UHFFFAOYSA-N,XMGSOQRMWQXOKH-UHFFFAOYSA-N,LKEZYVLTHMLNIH-UHFFFAOYSA-N,TXIKNNOOLCGADE-UHFFFAOYSA-N,LAOQYXNUSDEVJK-UITAMQMPSA-N,VQEONGK…	HMDB34574,HMDB38502,HMDB35597,HMDB35613,HMDB35729,HMDB35767,HMDB35309,HMDB40685,HMDB29846,HMDB30918,HMDB30919,HMDB32122,HMDB36448,HMDB36663,HMDB36328,C20216,HMDB33149,HMDB37969,HMDB37063,C07892,C17502,C09645,C04875,C17605,C17607,C17612,C16504,LMPR0103600003,LMPR0103820001,LMPR0103810001	annotated
	625	319.054	1358.61	16804.4	15240.3	19216.9	15223	13677.4	15768.3	16205.4	18689.5	19650.1	14545.3	20136.8	12519.7	17201.6	20785.5	15921.9	18976.1	15302	23086	14154.7	15859.8	positive	No Fragments	Methionyl-Methionine;N-Methoxyspirobrassinol methyl ether;5-(3'-Carboxy-3'-oxopropyl)-4,6-dihydroxypicolinate	ZYTPOUNUXRBYGW-UHFFFAOYSA-N,KJSKSCBVIGFOKZ-UHFFFAOYSA-N,VWBAKCRPXQBUFQ-UHFFFAOYSA-N	HMDB28979,HMDB41059,C05656	annotated
	626	250.081	1049.23	1.67507e+06	1.58848e+06	1.63195e+06	1.49211e+06	1.80099e+06	1.97306e+06	1.65263e+06	1.51216e+06	1.56457e+06	1.4667e+06	2.05898e+06	1.50839e+06	1.70676e+06	1.73717e+06	1.91678e+06	1.79091e+06	1.43131e+06	1.80069e+06	1569259	1.64494e+06	positive	Annotate in FrAnK				annotated
	627	645.104	651.02	449440	273033	1.1088e+06	1.73929e+06	1602601	1933075	1.89361e+06	1.47346e+06	349895	887623	1.82869e+06	2.05134e+06	1.86491e+06	2036574	2012782	1.76445e+06	385760	1874528	1.83105e+06	1.32801e+06	positive	Annotate in FrAnK				annotated
	628	133.097	982.33	1.24542e+06	597482	667522	583839	907187	2.01376e+06	588460	486013	521667	508621	849882	891043	862745	730905	590242	750860	758471	991097	674700	516012	positive	L-Ornithine (C5H12N2O2) Prob = 88.8100000000	Ornithine;L-Ornithine;L-Ornithine;D-Ornithine;D-Ornithine;L-Ornithine monochlorohydrate/ornithine;Ornithine;2,5-Diaminopentanoic acid;3-Aminopropane-1,2-diol;(2R,4S)-2,4-Diaminopentanoate	AHLPHDHHMVZTML-BYPYZUCNSA-N,AHLPHDHHMVZTML-BYPYZUCNSA-N,AHLPHDHHMVZTML-BYPYZUCNSA-N,AHLPHDHHMVZTML-SCSAIBSYSA-N,AHLPHDHHMVZTML-SCSAIBSYSA-N,AHLPHDHHMVZTML-UHFFFAOYSA-N,AHLPHDHHMVZTML-UHFFFAOYSA-N,AHLPHDHHMVZTML-UHFFFAOYSA-N,KQIGMPWTAHJUMN-VKHMYHEASA-N,PCEJMSIIDXUDSN-IUYQGCFVSA-N	HMDB00214,C00077,Stds2_2_13DEC19_20200226_124657_42,HMDB03374,C00515,HMDB32455,C01602,LMFA01100057,C06057,C03943	identified+fragment
	629	177.061	983.62	150550	77800.5	59049.3	64276	84649.6	180674	65403.4	56179.7	62537.7	64316	88217.9	78094.1	82187.9	68603.2	71778.9	76406.7	84514.5	104965	60605.4	54151.6	positive	No Fragments				annotated
	630	195.059	982.75	47344.5	22112.8	33069.9	30295.9	60526.6	103470	40615.5	37423.2	22611.4	25699.3	23732.6	47866.3	46111.1	47486.5	22885.1	38277.9	27226.9	46033.8	40379.2	30807.1	positive	No Fragments	Thiobenzamide S-oxide	GZEKDPVRFJUKQC-UHFFFAOYSA-N	C16283	annotated
	631	217.054	983.86	91826	39252.1	38319	36131.6	52627.4	86018.9	31256.6	30993.8	38525.2	31254	54977.1	44221.5	51153.1	47226.6	37366.9	37074.4	52786.4	54674.4	35737.3	33175.6	positive	No Fragments				annotated
	632	235.051	982.7	43342.8	12686.1	28376.1	33026.3	38764.1	77221.1	27159.6	26442.5	12773.3	39954.4	22129.8	39882.5	34910.4	33976.1	20349	34694.5	22368.7	31174.5	34807.8	18442.6	positive	No Fragments	2-(4-Methyl-5-thiazolyl)ethyl formate;4-Toluenesulfonamide	CPIWIFHDFQMGKR-UHFFFAOYSA-N,LMYRWZFENFIFIT-UHFFFAOYSA-N	HMDB32420,C14412	annotated
	633	154.086	431.53	88500.6	408200	101746	89447.6	2002386	99617.9	159244	140203	98339.9	103106	102280	121564	117484	102341	110154	106468	197481	141972	86681.1	97022.9	positive	No Fragments	2-(Methoxymethyl)furan;Dopamine;Dopamine;p-Octopamine;Octopamine;xi-3,5-Dimethyl-2(5H)-furanone;trans-1,2-Dihydrobenzene-1,2-diol;trans-1,2-Dihydrobenzene-1,2-diol;5,5-Dimethyl-2(5H)-furanone;(2E,4E)-2,4-Hexadienoic acid;Sorbic acid;2,5-Dimethyl-3(2H)-furanone;Vanillylamine;Vanillylamine;(E)-4-Oxo-2-hexen-1-al;4-oxo-2E-Hexenal;1,2-Cyclohexanedione;Cyclohexane-1,2-dione;3-Methyl-1,2-cyclopentanedi…	GANSPRKOWQQXPE-UHFFFAOYSA-N,VYFYYTLLBUKUHU-UHFFFAOYSA-N,VYFYYTLLBUKUHU-UHFFFAOYSA-N,QHGUCRYDKWKLMG-QMMMGPOBSA-N,QHGUCRYDKWKLMG-QMMMGPOBSA-N,SAXRUMLUKZBSTO-UHFFFAOYSA-N,YDRSQRPHLBEPTP-PHDIDXHHSA-N,YDRSQRPHLBEPTP-PHDIDXHHSA-N,YNKQMZRTPPVLLL-UHFFFAOYSA-N,WSWCOQWTEOXDQX-MQQKCMAXSA-N,WSWCOQWTEOXDQX-MQQKCMAXSA-N,ASOSVCXGWPDUGN-UHFFFAOYSA-N,WRPWWVNUCXQDQV-UHFFFAOYSA-N,WRPWWVNUCXQDQV-UHFFFAOYSA-N,GVKYFOD…	HMDB34247,HMDB00073,C03758,HMDB04825,C04227,HMDB39778,HMDB01164,C04221,HMDB40260,HMDB29581,LMFA01030100,HMDB32233,HMDB12309,C16666,HMDB31759,LMFA06000120,HMDB31344,C06105,HMDB31543,HMDB33569,C04091,C08502,C08063,C01066,LMFA06000122,LMFA06000017,LMFA06000010,LMFA06000009,LMFA01030451,LMFA01030498,LMFA01030499,LMFA01030500,LMFA01140022	annotated
	634	163.087	431.89	16005.6	24206.6	22865.1	22164.4	78185.6	28577.8	15324.3	29621.6	25842.5	36170.8	32821.5	25206	33639.3	20887.4	36399.7	19104.4	29815.2	34206.8	26855.2	22435	positive	No Fragments	Benzamide;Benzamide;2-Acetylpyridine;Norcotinine;3-Acetylpyridine;1-Ethyl-2-benzimidazolinone	KXDAEFPNCMNJSK-UHFFFAOYSA-N,KXDAEFPNCMNJSK-UHFFFAOYSA-N,AJKVQEKCUACUMD-UHFFFAOYSA-N,FXFANIORDKRCCA-UHFFFAOYSA-N,WEGYGNROSJDEIW-UHFFFAOYSA-N,CXUCKELNYMZTRT-UHFFFAOYSA-N	HMDB04461,C09815,HMDB35281,HMDB01297,HMDB33131,C13840	annotated
	635	121.04	441.73	323837	172447	331047	154787	174322	148965	95210.8	172460	416187	99174.2	164325	137698	194420	73866	125195	122912	1.99567e+06	102513	224785	97476.3	positive	Annotate in FrAnK				annotated
	636	148.06	679.39	1.72229e+06	1.31956e+06	1.95001e+06	903712	891318	1.63656e+06	1860430	1.9801e+06	1.34004e+06	1.05866e+06	1.76965e+06	1.9417e+06	949962	888349	1.32073e+06	1.1141e+06	1.10383e+06	1.35081e+06	802415	661205	positive	Glutamic acid (C5H9NO4) Prob = 94.4400000000	L-Glutamic acid;L-Glutamate;L-Glutamate;Glyceric acid;D-Glycerate;DL-Glutamate;DL-Glutamate;N-Acetylserine;N-Methyl-D-aspartic acid;N-Methyl-D-aspartic acid;D-2,3-Dihydroxypropanoic acid;L-Glyceric acid;L-4-Hydroxyglutamate semialdehyde;L-4-Hydroxyglutamate semialdehyde;3-(Carboxymethylamino)propanoic acid;N-lactoyl-Glycine;D-Glutamic acid;D-Glutamate;O-Acetylserine;O-Acetyl-L-serine;O-Acetyl-L-s…	WHUUTDBJXJRKMK-VKHMYHEASA-N,WHUUTDBJXJRKMK-VKHMYHEASA-N,WHUUTDBJXJRKMK-VKHMYHEASA-N,RBNPOMFGQQGHHO-UWTATZPHSA-N,RBNPOMFGQQGHHO-UWTATZPHSA-N,WHUUTDBJXJRKMK-UHFFFAOYSA-N,WHUUTDBJXJRKMK-UHFFFAOYSA-N,JJIHLJJYMXLCOY-BYPYZUCNSA-N,HOKKHZGPKSLGJE-GSVOUGTGSA-N,HOKKHZGPKSLGJE-GSVOUGTGSA-N,RBNPOMFGQQGHHO-UHFFFAOYSA-N,RBNPOMFGQQGHHO-REOHCLBHSA-N,XCXUZPXOFFRGGP-DMTCNVIQSA-N,XCXUZPXOFFRGGP-DMTCNVIQSA-N,GAUBNQM…	HMDB00148,C00025,Stds1_2_13DEC19_20200226_124616_55,HMDB00139,C00258,HMDB60475,C00302,HMDB02931,HMDB02393,C12269,HMDB31818,HMDB06372,HMDB06556,C05938,HMDB33550,HMDB62183,HMDB03339,C00217,HMDB03011,C00979,Stds3_2_13DEC19_20200226_124729_5,C05574,C03790,C03618,C05941	identified+fragment
	637	796.619	222.71	1.43051e+06	1.00449e+06	1904647	1.18068e+06	553567	1.35476e+06	1.60412e+06	1243769	1.86169e+06	1.91775e+06	1.62623e+06	1.97057e+06	1.26921e+06	1.14247e+06	1.11785e+06	1.16668e+06	1.3807e+06	1.90909e+06	1.13567e+06	1377746	positive	No Fragments	PC(P-18:1(11Z)/20:2(11Z,14Z));PC(P-18:1(11Z)/20:2(11Z,14Z));PC(P-18:0/18:0);PC(P-18:0/18:0);PC(P-18:0/20:3(5Z,8Z,11Z));PC(P-18:0/20:3(5Z,8Z,11Z));PC(P-18:0/20:3(8Z,11Z,14Z));PC(P-18:0/20:3(8Z,11Z,14Z));PC(P-16:0/20:0);PC(P-16:0/20:0);PC(P-18:1(9Z)/20:2(11Z,14Z));PC(20:2(11Z,14Z)/P-18:1(9Z));PC(20:2(11Z,14Z)/P-18:1(11Z));PC(20:3(5Z,8Z,11Z)/P-18:0);PC(20:3(8Z,11Z,14Z)/P-18:0);PC(18:0/P-18:0);PC(20:…	HIXAZEWYTJZKID-PYOQPOKHSA-N,HIXAZEWYTJZKID-PYOQPOKHSA-N,HCBLXOORGBFPGF-PHHYKNGOSA-N,HCBLXOORGBFPGF-PHHYKNGOSA-N,GDXHWAGFLXXWJB-FJXNGXPBSA-N,GDXHWAGFLXXWJB-FJXNGXPBSA-N,LIRPHCPLRLOMHJ-ABWFFGIPSA-N,LIRPHCPLRLOMHJ-ABWFFGIPSA-N,HGGMAPXNHACWRM-PHHYKNGOSA-N,HGGMAPXNHACWRM-PHHYKNGOSA-N,GWBOVQHRCURSPU-QMFAPAEZSA-N,MNYVVMFJSOVVPD-HGCMYEHPSA-N,JWQATZSUGKZPPL-GHQGZNKKSA-N,PLWKPRNKSDXLNG-KZWPABEFSA-N,IMISCMO…	HMDB11283,LMGP01030138,HMDB11241,LMGP01030057,HMDB11251,LMGP01030131,HMDB11252,LMGP01030067,HMDB11215,LMGP01030036,HMDB11316,HMDB08360,HMDB08359,HMDB08391,HMDB08423,HMDB08061,HMDB08291,HMDB13414,LMGP01030107,HMDB13420,LMGP01020102,HMDB13427,LMGP01090045,LMGP01090041,LMGP01090038,LMGP01090039,LMGP10020038,LMGP10020058,LMGP01020231,LMGP01020247,LMGP01020222,LMGP01020202,LMGP01020100,LMGP01020192,LM…	annotated
	638	118.061	744.59	1.96304e+06	864941	366339	317271	313080	878665	559439	697709	995030	1.09905e+06	321133	950272	1081899	539451	654438	410715	1.04026e+06	1655832	768737	1.07306e+06	positive	Glycocyamine (C3H7N3O2) Prob = 98.5300000000	Guanidoacetic acid;Guanidinoacetate;Hydroxyurea;Hydroxyurea;N-Nitroso-N-ethylurea	BPMFZUMJYQTVII-UHFFFAOYSA-N,BPMFZUMJYQTVII-UHFFFAOYSA-N,VSNHCAURESNICA-UHFFFAOYSA-N,VSNHCAURESNICA-UHFFFAOYSA-N,FUSGACRLAFQQRL-UHFFFAOYSA-N	HMDB00128,C00581,HMDB15140,C07044,C19178	annotated+fragment
	639	325.154	526.37	1.58284e+06	1.95597e+06	1944780	1.68476e+06	1.8439e+06	1.61124e+06	1.83415e+06	1.49498e+06	1562051	1.41113e+06	1.51694e+06	1.50257e+06	1.63689e+06	1.63734e+06	1.70155e+06	1.77925e+06	1.73905e+06	1.58122e+06	1.72564e+06	1.701e+06	positive	Annotate in FrAnK	Anaxagoreine;Dolasetron;N-(p-Hydroxyphenyl)ethyl p-hydroxycinnamide;N-[2-Hydroxy-2-(4-hydroxyphenyl)ethyl]cinnamide;N-Phenylacetylphenylalanine;Morphinone;Morphinone;2-[Methyl(3-phenylpropanoyl)amino]benzoic acid;Dolasetron;Oxyphenbutazone;Acrophylline;trans,trans-Farnesyl phosphate	QDXOCDFPAQQYKD-UHFFFAOYSA-N,UKTAZPQNNNJVKR-DBBXXEFVSA-N,RXGUTQNKCXHALN-BJMVGYQFSA-N,CWMOJJSULWWJSO-WDZFZDKYSA-N,LIIPHJDKZNTNII-HNNXBMFYSA-N,PFBSOANQDDTNGJ-YNHQPCIGSA-N,PFBSOANQDDTNGJ-YNHQPCIGSA-N,APLMLPAZZRMWPT-UHFFFAOYSA-N,UKTAZPQNNNJVKR-MMUVGSQPSA-N,HFHZKZSRXITVMK-UHFFFAOYSA-N,GARIOWCJZYSSOE-UHFFFAOYSA-N,ALEWCKXBHSDCCT-YFVJMOTDSA-N	HMDB34669,HMDB14895,HMDB39521,HMDB30191,HMDB02372,HMDB03563,C01735,HMDB32845,C07866,C19494,C10634,C20121	annotated
	640	421.137	530.76	182960	227162	129986	156397	299610	212326	122915	158648	113465	137879	158461	189250	217682	221264	213920	198406	155762	200695	211629	173872	positive	No Fragments	Gravacridonetriol;N-Feruloylglycyl-L-phenylalanine;9-Bromo-16alpha-methyl-pregn-4-ene-3,11,20-trione	GJDBWKOONRHBIM-UHFFFAOYSA-N,RMZPPYWIJILVLC-CSKARUKUSA-N,CTHNQUQSBBJQFV-VMYXTEHFSA-N	HMDB29330,HMDB29356,C14918	annotated
	641	369.118	523.71	151435	157175	162354	204771	95977.4	169304	198577	159044	109760	131671	139863	115958	106064	141225	132198	127553	169591	169808	140697	153356	positive	No Fragments	3-O-Caffeoyl-4-O-methylquinic acid;3-O-Caffeoyl-1-O-methylquinic acid;3-O-Feruloylquinic acid;Entacapone;Entacapone;5-O-Feruloylquinic acid	RAGZUCNPTLULOL-HYXAFXHYSA-N,NRRBIAVXVIGMKC-HYXAFXHYSA-N,ZHBZPCLRULAFBL-HYXAFXHYSA-N,JRURYQJSLYLRLN-BJMVGYQFSA-N,JRURYQJSLYLRLN-BJMVGYQFSA-N,RAGZUCNPTLULOL-KJJWLSQTSA-N	HMDB39960,HMDB39959,HMDB30669,HMDB12226,C07943,C02572	annotated
	642	160.133	633.08	554382	671906	678359	955422	623757	782038	1.95428e+06	315315	224375	301787	268391	666700	275634	709648	362331	437204	284702	310126	290687	716617	positive	Annotate in FrAnK	DL-2-Aminooctanoic acid;DL-2-amino-octanoic acid;Pregabalin;4-Methyl-1,2-dihydroxypentane;1,1-Diethoxyethane;2-Butoxyethanol;2-Butoxyethanol;(±)-1,5-Hexanediol;3-amino-octanoic acid	AKVBCGQVQXPRLD-UHFFFAOYSA-N,AKVBCGQVQXPRLD-UHFFFAOYSA-N,AYXYPKUFHZROOJ-ZETCQYMHSA-N,AMOCOBXCNIBDMC-UHFFFAOYSA-N,DHKHKXVYLBGOIT-UHFFFAOYSA-N,POAOYUHQDCAZBD-UHFFFAOYSA-N,POAOYUHQDCAZBD-UHFFFAOYSA-N,UNVGBIALRHLALK-UHFFFAOYSA-N,FYHHDJRMDOBZJF-UHFFFAOYSA-N	HMDB00991,LMFA01100056,HMDB14375,HMDB59740,HMDB31644,HMDB31327,C19355,HMDB31490,LMFA01100020	annotated
	643	234.077	688.75	1.77862e+06	1.9532e+06	1.17195e+06	1.53824e+06	1.65896e+06	1090749	1.22467e+06	1.35653e+06	1.29673e+06	1.08369e+06	1.30314e+06	1.02777e+06	1.52962e+06	1.37919e+06	1.10624e+06	1.34971e+06	1.56039e+06	1127993	849987	1.05078e+06	positive	No Fragments				annotated
	644	151.061	469.49	314527	269847	1.90923e+06	335632	490159	219988	814133	418563	221146	167627	149742	181580	107277	225459	196103	198734	237137	138119	215237	153573	positive	Annotate in FrAnK	1-Methylhypoxanthine ;7-Methylhypoxanthine	KIQMCGMHGVXDFW-UHFFFAOYSA-N,CBQMKYHLDADRLN-UHFFFAOYSA-N	HMDB13141,HMDB03162	annotated
	645	126.022	722.71	11398.3	1.89217e+06	860120	306620	1.07915e+06	704722	301286	605814	623488	820629	453758	483499	361480	546292	604236	795054	834060	511634	514991	430330	positive	Taurine (C2H7NO3S) Prob = 98.5800000000	Taurine;Taurine;Taurine	XOAAWQZATWQOTB-UHFFFAOYSA-N,XOAAWQZATWQOTB-UHFFFAOYSA-N,XOAAWQZATWQOTB-UHFFFAOYSA-N	HMDB00251,C00245,Stds1_2_13DEC19_20200226_124616_27	identified+fragment
	646	169.986	722.6	NA	353250	165282	63277.3	207294	120552	55097.3	119639	114183	139370	53624.4	72426	70818.9	103003	86918.5	112116	171993	86046	108262	81943.3	positive	No Fragments				annotated
	647	209.978	722.29	NA	197231	81844.6	36273.1	100252	55119.5	29105	70838.7	67783	86426.4	30098.3	47525.9	33322.4	61697	43597.6	60100.6	97453.7	44973.3	56447.5	57029	positive	No Fragments				annotated
	648	123.972	313.38	1.8696e+06	1.63101e+06	1.82039e+06	1.52754e+06	1.75084e+06	1.49771e+06	1.80278e+06	1.81767e+06	1.57816e+06	1.72712e+06	1.69204e+06	1675106	1.70769e+06	1.63832e+06	1.57229e+06	1.75932e+06	1.63449e+06	1.74303e+06	1616198	1672391	positive	Annotate in FrAnK				annotated
	649	234.077	324.03	1.71985e+06	1.57914e+06	1.45813e+06	1585436	1.68104e+06	1599278	1.72175e+06	1.61701e+06	1.51533e+06	1.5633e+06	1.74252e+06	1.62441e+06	1.44573e+06	1.8251e+06	1.43797e+06	1.67861e+06	1420767	1.4624e+06	1.6492e+06	1.55173e+06	positive	Annotate in FrAnK				annotated
	650	250.051	316.11	206202	170761	146326	182070	183231	174863	177497	179104	167606	172203	190785	179827	156089	216838	156425	164901	153136	147697	168693	154510	positive	No Fragments				annotated
	651	212.033	333.39	100842	73370	65380.8	85529.3	77200.2	86914.2	73375.5	93033.9	72017.1	65519.5	82366.1	65897.5	56339.6	86165	61970.4	73309.2	60542.4	64635	90826.3	70503.9	positive	No Fragments				annotated
	652	726.56	302.07	27777.8	46672.1	41589.5	25189.1	21103.5	30529.8	28736.2	28753.3	27780.8	30210.7	28935.5	33550.1	36523.1	32722.1	44274.4	37651.4	27731.5	30874.4	31395.5	23250.6	positive	No Fragments				annotated
	653	152.128	321.4	33708.4	21355.6	33478.3	25290.7	25384.6	28874.5	38503.7	27671.1	22852	26134	27533.3	28368.2	21378	31956.6	26513.5	32807.1	16950.1	31505.5	22252.5	20872	positive	No Fragments				annotated
	654	510.355	260.75	836588	914844	731400	860398	847573	603906	596179	1.07338e+06	1.31834e+06	731171	754824	1.26218e+06	1.78482e+06	1.58441e+06	978701	891811	844085	1.19094e+06	998086	1.84981e+06	positive	Annotate in FrAnK	LysoPE(20:0/0:0);PE(20:0/0:0);LysoPE(0:0/20:0);Secasterone;(3beta,5alpha,6beta,7alpha,22E,24R)-Ergosta-8,22-diene-3,5,6,7-tetrol;(3beta,5alpha,6alpha,9alpha,22E,24R)-Ergosta-7,22-diene-3,5,6,9-tetrol;13'-Carboxy-gamma-tocopherol;LysoPC(17:0);PC(17:0/0:0);3-Dehydroteasterone;3,5,9-Trihydroxyergost-7-en-6-one;Di-n-decyl phthalate;Diisodecyl phthalate;Stylisterol B;3-Dehydroteasterone;KH 1049;2beta-…	HEQMDGOBDIGJOC-XMMPIXPASA-N,HEQMDGOBDIGJOC-XMMPIXPASA-N,QEQAJJJSRGAOOG-XMMPIXPASA-N,WDGGOKUICSKRHH-UHFFFAOYSA-N,JYZONTNDJOOGSM-BQYQJAHWSA-N,NYMHFYDQBMRBMB-BQYQJAHWSA-N,WPZHQZIUOXUCOK-PXUFRVCMSA-N,SRRQPVVYXBTRQK-XMMPIXPASA-N,SRRQPVVYXBTRQK-XMMPIXPASA-N,SVBMASFUJDIDJC-UHFFFAOYSA-N,WNCDXWLLIJDSNA-UHFFFAOYSA-N,PGIBJVOPLXHHGS-UHFFFAOYSA-N,ZVFDTKUVRCTHQE-UHFFFAOYSA-N,SYIBODKBOJFRIS-AZEALQJHSA-N,SVBMASF…	HMDB11511,LMGP02050012,HMDB11481,HMDB40999,HMDB32107,HMDB32123,HMDB12557,HMDB12108,LMGP01050024,HMDB41527,HMDB32875,C14505,C14578,C14158,C15792,LMST03060004,LMST03020603,LMST03020586,LMST01030131,LMGP01020004,LMGP01020028,LMGP01020024,LMST03020326,LMST03020380,LMST03020381,LMST03020382,LMST03020383,LMST03020384,LMST03020385,LMST03020387,LMST03020389,LMST03020375,LMST03020376,LMST03020377,LMST0302…	annotated
	655	239.139	295.24	1.21572e+06	1589175	1333672	1582115	1.2885e+06	1.56406e+06	1.69241e+06	1.48684e+06	1.59617e+06	1.4784e+06	1.403e+06	1.62062e+06	1400660	1.516e+06	1.32209e+06	1.38644e+06	1.43916e+06	1.37303e+06	1.43141e+06	1.74212e+06	positive	Annotate in FrAnK	Secobarbital;Metanephrine;Desglymidodrine;Tenuazonic acid;L-Metanephrine;L-Metanephrine;Ecgonone methyl ester;Tenuazonic acid	KQPKPCNLIDLUMF-UHFFFAOYSA-N,JWJCTZKFYGDABJ-UHFFFAOYSA-N,VFRCNXKYZVQYLX-UHFFFAOYSA-N,CEIZFXOZIQNICU-UHFFFAOYSA-N,JWJCTZKFYGDABJ-VIFPVBQESA-N,JWJCTZKFYGDABJ-VIFPVBQESA-N,WXEMSGQRTGSYOG-QXUHLLMWSA-N,KLBSRSYHIIAQTG-PZICIZFRSA-N	HMDB14562,HMDB04063,HMDB60558,HMDB36074,HMDB62493,C05588,C20371,C08511	annotated
	656	306.181	293.66	33821.1	38583.3	40717.9	44063.3	42656.9	35469.4	58019.2	39604.9	35084.6	48538.9	32630.8	47388.8	46316.2	36091.1	37114.7	45198.9	46489.6	36403.1	42393	47079	positive	No Fragments	Vorinostat;Phenylalanyl-Valine;Valyl-Phenylalanine;Subaphylline;Feruloylputrescine	WAEXFXRVDQXREF-UHFFFAOYSA-N,IEHDJWSAXBGJIP-UHFFFAOYSA-N,GJNDXQBALKCYSZ-UHFFFAOYSA-N,SFUVCMKSYKHYLD-ALCCZGGFSA-N,SFUVCMKSYKHYLD-FNORWQNLSA-N	HMDB15568,HMDB29008,HMDB29134,HMDB33463,C10497	annotated
	657	264.18	291.83	23273.2	37079.3	32972.9	38473.7	29537.6	30816.7	28814.4	31581	31343.4	49930.4	24323.1	37253.6	30836.4	34337.2	27113.2	26390.1	31985.4	34225.2	35447.7	22191.3	positive	No Fragments	Hydroxyvalerylcarnitine;2-Hexenoylcholine	PSRQDLCMEPQOQH-YZRBJQDESA-N,FEBXWAFFYJZFMS-BQYQJAHWSA-N	HMDB13132,HMDB13162	annotated
	658	229.103	1066.41	1.26606e+06	1232243	1.29358e+06	1.19191e+06	1.45573e+06	1.73749e+06	1189071	1249655	1.33399e+06	1.21743e+06	1.32724e+06	1.20263e+06	1.24949e+06	1.29412e+06	1277038	1.2752e+06	1238800	1.23991e+06	1.15246e+06	1.31228e+06	positive	No Fragments	2-(Octylthio)ethanol	KXPXKNBDCUOENF-UHFFFAOYSA-N	C18863	annotated
	659	134.06	473.43	43375.6	84576.3	1.71771e+06	334383	638353	777144	502678	9816.51	524562	501740	1.00699e+06	1.31794e+06	657090	450216	797895	578637	1.12104e+06	405994	955276	398832	positive	Annotate in FrAnK	(±)-2-Hydroxy-2-phenylacetonitrile;Indoxyl;Indoxyl;5-Hydroxyindole;Mandelonitrile;Mandelonitrile;4-Hydroxybenzeneacetonitrile;4-Hydroxyphenylacetonitrile;2-Methyl-4,5-benzoxazole;1,3-Dihydro-(2H)-indol-2-one;Indolin-2-one;(S)-Mandelonitrile;Hydroxyindole	NNICRUQPODTGRU-UHFFFAOYSA-N,PCKPVGOLPKLUHR-UHFFFAOYSA-N,PCKPVGOLPKLUHR-UHFFFAOYSA-N,LMIQERWZRIFWNZ-UHFFFAOYSA-N,NNICRUQPODTGRU-QMMMGPOBSA-N,NNICRUQPODTGRU-QMMMGPOBSA-N,AYKYOOPFBCOXSL-UHFFFAOYSA-N,AYKYOOPFBCOXSL-UHFFFAOYSA-N,DQSHFKPKFISSNM-UHFFFAOYSA-N,JYGFTBXVXVMTGB-UHFFFAOYSA-N,JYGFTBXVXVMTGB-UHFFFAOYSA-N,NNICRUQPODTGRU-MRVPVSSYSA-N,NLMQHXUGJIAKTH-UHFFFAOYSA-N	HMDB34666,HMDB04094,C05658,HMDB59805,HMDB60486,C00561,HMDB29757,C03766,HMDB32390,HMDB61918,C12312,C02615,C02040	annotated
	660	257.98	475.04	17337.4	29703	380328	114428	202053	239091	160008	NA	180209	181417	331927	363257	215895	163469	262028	180785	316605	163604	278904	141445	positive	Annotate in FrAnK				annotated
	661	299.007	474.63	NA	11665	103595	30261.7	50095.4	65476.5	38986.3	NA	42389.4	40665.3	90255.2	105629	51291.9	42207.1	67315.3	54598	73871	32446.6	77621.3	31859.2	positive	No Fragments				annotated
	662	469.068	474.15	7231.12	9680.92	94755.3	34875.3	60127.5	70403.4	48029.2	NA	57266.7	55350.9	98226.9	99542.9	62514	47408.5	74522.9	59550.7	82396.1	46077.7	85075.3	37943.8	positive	No Fragments				annotated
	663	297.973	473.94	NA	8230.51	69274.4	26770	44487.3	53203.6	28623.7	NA	38413.3	39204.3	67640.7	79801.1	46855.7	36103.3	51450.5	48837.8	59126.2	29987.2	55321.2	35174.1	positive	No Fragments				annotated
	664	273.954	474.8	NA	NA	79697.7	22828.7	35798	53399.4	31579.5	NA	32549.7	38785.4	55276.6	71202.6	35941.5	31883.6	51503.8	35585.4	60001.3	27941.7	52521.3	23451.6	positive	No Fragments				annotated
	665	148.097	605.74	1309894	881992	1.01867e+06	875686	1.16556e+06	512748	852731	1.01181e+06	1.03315e+06	1.67873e+06	1341166	1.47734e+06	1034557	1.03406e+06	1117701	787690	1.28655e+06	789465	992996	439296	positive	Annotate in FrAnK	(2R*,3R*)-1,2,3-Butanetriol;1-Methylpyrrolinium;1-Methylpyrrolinium;(2R,3R,4R)-2-Amino-4-hydroxy-3-methylpentanoic acid;Trihydroxybutane;N-(2-Hydroxyethyl)-morpholine N-oxide;Fagomine;N-Hydroxy-L-isoleucine;Fagomine;Diethylene glycol	YAXKTBLXMTYWDQ-UHFFFAOYSA-N,FDWZAOGDOVQOLD-UHFFFAOYSA-N,FDWZAOGDOVQOLD-UHFFFAOYSA-N,OSCCDBFHNMXNME-UHFFFAOYSA-N,GTTSNKDQDACYLV-UHFFFAOYSA-N,WTPGFRPRHSDKNE-UHFFFAOYSA-N,YZNNBIPIQWYLDM-UHFFFAOYSA-N,YEGAKLYOVHUQIJ-WHFBIAKZSA-N,YZNNBIPIQWYLDM-HSUXUTPPSA-N,MTHSVFCYNBDYFN-UHFFFAOYSA-N	HMDB34778,HMDB60253,C06178,HMDB29449,HMDB61944,HMDB61157,HMDB33453,C20310,C10144,C14689	annotated
	666	166.053	636.29	466692	459824	474131	384684	1.6344e+06	297222	622699	520275	656926	924319	802878	402703	508173	369686	585618	428600	1.00634e+06	485970	419866	427625	positive	Annotate in FrAnK	Methionine sulfoxide;Ethiin;Ethyl methanesulfonate;L-Methionine S-oxide;L-Methionine (R)-S-oxide;L-Methionine (S)-S-oxide	QEFRNWWLZKMPFJ-UHFFFAOYSA-N,CSZTZFUEOCFFJH-UHFFFAOYSA-N,PLUBXMRUUVWRLT-UHFFFAOYSA-N,QEFRNWWLZKMPFJ-YGVKFDHGSA-N,QEFRNWWLZKMPFJ-ZXPFJRLXSA-N,QEFRNWWLZKMPFJ-MFXDVPHUSA-N	HMDB02005,HMDB37057,C19239,C02989,C15998,C15999	annotated
	667	734.569	218.9	810112	1.63259e+06	862873	949722	440982	922701	1.07782e+06	848003	853919	907813	705591	843674	976732	696676	817461	1034380	1.22398e+06	841752	823498	805873	positive	Annotate in FrAnK	PE(20:0/15:0);PE(20:0/15:0);PC(16:0/16:0);PC(16:0/16:0);PE(15:0/20:0);PE(15:0/20:0);DG(20:0/0:0/20:5n3);DG(18:0/0:0/22:5n3);DG(18:0/0:0/22:5n6);DG(18:1n7/0:0/22:4n6);DG(18:1(11Z)/22:4(7Z,10Z,13Z,16Z)/0:0);DG(18:0/22:5(7Z,10Z,13Z,16Z,19Z)/0:0);DG(18:0/22:5(7Z,10Z,13Z,16Z,19Z)/0:0)[iso2];DG(18:0/22:5(4Z,7Z,10Z,13Z,16Z)/0:0);DG(18:3(9Z,12Z,15Z)/22:2(13Z,16Z)/0:0);DG(18:3(9Z,12Z,15Z)/22:2(13Z,16Z)/0:…	OUNAKUJUDICZMA-KXQOOQHDSA-N,OUNAKUJUDICZMA-KXQOOQHDSA-N,KILNVBDSWZSGLL-KXQOOQHDSA-N,KILNVBDSWZSGLL-KXQOOQHDSA-N,NJGIRBISCGPRPF-KXQOOQHDSA-N,NJGIRBISCGPRPF-KXQOOQHDSA-N,UFBCJKWLEUICAE-YVAAATNKSA-N,DRUQEDUMAQZVOU-NIZIMQIGSA-N,XIZKIPQKOHUAHX-WZARRQHISA-N,IKSWSKJAXUGKHC-SBWCHVBCSA-N,NKDHOYXNDMODDX-YBHIYYQISA-N,JDCKQBKHWBEMSZ-QYYXEFEZSA-N,JDCKQBKHWBEMSZ-QYYXEFEZSA-N,LTTZSZYLXABAOL-PYZFZJQXSA-N,BNNRAXX…	HMDB09219,LMGP02010825,HMDB00564,LMGP01010564,HMDB08899,LMGP02010463,HMDB56084,HMDB56060,HMDB56055,HMDB56189,HMDB07205,HMDB07178,LMGL02010205,HMDB07177,HMDB07320,LMGL02010213,HMDB07234,LMGL02010204,HMDB56262,HMDB07291,LMGL02010493,HMDB56224,HMDB56230,HMDB56208,HMDB07403,HMDB07402,LMGL02010176,HMDB07430,LMGL02010175,HMDB07429,HMDB56300,HMDB07348,HMDB07375,LMGL02010177,HMDB56345,HMDB08031,LMGP01010…	annotated
	668	172.17	247.82	469180	604941	713935	548912	1.62113e+06	1.02482e+06	914679	1019783	526084	712195	835671	1.12178e+06	898832	1384743	475079	670166	1350071	1.52915e+06	679358	1.32472e+06	positive	Annotate in FrAnK	(±)-2-Octanol;(S)-3-Ethyl-4-methylpentanol;Octanol;1-Octanol;n-octanol;(S)-3-Octanol;3-Octanol;2,3,4-Trimethyl-3-pentanol;N,2,3-Trimethyl-2-(1-methylethyl)butanamide;4-Methyl-2-heptanol;xi-2-Ethyl-1-hexanol;2-Ethylhexan-1-ol;(2xi,4xi)-2,4-Dimethyl-1-hexanol;2-Ethyl-4-methyl-1-pentanol;4S-Methylheptan-3R-ol;4S-Methylheptan-3S-ol;3-Methylheptan-2-ol;2-Methylheptan-4R-ol;6-Methylheptan-3-ol;Octan-3S…	SJWFXCIHNDVPSH-UHFFFAOYSA-N,RWIFVESHBHTZEM-UHFFFAOYSA-N,KBPLFHHGFOOTCA-UHFFFAOYSA-N,KBPLFHHGFOOTCA-UHFFFAOYSA-N,KBPLFHHGFOOTCA-UHFFFAOYSA-N,NMRPBPVERJPACX-UHFFFAOYSA-N,NMRPBPVERJPACX-UHFFFAOYSA-N,PLSMHHUFDLYURK-UHFFFAOYSA-N,RWAXQWRDVUOOGG-UHFFFAOYSA-N,GUHWHNUGIGOSCN-UHFFFAOYSA-N,YIWUKEYIRIRTPP-UHFFFAOYSA-N,YIWUKEYIRIRTPP-UHFFFAOYSA-N,GDRBQWCGBCJTLB-UHFFFAOYSA-N,QCHSJPKDWOFACC-UHFFFAOYSA-N,BKQICAF…	HMDB34261,HMDB59859,HMDB01183,C00756,LMFA05000130,HMDB30070,C17144,HMDB36166,HMDB36195,HMDB31589,HMDB31231,C02498,HMDB37791,HMDB13818,LMFA05000472,LMFA05000473,LMFA05000479,LMFA05000476,LMFA05000482,LMFA05000492,LMFA05000490,LMFA08010005	annotated
	669	229.103	1146.81	1.51023e+06	1.52039e+06	1.43786e+06	1.47658e+06	1.6059e+06	1.51315e+06	1.49798e+06	1.53998e+06	1.51232e+06	1.50354e+06	1.5656e+06	1.57723e+06	1.5288e+06	1.49862e+06	1.54728e+06	1.48887e+06	1.548e+06	1.50877e+06	1473975	1.51993e+06	positive	No Fragments	2-(Octylthio)ethanol	KXPXKNBDCUOENF-UHFFFAOYSA-N	C18863	annotated
	670	204.913	805.82	1.10883e+06	636788	496380	1.06365e+06	779574	1.52161e+06	708318	834842	1.16555e+06	1096877	1.35655e+06	1.21461e+06	1.37739e+06	1.57269e+06	1.33926e+06	1.26989e+06	948756	1.26919e+06	1.23839e+06	1.38584e+06	positive	Annotate in FrAnK				annotated
	671	270.884	804.17	518698	326556	259030	769781	304945	873758	290787	465823	526084	491499	657423	576176	686929	864492	683040	618397	646929	631432	609612	970185	positive	Annotate in FrAnK				annotated
	672	310.877	802.43	277983	176566	120834	525586	169334	726184	160099	252055	290839	261813	422980	460339	681645	779399	433692	405635	405948	390953	405089	758267	positive	Annotate in FrAnK				annotated
	673	346.844	806.29	205079	120544	86331.1	282374	146316	475058	135686	197424	203146	207400	359960	322554	430318	474733	381109	365469	330234	354693	220537	350121	positive	Annotate in FrAnK				annotated
	674	392.012	813.4	61811.8	51113.9	43583.3	65192	60046.6	74529	67856.8	64050.1	62492.4	75256.2	82233.1	71186	71011.9	81258.6	90930.4	74183.5	63670.1	75123.1	71887.8	71415.8	positive	No Fragments				annotated
	675	731.606	240.43	1.33899e+06	1.23291e+06	1.46543e+06	1.4294e+06	612380	1.19348e+06	1.56961e+06	991550	1250599	1.08184e+06	1.02451e+06	1.20392e+06	1.14975e+06	1.17105e+06	959660	853015	1.41313e+06	935560	1.06431e+06	1.41444e+06	positive	Annotate in FrAnK	SM(d18:0/18:1(9Z));SM(d18:0/18:1(9Z));SM(d18:0/18:1(11Z));stearoyl sphingomyelin;SM(d18:1/18:0);PE-Cer(d15:1(4E)/24:0);PE-Cer(d14:1(4E)/25:0);PE-Cer(d16:1(4E)/23:0);SM(d16:1/20:0)	XYLWKHKCYHMVMA-RVPJYPCXSA-N,XYLWKHKCYHMVMA-RVPJYPCXSA-N,HHAUPBIWIXBMEU-MMVRYLQTSA-N,LKQLRGMMMAHREN-YJFXYUILSA-N,LKQLRGMMMAHREN-YJFXYUILSA-N,QANLPMFBPOAOFV-YJFXYUILSA-N,PBJQROPNJJQVIY-YJFXYUILSA-N,BUNPCMSTWXDZQU-YJFXYUILSA-N,CYAOJEYKBPRRNW-YJFXYUILSA-N	HMDB12089,LMSP03010031,HMDB12088,HMDB62559,LMSP03010001,LMSP03020018,LMSP03020013,LMSP03020025,LMSP03010052	annotated
	676	794.605	246.49	970990	992786	1.50653e+06	802007	356518	1.03011e+06	888794	866142	1226449	1.52754e+06	1.16664e+06	1.2129e+06	934988	814824	902908	1.19485e+06	1.1116e+06	1.2011e+06	691324	922469	positive	No Fragments	PC(P-18:1(11Z)/18:0);PC(P-18:1(11Z)/18:0);PC(P-18:1(11Z)/20:3(5Z,8Z,11Z));PC(P-18:1(11Z)/20:3(8Z,11Z,14Z));PC(P-18:0/18:1(9Z));PC(P-18:0/18:1(9Z));PC(P-18:0/18:1(11Z));PC(P-18:0/18:1(11Z));PC(P-18:0/20:4(8Z,11Z,14Z,17Z));PC(P-18:0/20:4(5Z,8Z,11Z,14Z));PC(P-18:0/20:4(5Z,8Z,11Z,14Z));PC(P-16:0/20:1(11Z));PC(P-16:0/20:1(11Z));PC(P-16:0/22:4(7Z,10Z,13Z,16Z));PC(P-18:1(9Z)/18:0);PC(P-18:1(9Z)/18:0);PC…	JYHADTSONAUXLU-NMAVXMHBSA-N,JYHADTSONAUXLU-NMAVXMHBSA-N,DYFGXBAIDOATAE-DSLLYOFSSA-N,DBQMOXDLWKVKKG-REWQMPQJSA-N,DSWOVBIRJNAJAF-NVJOKYTBSA-N,DSWOVBIRJNAJAF-NVJOKYTBSA-N,JDTHSYITWRQVSV-CESBNGMCSA-N,JDTHSYITWRQVSV-CESBNGMCSA-N,YPAPIRJFGNBODV-AMFPDOHCSA-N,FHHVIBPVBBRLOR-IYACIECVSA-N,FHHVIBPVBBRLOR-IYACIECVSA-N,WXILBCFZIXHZIG-KOUVQCMKSA-N,WXILBCFZIXHZIG-KOUVQCMKSA-N,DQZNSYOOQMCBDC-PZVMGWTJSA-N,ZOTYCHI…	HMDB11274,LMGP01030136,HMDB11284,HMDB11285,HMDB11243,LMGP01030013,HMDB11242,LMGP01030130,HMDB11254,HMDB11253,LMGP01030012,HMDB11216,LMGP01030037,HMDB11226,HMDB11307,LMGP01030146,HMDB11317,HMDB11318,HMDB11450,HMDB01060,HMDB08324,HMDB08393,HMDB08392,HMDB08456,HMDB08425,HMDB08424,HMDB08489,HMDB08652,HMDB08094,HMDB08063,HMDB08062,HMDB08127,HMDB13418,LMGP01020203,HMDB13428,LMGP01030112,HMDB13432,LMGP0…	annotated
	677	680.48	208.28	1.20506e+06	1.46368e+06	1.24032e+06	1.44068e+06	1.34689e+06	918477	1.21863e+06	1.42563e+06	1.13548e+06	1.08506e+06	1.46664e+06	1.19143e+06	1.52157e+06	1.13259e+06	1.24467e+06	1.21139e+06	1.31385e+06	1337762	1.50017e+06	1.20081e+06	positive	Annotate in FrAnK				annotated
	678	153.066	432.72	424619	158344	1.5125e+06	431134	857505	146281	490813	1.41901e+06	142196	167934	108437	76958.4	69389.3	120879	255391	218830	67618.3	152559	113348	131010	positive	Annotate in FrAnK	2-Acetyloxazole;Pyrrole-2-carboxylic acid;Pyrrole-2-carboxylate;N1-Methyl-2-pyridone-5-carboxamide;N1-Methyl-2-pyridone-5-carboxamide;N1-Methyl-4-pyridone-3-carboxamide;N1-Methyl-4-pyridone-5-carboxamide;4-Amino-2-nitrotoluene;3,4-Dihydroxypyridine;3-Hydroxy-4H-pyrid-4-one;2,5-Dihydroxypyridine;2,6-Dihydroxypyridine;2-Amino-4-nitrotoluene	QCDUAXSWPGEYBB-UHFFFAOYSA-N,WRHZVMBBRYBTKZ-UHFFFAOYSA-N,WRHZVMBBRYBTKZ-UHFFFAOYSA-N,JLQSXXWTCJPCBC-UHFFFAOYSA-N,JLQSXXWTCJPCBC-UHFFFAOYSA-N,KTLRWTOPTKGYQY-UHFFFAOYSA-N,KTLRWTOPTKGYQY-UHFFFAOYSA-N,GDIIPKWHAQGCJF-UHFFFAOYSA-N,ZCUUVWCJGRQCMZ-UHFFFAOYSA-N,ZCUUVWCJGRQCMZ-UHFFFAOYSA-N,CHGPEDOMXOLANF-UHFFFAOYSA-N,WLFXSECCHULRRO-UHFFFAOYSA-N,DSBIJCMXAIKKKI-UHFFFAOYSA-N	HMDB38175,HMDB04230,C05942,HMDB04193,C05842,HMDB04194,C05843,C18320,C02932,C03927,C01059,C03056,C16398	annotated
	679	570.355	246.11	414355	653704	497101	264682	443169	671490	157830	486311	820172	461794	434491	426536	591090	792923	1.50405e+06	1126292	593624	533569	622645	488276	positive	No Fragments	LysoPC(22:5(4Z,7Z,10Z,13Z,16Z));LysoPC(22:5(7Z,10Z,13Z,16Z,19Z))	YBUXFQUGNPBZPS-YNBHEIDWSA-N,BIEOSECQPGGZMF-NAIWXXGBSA-N	HMDB10402,HMDB10403	annotated
	680	568.34	247.87	982158	826962	650417	188237	256260	691828	136750	656316	836238	961788	832824	304535	1.18206e+06	1.43315e+06	1.32959e+06	1.38097e+06	905593	675892	629277	195381	positive	Annotate in FrAnK	LysoPC(22:6(4Z,7Z,10Z,13Z,16Z,19Z));PC(22:6(4Z,7Z,10Z,13Z,16Z,19Z)/0:0);Eudesobovatol A;Eudesobovatol B	LSOWKZULVQWMLY-APPDJCNMSA-N,LSOWKZULVQWMLY-APPDJCNMSA-N,JKKWXFYURXPBFN-CLRSYFRZSA-N,AGBYBGPUAJZWDY-CLRSYFRZSA-N	HMDB10404,LMGP01050056,C10562,C17677	annotated
	681	546.355	249.98	1.09841e+06	648180	1.42277e+06	764956	1.02364e+06	922107	862777	903877	1.07233e+06	965670	651942	891199	926691	980429	955655	736882	702924	696813	569468	1.24828e+06	positive	No Fragments	LysoPC(20:3(5Z,8Z,11Z));LysoPC(20:3(8Z,11Z,14Z));PC(20:3(8Z,11Z,14Z)/0:0);Adlupone	YHGXYYIGHBPDMX-BUTFDPNWSA-N,BBNHCUBQEQJHIG-FZZJNMCHSA-N,BBNHCUBQEQJHIG-FZZJNMCHSA-N,NHAJHKARKKFXMR-UHFFFAOYSA-N	HMDB10393,HMDB10394,LMGP01050133,HMDB32111	annotated
	682	234.077	390.97	1.26242e+06	1.0836e+06	1.07267e+06	1.02369e+06	1.18262e+06	1.12477e+06	917082	1.3396e+06	1.02537e+06	979404	1.19491e+06	993527	1099989	1017507	1.11948e+06	1.07768e+06	1.09588e+06	1.26365e+06	992720	1.16419e+06	positive	Annotate in FrAnK				annotated
	683	229.103	1094.67	1.24539e+06	1.28887e+06	1.19034e+06	1.24442e+06	1.2593e+06	1.21564e+06	1235634	1.23812e+06	1.22336e+06	1.27778e+06	1.32362e+06	1.20263e+06	1.2147e+06	1.3166e+06	1.23312e+06	1.28235e+06	1238800	1.24368e+06	1.14144e+06	1.2191e+06	positive	No Fragments	2-(Octylthio)ethanol	KXPXKNBDCUOENF-UHFFFAOYSA-N	C18863	annotated
	684	647.458	207.18	950552	965403	800384	982065	1.10611e+06	794966	980492	1.05105e+06	882961	932486	1.08811e+06	1.04105e+06	851626	1.02734e+06	1.01441e+06	987916	1.0775e+06	1.11136e+06	1307584	1.01657e+06	positive	Annotate in FrAnK				annotated
	685	681.483	208.4	622357	620960	652013	703573	639522	506604	489947	687774	551904	550084	698640	651208	631400	545801	636615	554514	574885	685899	649426	547996	positive	No Fragments	PA(O-16:0/18:2(9Z,12Z));PA(P-20:0/14:1(9Z));PA(P-16:0/18:1(9Z));PA(P-18:0/16:1(9Z))	GIDQSIIZZSMEPG-JKPSPTFZSA-N,QQSRHKYPRNWYGO-MMMOWTGRSA-N,KOHXPJXFLVIGIG-UCOBIXKMSA-N,ALWWTQBRYMGUAR-CPFPGZRNSA-N	LMGP10020081,LMGP10030059,LMGP10030089,LMGP10030035	annotated
	686	426.358	246.66	272137	636679	772385	625104	457512	180068	1.28554e+06	399468	268359	319970	284979	246414	280572	273165	199075	214549	175726	253208	173290	399046	positive	Annotate in FrAnK	MG(0:0/20:1(11Z)/0:0);MG(20:1(11Z)/0:0/0:0);Oleoylcarnitine;Tetrahydropersin;Vaccenyl carnitine;Elaidic carnitine;O-oleoylcarnitine;11Z-Octadecenylcarnitine;Tricosanedioic acid	YRAZXZXQMMJRRV-KTKRTIGZSA-N,HPTOSMWVVSKAGZ-DYYZXQNHSA-N,ASTZXVSQSSBFOS-FRHQNKJESA-N,ZLVJJMWEIHRVLD-UHFFFAOYSA-N,HITOYGLMAFIRNI-YSESTWPTSA-N,IPOLTUVFXFHAHI-OUKQBFOZSA-N,IPOLTUVFXFHAHI-SEYXRHQNSA-N,HITOYGLMAFIRNI-JCKUYFFHSA-N,QJXPRGZXRIIGOP-UHFFFAOYSA-N	HMDB11543,HMDB11573,HMDB05065,HMDB36344,HMDB06351,HMDB06464,HMDB62772,HMDB13338,LMFA01170038	annotated
	687	353.026	627.19	1.25675e+06	1279911	902572	912640	713710	446854	832767	744094	994247	964465	986528	625288	482012	696209	767328	620251	1094295	813610	791177	940697	positive	Annotate in FrAnK	1-Salicylate glucuronide;Beta-D-Glucopyranuronic acid;Inosine 2',3'-cyclic phosphate ;Blighinone;2,8-Di-O-methylellagic acid;2,3-Di-O-methylellagic acid;3',5'-Cyclic IMP;Nuarimol	JSCWDKKMLIQCMR-CDHFTJPESA-N,IXVVXKRKCLJCKA-UNLLLRGISA-N,SBJVDTBACUMFFD-KQYNXXCUSA-N,YFUQJMOETZJFHO-UHFFFAOYSA-N,SUBZWRYOAOVYOC-UHFFFAOYSA-N,DMPZOHHHRRENRS-UHFFFAOYSA-N,DMJWGQPYNRPLGA-KQYNXXCUSA-N,SAPGTCDSBGMXCD-UHFFFAOYSA-N	HMDB10313,HMDB10314,HMDB11680,HMDB30643,HMDB41396,HMDB41395,C00943,C11185	annotated
	688	558.136	624.99	1.20754e+06	1.09339e+06	838215	833223	844906	418022	693172	787205	879719	1.01991e+06	992566	452607	404694	485999	787885	636590	954025	740508	650472	1.00788e+06	positive	Annotate in FrAnK	Gravacridonetriol glucoside;Salvianolic acid A;5'-Methoxyhydnocarpin-D	BFVREXFWNFMMSF-UHFFFAOYSA-N,YMGFTDKNIWPMGF-UCPJVGPRSA-N,NIOAGUZTTGFPGK-ILBGXUMGSA-N	HMDB29331,C10492,C11162	annotated
	689	270.884	797.65	871349	931412	903422	1.01206e+06	828342	1146122	873613	970568	1.03855e+06	1.07458e+06	1.27263e+06	1150346	1.12434e+06	1.16487e+06	1.19231e+06	1.07577e+06	960142	1.1437e+06	1181160	970185	positive	No Fragments				annotated
	690	310.877	797.17	690789	691413	694493	823106	680358	851743	670908	777866	743569	791577	1.1069e+06	955987	962415	977736	997804	798219	869979	1.03314e+06	865734	868777	positive	No Fragments				annotated
	691	376.848	797.04	278735	281280	258492	327778	297788	376284	293598	310902	294950	349448	444163	411810	407164	409655	458432	367309	346827	443603	349908	343435	positive	Annotate in FrAnK				annotated
	692	412.815	798.2	245044	238696	253209	321795	250234	345009	260623	288403	240560	289317	408906	366488	360386	370905	426895	358312	305989	390413	335604	319600	positive	Annotate in FrAnK				annotated
	693	438.849	796.86	109694	125882	121739	130196	124335	163969	133407	126474	118712	145339	210899	160804	155989	173491	165618	146439	132521	152051	151349	133540	positive	No Fragments				annotated
	694	416.841	796.49	120238	96878	117145	144209	118381	139195	97052.4	136745	127775	116954	198156	152735	173889	165544	194533	155383	136101	162562	157387	157417	positive	Annotate in FrAnK				annotated
	695	354.866	797.34	64411.4	63087.8	65858.5	81975.7	58201.1	81416.7	57221.2	67306.8	65308.3	107563	100782	94588	86005.7	77542.9	98460.8	80898.6	63591.3	84672.9	97818.7	83000.6	positive	No Fragments				annotated
	696	306.861	802.29	99610	73822.8	76972.1	93238.3	102495	103489	76696.1	92887.4	89813.9	99238.1	105430	83033.4	97184.7	81724	98453.9	92754.2	94891.9	98368.2	87065.9	72803.3	positive	No Fragments				annotated
	697	328.843	797.11	62879.7	64193.6	70212.5	66043.3	62748.4	66373.2	60747.2	70201.6	62481.3	84570.2	64972.2	71194.1	72659.7	65698.9	60580.2	65339.4	79957	65629	58262.9	53311.5	positive	No Fragments				annotated
	698	348.839	798.62	51985.9	39333.4	38952.5	43965.1	39903	50418.2	36011.1	44217.9	34962.1	43084.9	61674.5	52357.4	54752.1	60080.7	63448.8	57228.6	43024	55534.8	41029	57605.2	positive	No Fragments				annotated
	699	133.061	601.66	263965	821450	975416	534240	1.18166e+06	265167	1.20811e+06	887811	187496	365550	177434	347543	304297	273105	249670	135150	238995	190985	263970	185701	positive	Annotate in FrAnK	Ureidopropionic acid;3-Ureidopropionate;L-Asparagine;L-Asparagine;D-Asparagine;D-Asparagine;Glycyl-glycine;Glycylglycine;N-Carbamoylsarcosine;N-Carbamoylsarcosine;Methylazoxymethanol acetate;N-Nitroso-N-methylurethane;Asparagine	JSJWCHRYRHKBBW-UHFFFAOYSA-N,JSJWCHRYRHKBBW-UHFFFAOYSA-N,DCXYFEDJOCDNAF-REOHCLBHSA-N,DCXYFEDJOCDNAF-REOHCLBHSA-N,DCXYFEDJOCDNAF-UWTATZPHSA-N,DCXYFEDJOCDNAF-UWTATZPHSA-N,YMAWOPBAYDPSLA-UHFFFAOYSA-N,YMAWOPBAYDPSLA-UHFFFAOYSA-N,SREKYKXYSQMOIB-UHFFFAOYSA-N,SREKYKXYSQMOIB-UHFFFAOYSA-N,BELPJCDYWUCHKF-WAYWQWQTSA-N,CAUBWLYZCDDYEF-UHFFFAOYSA-N,DCXYFEDJOCDNAF-UHFFFAOYSA-N	HMDB00026,C02642,HMDB00168,C00152,HMDB33780,C01905,HMDB11733,C02037,HMDB12265,C01043,C19258,C19301,C16438	annotated
	700	236.998	787.85	589655	658883	1.02633e+06	738930	796426	431959	1.20221e+06	536820	543731	401437	348110	313965	264822	371634	402046	348387	402372	314681	417768	433098	positive	Annotate in FrAnK	Fenpiclonil	FKLFBQCQQYDUAM-UHFFFAOYSA-N	C14268	annotated
	701	280.962	787.91	518134	584867	832163	623285	685071	410323	936364	525675	446338	396757	347644	316790	252634	371121	397846	371836	359888	316248	440416	413377	positive	Annotate in FrAnK				annotated
	702	320.954	787.73	375898	386222	581257	440048	467677	315317	667027	345937	334928	246757	266152	245409	205530	243426	300700	236198	259289	229282	295154	314104	positive	Annotate in FrAnK				annotated
	703	386.926	787.36	237412	252115	376633	277536	299727	198730	384215	243832	222509	184065	184895	175954	141337	177708	218144	185894	167833	164015	209799	183733	positive	Annotate in FrAnK				annotated
	704	448.926	786.69	100203	119391	164217	122682	121752	87820.9	176378	94498.5	99270.4	84007	79588.3	82277.8	54494.5	73986.1	84157	62517.9	89865.6	73897.5	88475	76125.6	positive	No Fragments				annotated
	705	554.89	786.57	94238.1	102688	126683	122726	113432	82603.6	146939	96552.7	91877.9	70000.3	76676	77010.2	60383.1	83643.2	93112.8	66543.5	72992.4	53599.8	83588.1	71255	positive	No Fragments				annotated
	706	492.891	786.63	89865.5	116961	143711	106048	103810	85284.6	140117	87063.6	74626.2	60943.5	77557.1	68667.2	66118.2	73991.1	86172.6	74694.3	62394.2	57046	84277.9	83679.1	positive	No Fragments				annotated
	707	594.909	786.81	80933	93763.4	118804	105098	108097	79359.4	143575	70839.8	66267.2	67926.9	70902.4	50749.2	51005.2	72526.6	72764	67660.5	60282.7	48830.9	76729.2	71292.3	positive	No Fragments				annotated
	708	532.908	787.25	63540.4	81958.5	97637.4	85386.6	88070.1	62405.9	134901	72796	62469.7	54895.2	57425.1	61400.7	49949.4	50603.8	66959	64389.2	74637	47013.3	72868.6	57850	positive	No Fragments				annotated
	709	470.909	787.25	90959.4	86879.6	118920	103990	101554	61252.5	126504	75796.5	71889.2	68080.2	60586.3	62431.8	41567.6	82807.8	78891.8	54400.3	55527.9	50005.9	56770	64546.2	positive	No Fragments				annotated
	710	364.944	788.04	90914.4	96880.6	116199	93787.1	104569	59473.3	126203	74445.5	63383.7	59290.5	58996.7	56548	39172.5	51579.6	59815.2	51381.2	61269.7	56813.3	59760.2	62506.7	positive	No Fragments				annotated
	711	426.918	787.06	84649.6	93121.1	108191	101988	91925.2	69025.2	120009	89345.9	77492.9	62072.5	67438.3	63029.3	43503.6	68385	77209.8	52802.9	58428.8	64425.4	82897.9	68341.6	positive	No Fragments				annotated
	712	510.927	786.99	74448.5	80819	118081	100290	101534	81961.9	114810	69332	60811	64700.1	52473.5	53688.7	50151	68623.3	67502.7	51768.1	61173.3	52598.1	63265.6	61253.1	positive	No Fragments				annotated
	713	638.872	786.69	54903.2	61223.2	78320.6	59598.2	73051.2	40560.6	88803.2	64251.6	50844.6	38779.6	41927.3	36303.4	32115.6	50581.2	43579.3	39402	40110.1	39718.1	39111.7	47115.7	positive	No Fragments				annotated
	714	299.994	789.62	32564.6	20473	67282.1	59106.2	67391.4	29152	86225.5	49418	26450.2	28925	12174.9	29023.8	23380.5	37046.8	20903.9	22468.5	19289.4	24210.8	44327	37660	positive	No Fragments	2-methoxyacetaminophen sulfate;1,2,3-Tris(chloromethoxy)propane	NZKKXAGORRATJB-UHFFFAOYSA-N,SWXSJBPKOPJPJL-UHFFFAOYSA-N	HMDB62550,C19544	annotated
	715	298.96	788.41	37080.9	21826.4	63569.3	75944	55774.2	34762.9	81585.9	43464.6	24282.8	33603.7	12726	32748.1	21722.7	35453.7	19061.8	22675.5	17935.1	16873.6	39085.8	34552.5	positive	No Fragments				annotated
	716	616.891	786.15	47254.2	52677.1	68956.8	61944.7	58652.8	47348.9	74380.5	48959.8	52670.9	36169.9	40107.7	35199.4	35424.6	45876.3	49304.1	30678.6	40940.8	26482.8	48213.4	37413	positive	No Fragments				annotated
	717	276.964	787.98	46781.3	45688	61436.2	41281.4	52425.3	30080.1	71331.4	40238.8	43917.7	34269.6	26710.3	29357.8	21128.6	28264.9	33255.7	23014	31512.5	31686	38325.8	42756.6	positive	No Fragments				annotated
	718	426.944	787.55	40029.7	45104.6	68753.3	53897.5	51803	34699.4	59992.2	51097.4	39311	40955	39633.5	25487.1	23687.5	28730.8	30785.3	31658.6	31703.1	21566.5	29898.3	37550.1	positive	No Fragments				annotated
	719	678.891	786.93	40146	46943.8	53608.6	48351.9	53644.1	36502.2	68070	42710.8	39548.4	32400.8	33474.7	30724.1	28914.5	30145.9	38952.3	32764.9	30328.8	36598.6	39739.4	30442.2	positive	No Fragments				annotated
	720	302.943	787.84	37814.7	43126.6	44858.5	32180.5	43395.5	21622.9	59383.6	33708.4	27521.9	23648.4	19603	22157.6	15258.3	24427.4	26406.4	16287.2	24607.2	21302.2	25934.6	23400.9	positive	No Fragments				annotated
	721	317.084	672.49	438000	382443	395803	384097	385399	447563	357311	381758	528985	1.19659e+06	788129	925205	408954	450107	495197	429121	565182	393302	1.01807e+06	796726	positive	No Fragments	Tuliposide B;2-(4-Chlorophenyl)-3-phenyl-3-(2-pyridinyl)acrylonitrile;1-O-(3R,4-dihydroxy-2-methylene-butanoyl)-beta-D-glucopyranose;6-O-(3R,4-dihydroxy-2-methylene-butanoyl)-beta-D-glucopyranose	KVRQQFBSAHPTAB-FUYPYFFWSA-N,DTMPHIBDOAJNRF-ZZEZOPTASA-N,KVRQQFBSAHPTAB-CQUMXOOTSA-N,FMHJNIRDGYFPEC-WYFQEVEQSA-N	C08570,C14893,LMFA13010038,LMSL05000003	annotated
	722	168.123	390.68	151865	162518	266830	156587	628563	325583	318483	405228	234410	251722	825548	340003	593336	468200	242355	348402	1.19055e+06	1.02446e+06	236584	804457	positive	No Fragments	Choline;Choline	OEYIOHPDSNJKLS-UHFFFAOYSA-N,OEYIOHPDSNJKLS-UHFFFAOYSA-N	HMDB00097,C00114	annotated
	723	147.076	562.59	108918	512003	1.18517e+06	471831	910302	190955	625867	647034	111324	219419	93290.5	167753	207076	173934	208424	69022	154791	121438	143730	108908	positive	Annotate in FrAnK	L-Glutamine;L-Glutamine;L-Serine;L-Serine;Alanyl-Glycine;Alanylglycine;Ureidoisobutyric acid;3-Ureidoisobutyrate;Protein serine;DL-Serine;2-Amino-3-hydroxypropanoic acid;D-Glutamine;D-Glutamine;D-Serine;D-Serine;Glutamine;Isoglutamine	ZDXPYRJPNDTMRX-VKHMYHEASA-N,ZDXPYRJPNDTMRX-VKHMYHEASA-N,MTCFGRXMJLQNBG-REOHCLBHSA-N,MTCFGRXMJLQNBG-REOHCLBHSA-N,CXISPYVYMQWFLE-UHFFFAOYSA-N,CXISPYVYMQWFLE-UHFFFAOYSA-N,PHENTZNALBMCQD-UHFFFAOYSA-N,PHENTZNALBMCQD-UHFFFAOYSA-N,MTCFGRXMJLQNBG-UHFFFAOYSA-N,MTCFGRXMJLQNBG-UHFFFAOYSA-N,MTCFGRXMJLQNBG-UHFFFAOYSA-N,ZDXPYRJPNDTMRX-GSVOUGTGSA-N,ZDXPYRJPNDTMRX-GSVOUGTGSA-N,MTCFGRXMJLQNBG-UWTATZPHSA-N,MTCFGRX…	HMDB00641,C00064,HMDB00187,C00065,HMDB28687,HMDB06899,HMDB02031,C05100,HMDB62263,C00716,LMFA01100045,HMDB03423,C00819,HMDB03406,C00740,C00303,C16673	annotated
	724	123.117	262.83	460204	693863	695661	360106	713652	613991	632042	620506	553488	636532	546581	813763	1.08275e+06	687486	498583	733922	1.17766e+06	567307	493129	407015	positive	Annotate in FrAnK	Santene;3-Allyl-1-cyclohexene	LSIXBBPOJBJQHN-UHFFFAOYSA-N,RGURBRHZWFDJBM-UHFFFAOYSA-N	HMDB38140,HMDB61784	annotated
	725	446.108	630.73	824947	888315	784504	429701	980849	667324	638505	577532	950891	811807	1.05567e+06	556815	394760	402040	917238	632201	1.17698e+06	930239	778529	564384	positive	Annotate in FrAnK	Urolithin A-8-O-glucuronide;Urolithin A-3-O-glucuronide;alpha-(Methoxyimino)-N-methyl-2-[[[1-[3-(trifluoromethyl)phenyl]ethoxy]imino]methyl]benzeneacetamide	KXBXNRJGUDTJQS-FDQIELQPSA-N,KXBXNRJGUDTJQS-UHFFFAOYSA-N,PQHXFGUTAAIHOC-XZZSYSLUSA-N	HMDB60022,HMDB29222,HMDB36028	annotated
	726	116.071	437.38	207225	114762	479083	116967	376330	153931	144828	212615	262804	796341	478274	954276	954192	505942	279319	562553	1.17392e+06	555071	591011	337646	positive	No Fragments	Pterolactam;L-Proline;L-Proline;Propionic acid;Propanoate;Propionic acid;4-Amino-2-methylenebutanoic acid;Acetamidopropanal;3-Acetamidopropanal;Hydroxyacetone;Hydroxyacetone;Ethyl formate;D-Lactaldehyde;(R)-Lactaldehyde;Methyl acetate;Methyl acetate;D-Proline;D-Proline;3-Hydroxypropanal;3-Hydroxypropanal;Lactaldehyde;(S)-Lactaldehyde;Glycidol;Proline;Lactaldehyde	VULIHENHKGDFAB-UHFFFAOYSA-N,ONIBWKKTOPOVIA-BYPYZUCNSA-N,ONIBWKKTOPOVIA-BYPYZUCNSA-N,XBDQKXXYIPTUBI-UHFFFAOYSA-N,XBDQKXXYIPTUBI-UHFFFAOYSA-N,XBDQKXXYIPTUBI-UHFFFAOYSA-N,FTWHFXMUJQRNBK-UHFFFAOYSA-N,ARJPPNFIEQKVBB-UHFFFAOYSA-N,ARJPPNFIEQKVBB-UHFFFAOYSA-N,XLSMFKSTNGKWQX-UHFFFAOYSA-N,XLSMFKSTNGKWQX-UHFFFAOYSA-N,WBJINCZRORDGAQ-UHFFFAOYSA-N,BSABBBMNWQWLLU-GSVOUGTGSA-N,BSABBBMNWQWLLU-GSVOUGTGSA-N,KXKVLQR…	HMDB34208,HMDB00162,C00148,HMDB00237,C00163,LMFA01010003,HMDB30409,HMDB12880,C18170,HMDB06961,C05235,HMDB31229,HMDB06458,C00937,HMDB31523,C17530,HMDB03411,C00763,HMDB03453,C00969,HMDB03052,C00424,C10920,C16435,C05999	annotated
	727	130.065	434.7	86590.5	144348	1.1578e+06	207845	229158	159132	174977	101478	164432	235692	151203	395695	175768	78302.1	261746	97352.9	378640	292096	306870	97853.9	positive	No Fragments	Isoquinoline;Isoquinoline;Quinoline;Quinoline;3-Methylene-indolenine	AWJUIBRHMBBTKR-UHFFFAOYSA-N,AWJUIBRHMBBTKR-UHFFFAOYSA-N,SMWDFEZZVXVKRB-UHFFFAOYSA-N,SMWDFEZZVXVKRB-UHFFFAOYSA-N,BCNUXXXHEIUHJB-UHFFFAOYSA-N	HMDB34244,C06323,HMDB33731,C06413,HMDB11664	annotated
	728	820.62	214.32	799686	698812	528270	474178	365422	503967	373779	861117	690940	1.05631e+06	787357	789163	936010	977830	930311	1.14231e+06	789184	911158	852370	703464	positive	Annotate in FrAnK	PC(P-18:1(11Z)/20:1(11Z));PC(P-18:1(11Z)/22:4(7Z,10Z,13Z,16Z));PC(P-18:0/20:2(11Z,14Z));PC(P-18:0/22:5(7Z,10Z,13Z,16Z,19Z));PC(P-18:0/22:5(4Z,7Z,10Z,13Z,16Z));PC(P-16:0/22:2(13Z,16Z));PC(P-18:1(9Z)/20:1(11Z));PC(P-18:1(9Z)/22:4(7Z,10Z,13Z,16Z));PC(20:1(11Z)/P-18:1(9Z));PC(20:1(11Z)/P-18:1(11Z));PC(20:2(11Z,14Z)/P-18:0);PC(22:2(13Z,16Z)/P-16:0);PC(22:4(7Z,10Z,13Z,16Z)/P-18:1(9Z));PC(22:4(7Z,10Z,13…	ZNEQNSFFFRUHCV-LUDJTAFBSA-N,KUHMJRMPHBRAMY-DDURNVNNSA-N,HAUOVKKYZIZSBI-RIFWRQLLSA-N,NTKLXMCMSZIFBX-LXZOKQGKSA-N,DIXCRWPGXRCKNG-SOTCHDEZSA-N,JTGWLDIBNOVBAO-RIFWRQLLSA-N,VXNFJZDUQIFCMO-WCXGAVHKSA-N,XIXCTNRTCFJCTP-QFXLUXAUSA-N,CRLRRUDVEGPSAN-WRPVVQBASA-N,GPIWPHYJALFISW-ROVYERRASA-N,RJILJBISCAHOKR-RIFWRQLLSA-N,OSDASXIAONDOLJ-RIFWRQLLSA-N,JZDUVQDJNGETJN-ZHSBWYKVSA-N,IWLBPHJZJWTKKU-DDURNVNNSA-N,KHICPJO…	HMDB11282,HMDB11292,HMDB11250,HMDB11261,HMDB11260,HMDB11225,HMDB11315,HMDB11325,HMDB08327,HMDB08326,HMDB08358,HMDB08619,HMDB08655,HMDB08654,HMDB08719,HMDB08686,HMDB13422,LMGP01020110,HMDB13439,LMGP01020229,HMDB13440,LMGP01020230,LMGP01090059,LMGP01020211,LMGP01030044,LMGP01030087,LMGP01030066,LMGP01030098	annotated
	729	542.323	260.84	336922	307444	294118	158282	117370	191821	155222	365325	418058	441690	268521	262497	1131854	826537	765174	973085	1.00567e+06	566988	319688	394686	positive	Annotate in FrAnK	LysoPC(18:2(9Z,12Z));PC(18:2(9Z,12Z)/0:0);LysoPC(20:5(5Z,8Z,11Z,14Z,17Z));PC(20:5(5Z,8Z,11Z,14Z,17Z)/0:0);2-linoleoyl-sn-glycero-3-phosphocholine;PC(18:2(2E,4E)/0:0)	SPJFYYJXNPEZDW-FTJOPAKQSA-N,SPJFYYJXNPEZDW-FTJOPAKQSA-N,PDIGSOAOQOXRDU-WJPZTBRDSA-N,PDIGSOAOQOXRDU-WJPZTBRDSA-N,LSUXCWJOIAWGOU-FZVXUVPBSA-N,CLDXAAPENVNFAW-JRMAHNDFSA-N	HMDB10386,LMGP01050035,HMDB10397,LMGP01050050,HMDB62711,LMGP01050034	annotated
	730	146.081	643.04	308809	330881	658896	446373	675232	239050	1.12903e+06	461086	224036	200533	215147	271819	144238	340480	220906	223101	226506	267430	313185	299613	positive	No Fragments	(S)-3-Hydroxybutyric acid;(S)-3-Hydroxybutanoate;N-Butyrylglycine;Isobutyrylglycine;Alpha-Hydroxyisobutyric acid;alpha-hydroxy-isobutyric acid;4-Hydroxybutyric acid;4-Hydroxyacid;4-hydroxy-butyric acid;(S)-3-Hydroxyisobutyric acid;(S)-3-Hydroxyisobutyrate;(R)-3-Hydroxybutyric acid;(R)-3-Hydroxybutanoate;3R-hydroxy-butanoic acid;2-Hydroxybutyric acid;(+/-)alpha-hydoxy butyric acid;(R)-3-Hydroxyiso…	WHBMMWSBFZVSSR-VKHMYHEASA-N,WHBMMWSBFZVSSR-VKHMYHEASA-N,WPSSBBPLVMTKRN-UHFFFAOYSA-N,DCICDMMXFIELDF-UHFFFAOYSA-N,BWLBGMIXKSTLSX-UHFFFAOYSA-N,BWLBGMIXKSTLSX-UHFFFAOYSA-N,SJZRECIVHVDYJC-UHFFFAOYSA-N,SJZRECIVHVDYJC-UHFFFAOYSA-N,SJZRECIVHVDYJC-UHFFFAOYSA-N,DBXBTMSZEOQQDU-VKHMYHEASA-N,DBXBTMSZEOQQDU-VKHMYHEASA-N,WHBMMWSBFZVSSR-GSVOUGTGSA-N,WHBMMWSBFZVSSR-GSVOUGTGSA-N,WHBMMWSBFZVSSR-GSVOUGTGSA-N,AFENDNX…	HMDB00442,C03197,HMDB00808,HMDB00730,HMDB00729,LMFA01050417,HMDB00710,C01991,LMFA01050006,HMDB00023,C06001,HMDB00011,C01089,LMFA01050243,HMDB00008,LMFA01050004,HMDB00336,LMFA01050382,HMDB00357,LMFA01050005,HMDB59595,C04076,HMDB59748,HMDB60265,HMDB03681,C02946,HMDB01263,HMDB15127,HMDB29425,HMDB29426,HMDB12131,C03656,LMFA01060173,HMDB12151,C03239,HMDB61156,HMDB31212,C00989,C14601,C01188,C05984,LMFA…	annotated
	731	701.559	249.23	611566	1125688	848435	607843	326050	531350	857779	513954	505221	506036	426577	516549	526898	479756	482707	520358	689387	421745	459782	566848	positive	Annotate in FrAnK	PE-Cer(d16:2(4E,6E)/21:0);PE-Cer(d15:2(4E,6E)/22:0);PE-Cer(d14:2(4E,6E)/23:0);SM(d18:2/16:0);SM(d18:1/16:1);SM(d16:1/18:1)	SJGKHYGTBPRKCL-IGUKYYCESA-N,LNPPDKAZAYXFKF-IGUKYYCESA-N,GHOYZKFJGQWFEZ-IGUKYYCESA-N,YLWSJLLZUHSIEA-CKSUKHGVSA-N,OAHFTKWSJGVMTG-MBIABJCFSA-N,QQFVICUNTBNUKN-QQRIYSRRSA-N	LMSP03020057,LMSP03020045,LMSP03020041,LMSP03010090,LMSP03010041,LMSP03010040	annotated
	732	822.636	214.57	479668	661606	655996	549664	388385	604882	573896	682966	909722	860295	652180	1.05808e+06	518364	704243	763934	920390	557876	1.11481e+06	734009	887149	positive	No Fragments	PC(P-18:1(11Z)/20:0);PC(P-18:0/20:1(11Z));PC(P-18:0/20:1(11Z));PC(P-18:0/22:4(7Z,10Z,13Z,16Z));PC(P-18:0/22:4(7Z,10Z,13Z,16Z));PC(P-16:0/22:1(13Z));PC(P-18:1(9Z)/20:0);PC(20:1(11Z)/P-18:0);PC(22:4(7Z,10Z,13Z,16Z)/P-18:0);PC(22:1(13Z)/P-16:0);PC(20:0/P-18:1(9Z));PC(20:0/P-18:1(11Z));PC(o-18:1(9Z)/20:1(11Z));PC(O-18:1(9Z)/20:1(11Z));PC(o-18:2(9Z,12Z)/20:0);PC(O-18:2(9Z,12Z)/20:0);PC(o-20:1(11Z)/20:…	IDLUMGMMMVTISV-MFQJCYCWSA-N,FKMPXOIFOMUSIR-DRXVJJSWSA-N,FKMPXOIFOMUSIR-DRXVJJSWSA-N,VDLGCGQWZPLRIL-PRDDZFMDSA-N,VDLGCGQWZPLRIL-PRDDZFMDSA-N,CJDGKVVSPZVIEB-NYALRLSRSA-N,QRKPRYUOVGQVHV-MOVUKYBSSA-N,BJZAIVYSIZULEA-NYALRLSRSA-N,HPVYKCPKEVVBSW-DDSLUFNQSA-N,FYJYHPBDOBPEFG-NYALRLSRSA-N,AUALMVXSBBFVSO-MOVUKYBSSA-N,IPQVMJPVAWGSJA-AFQYYBNPSA-N,OALUPVKKQYLXOY-OGPXCXTMSA-N,OALUPVKKQYLXOY-OGPXCXTMSA-N,MOCFTDN…	HMDB11281,HMDB11249,LMGP01030065,HMDB11259,LMGP01030073,HMDB11224,HMDB11314,HMDB08325,HMDB08653,HMDB08586,HMDB08294,HMDB08293,HMDB13431,LMGP01030115,HMDB13436,LMGP01030120,HMDB13444,LMGP01090058,LMGP10030081,LMGP01020239,LMGP01020210,LMGP01020228,LMGP01020107,LMGP01020109,LMGP01020191,LMGP01030043,LMGP01030086,LMGP01030097,LMGP01030123	annotated
	733	392.981	687.18	615091	1.10881e+06	611891	448791	531685	382903	395964	410796	1.08772e+06	145610	450284	249670	366438	318388	456636	432859	948744	495158	176558	249310	positive	Annotate in FrAnK				annotated
	734	198.087	531.32	179184	444600	1.10788e+06	305038	797722	483857	1.00502e+06	995050	511266	578779	377984	345893	466366	595427	378986	394788	241020	261465	589104	556162	positive	N-Acetylhistidine (C8H11N3O3) Prob = 98.2000000000	5-Hydroxymethyl-4-methyluracil;4-Imidazolone-5-propionic acid;4-Imidazolone-5-propanoate;N-Acetylhistidine;Imidazolelactic acid;Imidazole lactate;HC Red No. 3;N-Nitrosoguvacine;N-Acetyl-L-histidine;(S)-3-(Imidazol-5-yl)lactate;Methyl5-(but-3-en-1-yl)amino-1,3,4-oxadiazole-2-carboxylate	XBAVGYMDOXCWQU-UHFFFAOYSA-N,HEXMLHKQVUFYME-UHFFFAOYSA-N,HEXMLHKQVUFYME-UHFFFAOYSA-N,KBOJOGQFRVVWBH-UHFFFAOYSA-N,JTYMXXCJQKGGFG-UHFFFAOYSA-N,ACZFBYCNAVEFLC-UHFFFAOYSA-N,GZGZVOLBULPDFD-UHFFFAOYSA-N,XAZBVEFQMFZFEZ-UHFFFAOYSA-N,KBOJOGQFRVVWBH-ZETCQYMHSA-N,ACZFBYCNAVEFLC-YFKPBYRVSA-N,RYZCYLNZNIEFLI-UHFFFAOYSA-N	HMDB00544,HMDB01014,C03680,HMDB32055,HMDB02320,C05568,C19430,C19481,C02997,C03817,C12245	annotated+fragment
	735	229.103	1010.79	1.05912e+06	1.09269e+06	1.00667e+06	989872	1.03751e+06	1.01961e+06	1.01983e+06	1.04992e+06	1.04209e+06	1.03464e+06	1.05736e+06	1.01693e+06	1.02611e+06	1.03391e+06	1.00026e+06	1.04608e+06	1.06768e+06	982720	1.05369e+06	1.01447e+06	positive	No Fragments	2-(Octylthio)ethanol	KXPXKNBDCUOENF-UHFFFAOYSA-N	C18863	annotated
	736	312.056	1010.15	76574.4	81547.9	70856.2	76335.8	77622.5	78757.4	75196	69373.2	77318	78388	97129.4	80307.5	73897.7	78429.9	107143	88578.1	89222.7	94797.7	74215.8	71816.7	positive	No Fragments	Fludioxonil	MUJOIMFVNIBMKC-UHFFFAOYSA-N	C18462	annotated
	737	184.073	218.86	907386	981355	1.02294e+06	821627	690755	887683	992671	914465	1074039	993491	872184	1.07355e+06	1.05011e+06	860444	1.055e+06	898781	1.02654e+06	961224	949730	931945	positive	Annotate in FrAnK	Lentialexin;4-Hydroxystyrene;4-Hydroxystyrene;Acetophenone;Acetophenone;1-(2,3-Dihydro-1H-pyrrolizin-5-yl)-2-propen-1-one;3,4-Dihydro-4-[(5-methyl-2-furanyl)methylene]-2H-pyrrole;3-[(5-Methyl-2-furanyl)methyl]-1H-pyrrole;(R)-Boschniakine;3-Methylbenzaldehyde;3-Methylbenzaldehyde;4-Methylbenzaldehyde;p-Tolualdehyde;2-Methylbenzaldehyde;2-Methylbenzaldehyde;3-Dehydroxycarnitine;Phenylacetaldehyde;P…	AGWFAJXETXIOEE-UHFFFAOYSA-N,FUGYGGDSWSUORM-UHFFFAOYSA-N,FUGYGGDSWSUORM-UHFFFAOYSA-N,KWOLFJPFCHCOCG-UHFFFAOYSA-N,KWOLFJPFCHCOCG-UHFFFAOYSA-N,WDGGKRGJJOBJCZ-UHFFFAOYSA-N,BCWSVRKZMCXABS-TWGQIWQCSA-N,WKJYTIFWOMZIGZ-UHFFFAOYSA-N,OPRAONAUWNNOOV-UHFFFAOYSA-N,OVWYEQOVUDKZNU-UHFFFAOYSA-N,OVWYEQOVUDKZNU-UHFFFAOYSA-N,FXLOVSHXALFLKQ-UHFFFAOYSA-N,FXLOVSHXALFLKQ-UHFFFAOYSA-N,BTFQKIATRPGRBS-UHFFFAOYSA-N,BTFQKIA…	HMDB38997,HMDB04072,C05627,HMDB33910,C07113,HMDB40028,HMDB40048,HMDB40042,HMDB30267,HMDB29637,C07209,HMDB29638,C06758,HMDB29636,C07214,HMDB06831,HMDB06236,C00601,HMDB62765,C02083,HMDB13815,HMDB03447,C00955,C09915,LMFA01100015,LMFA01100013,LMFA01100014	annotated
	738	815.633	215.2	507567	352048	499893	452037	332493	344587	542384	547133	452987	386171	363267	376648	699731	576660	394984	401134	375377	323470	487704	439966	positive	No Fragments				annotated
	739	744.553	217.96	328294	404940	233832	286470	248880	342700	320424	252059	368632	301930	337687	316079	351858	316345	357909	248456	357905	403920	299175	490589	positive	No Fragments	PE(20:2(11Z,14Z)/16:0);PE(20:2(11Z,14Z)/16:0);PE(20:1(11Z)/16:1(9Z));PE(20:1(11Z)/16:1(9Z));PE(22:1(13Z)/14:1(9Z));PE(22:2(13Z,16Z)/14:0);PE(22:2(13Z,16Z)/14:0);PE(18:2(9Z,12Z)/18:0);PE(18:2(9Z,12Z)/18:0);PE(18:1(9Z)/18:1(11Z));PE(18:1(9Z)/18:1(9Z));PE(18:1(9Z)/18:1(9Z));PE(18:1(11Z)/18:1(11Z));PE(18:1(11Z)/18:1(9Z));SM(d18:0/16:0);PE(14:1(9Z)/22:1(13Z));PE(14:0/22:2(13Z,16Z));PE(14:0/22:2(13Z,16…	NWJGEXWORFCRSI-XKKGNKCGSA-N,NWJGEXWORFCRSI-XKKGNKCGSA-N,UBTNBSZLGQJLPI-HNNDRFCVSA-N,UBTNBSZLGQJLPI-HNNDRFCVSA-N,XOTZQQUUCAOSLB-ZDMXYWDMSA-N,XJLGATDALCZXFX-LSWZYRHBSA-N,XJLGATDALCZXFX-LSWZYRHBSA-N,DXXUYBAISOHOLM-XRIXOMQFSA-N,DXXUYBAISOHOLM-XRIXOMQFSA-N,ZTSRQLQWGSDQGP-RTJYTIBZSA-N,MWRBNPKJOOWZPW-NYVOMTAGSA-N,MWRBNPKJOOWZPW-NYVOMTAGSA-N,FXSMMNUNFDTUMS-NCDRPEBGSA-N,VHHMKXOBDPAFKC-HWQBUQMOSA-N,QHZIGNL…	HMDB09286,LMGP02010877,HMDB09254,LMGP02010848,HMDB09515,HMDB09547,LMGP02011073,HMDB09090,LMGP02011193,HMDB09058,HMDB09059,LMGP02010052,HMDB09025,HMDB09026,HMDB10168,HMDB08875,HMDB08843,LMGP02010420,HMDB08934,LMGP02010510,HMDB08994,LMGP02010044,HMDB08966,LMGP02010530,HMDB56289,HMDB56294,HMDB56319,HMDB56314,HMDB08132,LMGP01011618,HMDB07940,LMGP01010543,LMGP10010037,LMGP10010184,LMGP10010104,LMGP100…	annotated
	740	186.185	239.46	76237.1	71153.5	93406	80449.2	102455	99123.1	75737.1	103240	81113	60349.7	63252.2	90426.3	119481	94261.5	102614	108294	91667.3	82869.8	100256	93379.3	positive	No Fragments	2-Nonanol;3-Nonanol;Nonan-3-ol;(±)-3,5,5-Trimethyl-1-hexanol;Diisobutylcarbinol;1-Nonanol;1-Nonanol;1-Nonanol;Nonan-2R-ol;Nonan-2S-ol;Nonan-3-ol;3R-Methyloctan-4R-ol;3S-Methyloctan-4S-ol;2-Methyloctan-4R-ol;4S,5S-cruentol;2-Methyloctan-4S-ol;6-Methyloctan-3-ol;4-Methyloctan-1-ol	NGDNVOAEIVQRFH-UHFFFAOYSA-N,GYSCXPVAKHVAAY-UHFFFAOYSA-N,GYSCXPVAKHVAAY-UHFFFAOYSA-N,BODRLKRKPXBDBN-UHFFFAOYSA-N,HXQPUEQDBSPXTE-UHFFFAOYSA-N,ZWRUINPWMLAQRD-UHFFFAOYSA-N,ZWRUINPWMLAQRD-UHFFFAOYSA-N,ZWRUINPWMLAQRD-UHFFFAOYSA-N,NGDNVOAEIVQRFH-SECBINFHSA-N,NGDNVOAEIVQRFH-VIFPVBQESA-N,FCBBRODPXVPZAH-UHFFFAOYSA-N,MJOKZMZDONULOD-RKDXNWHRSA-N,MJOKZMZDONULOD-IUCAKERBSA-N,BIAVIOIDPRPYJK-SECBINFHSA-N,YLTHHPQ…	HMDB33916,HMDB31732,LMFA05000507,HMDB31198,HMDB31153,HMDB31265,C14696,LMFA05000092,LMFA05000500,LMFA05000503,LMFA05000508,LMFA05000485,LMFA05000486,LMFA05000489,LMFA05000487,LMFA05000491,LMFA05000494,LMFA05000129	annotated
	741	158.154	240.76	929066	822556	883819	762899	591661	885761	630157	705332	696286	761901	582347	1.0603e+06	603152	585019	1.02802e+06	861649	419226	566692	725137	481338	positive	Annotate in FrAnK	(±)-2-Heptanol;xi-3-Heptanol;Heptan-3-ol;1-Heptanol;n-heptanol;Methyl hexyl ether;4S-Methylhexan-3R-ol;4S-Methylhexan-3S-ol; 3-Methylhexan-2-ol; 5-Methylhexan-3-ol;Heptan-2S-ol;Heptan-2R-ol;Heptan-4-ol	CETWDUZRCINIHU-UHFFFAOYSA-N,RZKSECIXORKHQS-UHFFFAOYSA-N,RZKSECIXORKHQS-UHFFFAOYSA-N,BBMCTIGTTCKYKF-UHFFFAOYSA-N,BBMCTIGTTCKYKF-UHFFFAOYSA-N,ICBJCVRQDSQPGI-UHFFFAOYSA-N,NZPGYIBESMMUFU-NKWVEPMBSA-N,NZPGYIBESMMUFU-BQBZGAKWSA-N,IRLSKJITMWPWNY-UHFFFAOYSA-N,RGCZULIFYUPTAR-UHFFFAOYSA-N,CETWDUZRCINIHU-ZETCQYMHSA-N,CETWDUZRCINIHU-SSDOTTSWSA-N,YVBCULSIZWMTFY-UHFFFAOYSA-N	HMDB33908,HMDB31481,LMFA05000483,HMDB31479,LMFA05000122,HMDB32407,LMFA05000461,LMFA05000462,LMFA05000465,LMFA05000466,LMFA05000478,LMFA05000477,LMFA05000484	annotated
	742	183.078	240.51	868384	731941	822413	780896	468642	721940	590653	733596	671238	756066	503569	928647	702037	567269	827111	762815	353839	494943	694039	365992	positive	Triethylphosphate (C6H15O4P) Prob = 98.3800000000	Ethyl (±)-3-methylpentanoate;Heptyl formate;Caprylic acid;Octanoic acid;Caprylic acid;2-Methylpropyl butanoate;3-Methylbutyl propanoate;3-Methylbutyl propionate;3-Phenyl-4-pentenal;2-Phenyl-4-pentenal;Valproic acid;Valproic acid;Valproic acid;(±)-5-Hydroxy-4-octanone;Butyl butyrate;butryl butyrate;Isobutyl isobutyrate;2-Methylpropyl 2-methylpropionate;Butyl isobutyrate;Isopropyl 2-methylbutanoate…	TXAWGHYFBQBVNK-UHFFFAOYSA-N,XEAMDSXSXYAICO-UHFFFAOYSA-N,WWZKQHOCKIZLMA-UHFFFAOYSA-N,WWZKQHOCKIZLMA-UHFFFAOYSA-N,WWZKQHOCKIZLMA-UHFFFAOYSA-N,RGFNRWTWDWVHDD-UHFFFAOYSA-N,XAOGXQMKWQFZEM-UHFFFAOYSA-N,XAOGXQMKWQFZEM-UHFFFAOYSA-N,XQTAGXUFCZLHIQ-UHFFFAOYSA-N,PBWQZEMADHTUIF-UHFFFAOYSA-N,NIJJYAXOARWZEE-UHFFFAOYSA-N,NIJJYAXOARWZEE-UHFFFAOYSA-N,NIJJYAXOARWZEE-UHFFFAOYSA-N,BVEYJWQCMOVMAR-UHFFFAOYSA-N,XUPYJHC…	HMDB34234,HMDB34459,HMDB00482,C06423,LMFA01010008,HMDB34161,HMDB34164,LMFA07010573,HMDB38790,HMDB35207,HMDB01877,C07185,LMFA01020291,HMDB35457,HMDB39620,LMFA07010418,HMDB40252,LMFA07010566,HMDB40251,HMDB39217,HMDB40209,LMFA07010434,HMDB29980,LMFA07010184,HMDB40296,HMDB40298,HMDB30368,HMDB32047,HMDB32046,HMDB32203,HMDB32225,HMDB32272,HMDB32335,LMFA12000125,HMDB61931,HMDB36165,HMDB31638,HMDB31596,H…	annotated+fragment
	743	191.164	240.84	352464	347607	446470	400744	332872	470098	366180	409476	334285	393690	272960	515962	322216	309533	459612	401946	221100	275120	355328	188896	positive	Annotate in FrAnK				annotated
	744	130.159	463.68	982015	1.04683e+06	1.0515e+06	1.00465e+06	999571	978755	1.03062e+06	1.05643e+06	1.05036e+06	1.04398e+06	1.05634e+06	1.01618e+06	1.03043e+06	1.04941e+06	1.01364e+06	1.01773e+06	1.04139e+06	999002	973377	1.03805e+06	positive	Annotate in FrAnK	Octylamine	IOQPZZOEVPZRBK-UHFFFAOYSA-N	C01740	annotated
	745	204.143	478.13	23862.3	25675.3	22502.7	19988.1	29724.3	32310	32820.1	22554.4	23493.4	22207.6	27761.5	31238.4	21912.4	21181.6	22980.8	21666.5	29921.9	15701	20520	17890.6	positive	No Fragments				annotated
	746	236.998	791.48	579817	570465	974447	645330	762468	280218	1051296	490309	486400	331158	223379	246146	232451	338470	329490	263301	356194	225115	358609	390653	positive	Annotate in FrAnK	Fenpiclonil	FKLFBQCQQYDUAM-UHFFFAOYSA-N	C14268	annotated
	747	400.91	796.92	69972.6	87500.7	118792	89674.2	82752.2	43537.4	165631	78709.9	72141.4	54636.1	50035.7	42524.8	44038.7	55826.3	56258	39701.3	49112.5	41095	55866.9	70300.4	positive	No Fragments	Aeroplysinin 1;3,5-Dibromo-tyrosine;3,5-Dibromo-L-tyrosine	BGYNLOSBKBOJJD-IUCAKERBSA-N,COESHZUDRKCEPA-UHFFFAOYSA-N,COESHZUDRKCEPA-ZETCQYMHSA-N	C17099,C17080,C03224	annotated
	748	149.023	219.83	514701	504783	307133	679904	566146	1.01146e+06	487634	662307	931411	718687	436298	1.02358e+06	414215	344002	414978	422350	648662	300864	366130	483824	positive	Phthalic anhydride (C8H4O3) Prob = 50.5700000000				annotated+fragment
	749	149.023	228.8	669317	572682	663331	679904	424246	809474	489387	662307	931411	718687	436298	1.02358e+06	501263	344002	414978	422350	655039	300864	377404	426053	positive	Phthalic anhydride (C8H4O3) Prob = 50.5700000000				annotated+fragment
	750	705.581	240.18	966359	1.00461e+06	840627	727189	455267	670041	902003	603508	858946	675776	677390	694666	683574	557000	637235	646852	853927	611697	653781	639002	positive	No Fragments	DG(15:0/24:0/0:0);DG(15:0/0:0/24:0);DG(24:0/15:0/0:0);DG(17:0/22:0/0:0)[iso2];DG(18:0/21:0/0:0)[iso2];DG(19:0/20:0/0:0)[iso2];PA(O-18:0/19:0);PA(O-16:0/21:0);PA(O-20:0/17:0);Cholesteryl 11-hydroperoxy-eicosatetraenoate	UXZBGLVLPDUMME-FAIXQHPJSA-N,NFWLRAJUZSTKQF-UHFFFAOYSA-N,BVEFOESOGCKLLY-FAIXQHPJSA-N,OXOSWOLENAISIR-FAIXQHPJSA-N,RJBJDNUTASYQLX-FAIXQHPJSA-N,WOYQNYWDHIPWIB-FAIXQHPJSA-N,CLXKZHWEDYXIRH-LDLOPFEMSA-N,ZSYIWOLPCWFNTL-LDLOPFEMSA-N,BZYKICTUTDYZQU-LDLOPFEMSA-N,JLEGGACLWZYPAC-PBMFZXHMSA-N	HMDB07093,HMDB55986,HMDB07793,LMGL02010114,LMGL02010133,LMGL02010107,LMGP10020033,LMGP10020015,LMGP10020049,LMST01020029	annotated
	751	150.113	513.27	393468	114840	1.00443e+06	207363	433790	184728	241494	240820	181489	185922	363648	233297	377743	112254	243955	489033	278030	254870	235662	129278	positive	2,2',2''-Nitrilotriethanol (C6H15NO3) Prob = 94.8200000000	N,N,N-Trimethylethenaminium;Triethanolamine;Triethanolamine	PPJWCUOWPVSSSW-UHFFFAOYSA-N,GSEJCLTVZPLZKY-UHFFFAOYSA-N,GSEJCLTVZPLZKY-UHFFFAOYSA-N	HMDB59961,HMDB32538,C06771	annotated+fragment
	752	202.119	560.56	676646	398507	627329	315191	840307	128466	993342	313196	215883	82391.1	104637	169211	154944	206774	64981.9	96683.9	157128	137924	124461	93024.1	positive	Annotate in FrAnK	Alanyl-Alanine;4-Acetamido-2-aminobutanoic acid;N(gamma)-Acetyldiaminobutyrate;D-Alanyl-D-alanine;N-alpha-Acetyl-L-2,4-diaminobutyrate;Daminozide;D-Alanyl-D-alanine;N5-Methyl-L-glutamine	DEFJQIDDEAULHB-UHFFFAOYSA-N,YLZRFVZUZIJABA-YFKPBYRVSA-N,YLZRFVZUZIJABA-YFKPBYRVSA-N,DEFJQIDDEAULHB-QWWZWVQMSA-N,SUUKRBBXVBJLSS-YFKPBYRVSA-N,NOQGZXFMHARMLW-UHFFFAOYSA-N,DEFJQIDDEAULHB-SYPWQXSBSA-N,ONXPDKGXOOORHB-BYPYZUCNSA-N	HMDB28680,HMDB31411,C06442,HMDB03459,C19929,C10996,C00993,C03153	annotated
	753	234.077	181.51	901808	911283	884572	877043	925552	932256	899792	906953	921969	870331	899068	921430	931016	914363	956761	935372	884002	980196	927636	894964	positive	Annotate in FrAnK				annotated
	754	296.051	175.39	28021	27123.3	24931.6	24281	29225	27409.4	27468.9	26626	27962.3	24925.2	28231.7	30729.5	27798.9	26554.3	31690.5	29043.7	25239.8	26653.1	28749.1	22341.6	positive	No Fragments	D-Arabinitol 1-phosphate;Adefovir;Xylitol 5-phosphate;L-Arabinitol 5-phosphate;D-Ribitol 5-phosphate	VJDOAZKNBQCAGE-UOWFLXDJSA-N,SUPKOOSCJHTBAH-UHFFFAOYSA-N,VJDOAZKNBQCAGE-VPENINKCSA-N,VJDOAZKNBQCAGE-VAYJURFESA-N,VJDOAZKNBQCAGE-LMVFSUKVSA-N	C19674,C11277,C02895,C03509,C01068	annotated
	755	468.308	271.32	264333	867024	380504	399465	278846	970106	211829	748066	749806	321928	419376	509282	634417	578851	666691	448153	558546	527693	560185	491260	positive	Annotate in FrAnK	LysoPC(14:0);PC(14:0/0:0);MG(0:0/22:5(4Z,7Z,10Z,13Z,16Z)/0:0);MG(0:0/22:5(7Z,10Z,13Z,16Z,19Z)/0:0);MG(22:5(4Z,7Z,10Z,13Z,16Z)/0:0/0:0);MG(22:5(7Z,10Z,13Z,16Z,19Z)/0:0/0:0);11'-Carboxy-gamma-chromanol;1-Heptadecanoylglycerophosphoethanolamine;PE(17:0/0:0);N-Oleoyl tyrosine;N-oleoyl tyrosine;Androstane-3,17-diol dipropionate;PC(O-12:0/2:0);1alpha,25-dihydroxy-24-oxo-23-azavitamin D2 / 1alpha,25-dih…	VXUOFDJKYGDUJI-OAQYLSRUSA-N,VXUOFDJKYGDUJI-OAQYLSRUSA-N,NPZWSBAEZZLYQU-WMPRHZDHSA-N,LRBJILYYDLUADN-JLNKQSITSA-N,HDIQCISTZKHUDO-AJWITYRPSA-N,IDSLCYURGAOTOA-YAWQMZOFSA-N,IITULCXNOMOXAH-YYULODDRSA-N,RVNBVQKDPQVSOY-OAQYLSRUSA-N,RVNBVQKDPQVSOY-OAQYLSRUSA-N,UOIBFJBJAWHQNM-JRUKXMRZSA-N,UOIBFJBJAWHQNM-JRUKXMRZSA-N,FWAYUWSHYLKUEY-LFWYWRBCSA-N,WNCMKZYTLBIUSK-JOCHJYFZSA-N,ZIGSRBCVYAJTAZ-MGLBYPHHSA-N,IGZPHNN…	HMDB10379,LMGP01050012,HMDB11555,HMDB11556,HMDB11585,HMDB11586,HMDB12517,HMDB61691,LMGP02050030,HMDB62337,LMFA08020099,C14624,LMGP01020009,LMST03010007,LMGP01050073,LMST03020029,LMST03020030,LMST04070028	annotated
	756	266.055	852.5	771102	843769	917905	916622	968507	859468	892355	789862	814521	756648	945274	829531	958189	901440	903839	824286	899330	855129	838558	841270	positive	Annotate in FrAnK	Chlorphenesin;Chlorphenesin;4-Chloro-3,5-dimethoxybenzyl alcohol	MXOAEAUPQDYUQM-UHFFFAOYSA-N,MXOAEAUPQDYUQM-UHFFFAOYSA-N,NEORIYMPRMFPGM-UHFFFAOYSA-N	HMDB14994,C07928,HMDB40933	annotated
	757	646.706	850.6	29847.5	32253	40018.9	34394.6	31428.7	24910.6	28580.4	39356.4	30858.2	31198.8	45355	36819.7	37616.6	30889.2	33271.3	34288.2	30139.7	34716.3	26334.3	25543.5	positive	No Fragments				annotated
	758	421.173	875.37	22433.4	26063.6	23269.2	28851.4	27693.4	23526.8	23931	23008.9	23354.1	22320.4	23721.8	24861	24176.9	25071.7	26706.9	25179.5	22127.4	21164	29901.9	26638.9	positive	No Fragments	Deacetylcolchicine	HFPMXDMZJUJZBX-AWEZNQCLSA-N	C16712	annotated
	759	448.123	621.97	959658	793163	521016	526202	950537	447061	670569	562972	967923	807359	891391	250884	362756	448182	612417	548795	753457	552583	569484	833923	positive	Annotate in FrAnK	Queuosine;Q;Lancerin;5,7,2',5'-Tetrahydroxy-3,6,8,4'-tetramethoxyflavone;5,7,4',5'-Tetrahydroxy-3,6,8,2'-tetramethoxyflavone;5,6,3',5'-Tetrahydroxy-3,7,8,4'-tetramethoxyflavone;5,7,3',4'-Tetrahydroxy-3,6,8,5'-tetramethoxyflavone;5,7,3',5'-Tetrahydroxy-3,6,8,4'-tetramethoxyflavone;5,7,2',4'-Tetrahydroxy-3,6,8,5'-tetramethoxyflavone	QQXQGKSPIMGUIZ-FSIZVHFJSA-N,QQXQGKSPIMGUIZ-AEZJAUAXSA-N,JUZGXATTXYZBGK-HBVDJMOISA-N,BRNBFKHZIKZGBL-UHFFFAOYSA-N,SPLZFXSWDGSNFD-UHFFFAOYSA-N,UPLDEGKZHMADGM-UHFFFAOYSA-N,KUQFDAPYMLGEMC-UHFFFAOYSA-N,BZIFACMSBCPHCK-UHFFFAOYSA-N,NUGKYQJOORMNRT-UHFFFAOYSA-N	HMDB11596,HMDB59662,C10075,LMPK12113379,LMPK12113378,LMPK12113360,LMPK12113359,LMPK12113358,LMPK12113380	annotated
	760	580.119	621.82	482735	301777	279584	304602	302689	129298	208540	247006	316020	272825	358332	134004	163174	198258	312973	184943	297186	254674	282353	302430	positive	Annotate in FrAnK				annotated
	761	226.082	600.92	143322	111922	450643	210555	89479.2	944274	287592	202721	161705	222945	152803	134002	152319	308981	204189	308335	131588	126079	181534	162878	positive	No Fragments				annotated
	762	133.061	713.03	422512	257837	390688	206190	941635	832448	486268	302322	326004	252490	403549	350114	290329	370516	383736	476349	285773	398319	388380	400303	positive	No Fragments	Ureidopropionic acid;3-Ureidopropionate;L-Asparagine;L-Asparagine;L-Asparagine;D-Asparagine;D-Asparagine;Glycyl-glycine;Glycylglycine;N-Carbamoylsarcosine;N-Carbamoylsarcosine;Methylazoxymethanol acetate;N-Nitroso-N-methylurethane;Asparagine	JSJWCHRYRHKBBW-UHFFFAOYSA-N,JSJWCHRYRHKBBW-UHFFFAOYSA-N,DCXYFEDJOCDNAF-REOHCLBHSA-N,DCXYFEDJOCDNAF-REOHCLBHSA-N,DCXYFEDJOCDNAF-REOHCLBHSA-N,DCXYFEDJOCDNAF-UWTATZPHSA-N,DCXYFEDJOCDNAF-UWTATZPHSA-N,YMAWOPBAYDPSLA-UHFFFAOYSA-N,YMAWOPBAYDPSLA-UHFFFAOYSA-N,SREKYKXYSQMOIB-UHFFFAOYSA-N,SREKYKXYSQMOIB-UHFFFAOYSA-N,BELPJCDYWUCHKF-WAYWQWQTSA-N,CAUBWLYZCDDYEF-UHFFFAOYSA-N,DCXYFEDJOCDNAF-UHFFFAOYSA-N	HMDB00026,C02642,HMDB00168,C00152,Stds1_2_13DEC19_20200226_124616_29,HMDB33780,C01905,HMDB11733,C02037,HMDB12265,C01043,C19258,C19301,C16438	identified
	763	742.574	218.41	452030	593308	442897	398953	136995	454244	355842	440961	627447	759111	553040	619709	510023	464051	731410	591175	935980	656382	538485	493368	positive	Annotate in FrAnK	PC(P-18:1(11Z)/16:1(9Z));PC(P-18:1(11Z)/16:1(9Z));PC(P-16:0/18:2(9Z,12Z));PC(P-16:0/18:2(9Z,12Z));PC(P-18:1(9Z)/16:1(9Z));PC(P-18:1(9Z)/16:1(9Z));PC(16:1(9Z)/P-18:1(9Z));PC(16:1(9Z)/P-18:1(11Z));PC(18:2(9Z,12Z)/P-16:0);PC(o-16:1(9Z)/18:2(9Z,12Z));PC(O-16:1(9Z)/18:2(9Z,12Z));PC(16:1(9Z)/P-18:1(9Z));PC(16:1(9Z)/P-18:1(11Z));PA(O-20:0/17:2(9Z,12Z));PA(P-20:0/17:1(9Z));PA(P-18:0/19:1(9Z));PC(O-20:0/1…	MKSPXEKLAWXUQB-YZISGTAMSA-N,MKSPXEKLAWXUQB-YZISGTAMSA-N,QLEHHUPUHJPURI-PWYDUFMYSA-N,QLEHHUPUHJPURI-PWYDUFMYSA-N,SUJRZRVPVIAXCE-PYRHUWMFSA-N,SUJRZRVPVIAXCE-PYRHUWMFSA-N,UMCQOQMEDBTSBS-YJTQHARMSA-N,ZFACUKICYTXONE-IWDZABBFSA-N,CQSFBGMPNOVJCB-QIDPJIOXSA-N,AXCLECQLCBWNLZ-KZZBVOOISA-N,AXCLECQLCBWNLZ-KZZBVOOISA-N,UMCQOQMEDBTSBS-PYRHUWMFSA-N,ZFACUKICYTXONE-YZISGTAMSA-N,CMJBNZCHRVVALG-FXEHLHKKSA-N,OAHWMHW…	HMDB11273,LMGP01030135,HMDB11211,LMGP01030008,HMDB11306,LMGP01030145,HMDB08030,HMDB08029,HMDB08159,HMDB13413,LMGP01030106,LMGP01090011,LMGP01090010,LMGP10020051,LMGP10030065,LMGP10030045,LMGP01020216,LMGP01020195,LMGP01020042,LMGP01020041,LMGP01020015,LMGP01020029,LMGP02030072,LMGP02020044,LMGP02020065,LMGP02020097,LMGP01080023	annotated
	764	232.154	466.93	110788	634068	405790	279443	841035	271876	897464	145170	81600.5	108740	81262	76374.8	40692.7	162426	94146	70303.2	133468	113958	95335.6	153902	positive	Annotate in FrAnK	Isobutyryl-L-carnitine;Butyrylcarnitine;O-Butanoylcarnitine;O-butanoyl-carnitine;O-butanoyl-carnitine;O-isobutyryl-L-carnitine;N(alpha)-t-Butoxycarbonyl-L-leucine	LRCNOZRCYBNMEP-UHFFFAOYSA-N,QWYFHHGCZUCMBN-UHFFFAOYSA-N,QWYFHHGCZUCMBN-UHFFFAOYSA-N,QWYFHHGCZUCMBN-SECBINFHSA-N,QWYFHHGCZUCMBN-SECBINFHSA-N,LRCNOZRCYBNMEP-SECBINFHSA-N,MDXGYYOJGPFFJL-QMMMGPOBSA-N	HMDB00736,HMDB02013,C02862,HMDB62510,LMFA07070003,HMDB62606,C04301	annotated
	765	312.13	471.18	124116	96966.3	200116	139839	179169	95406.1	347466	156063	87194.2	73570.6	71880.9	70247.4	57154.7	88933	86280.8	83596.5	83557.9	67352.6	92565.7	58251.4	positive	No Fragments	Histidinyl-Aspartate;N2,N2-Dimethylguanosine;Aspartyl-Histidine;1,7-Dimethylguanosine;6-Hydroxyl-1,6-dihydropurine ribonucleoside	MDCTVRUPVLZSPG-UHFFFAOYSA-N,RSPURTUNRHNVGF-IOSLPCCCSA-N,HSPSXROIMXIJQW-UHFFFAOYSA-N,AISVAXNALHBFPC-IOSLPCCCSA-N,WGRXVKRHIMUTPD-HRNNJVHXSA-N	HMDB28881,HMDB04824,HMDB28755,HMDB01961,C04583	annotated
	766	283.103	472.28	119087	91657.3	163756	142080	169408	101302	309463	166206	82526.2	68976.6	62819.7	70540.3	52353.8	93794.8	79101.3	82821.3	82371.2	70723.6	82987.4	63640.3	positive	No Fragments	5-O-beta-D-Xylopyranosyl-L-arabinose;5-O-a-L-Arabinofuranosyl-L-arabinose;2-O-b-D-Xylopyranosyl-L-arabinose;3-O-alpha-L-Arabinopyranosyl-L-arabinose;Xylobiose;Arabinofuranobiose;Arabinopyranobiose;1-Methylinosine;Xylobiose;8-Oxocoformycin;alpha-1,5-L-Arabinobiose;beta-L-Arabinofuranosyl-(1->2)-beta-L-arabinofuranose	NXRFRJQIYCYJKT-BIDIDBDVSA-N,HANDMAIZTZRPTQ-GJAWKPGMSA-N,HBIRURHHLFDSPS-BIDIDBDVSA-N,FVPQAMUWCNJRQW-ULIYIDAOSA-N,LGQKSQQRKHFMLI-BIDIDBDVSA-N,ODBYQUUVPXHMFN-UHFFFAOYSA-N,FVPQAMUWCNJRQW-UHFFFAOYSA-N,WJNGQIYEQLPJMN-IOSLPCCCSA-N,LGQKSQQRKHFMLI-WSNPFVOISA-N,PICFAMQFTUCMDC-PNHWDRBUSA-N,MOSFIJXAXDLOML-UHFFFAOYSA-N,MOSFIJXAXDLOML-UHFFFAOYSA-N	HMDB38882,HMDB38880,HMDB38881,HMDB38855,HMDB29894,HMDB29918,HMDB29619,HMDB02721,C01630,C02243,C20570,C20568	annotated
	767	305.086	471.55	61955	47310.3	71516.7	55466	81004.1	40589.4	149952	66124.9	41193.7	43667.4	39925.6	33721.9	25668.3	40818.9	35326.5	35967	40758.4	39978.8	48177	32674.5	positive	No Fragments	1-Methylinosine;8-Oxocoformycin	WJNGQIYEQLPJMN-IOSLPCCCSA-N,PICFAMQFTUCMDC-PNHWDRBUSA-N	HMDB02721,C02243	annotated
	768	106.05	734.28	766389	267432	376452	316211	749545	517540	893578	300071	391823	391064	459028	439268	488733	355728	499966	461933	581293	530492	395727	489400	positive	L-Serine (C3H7NO3) Prob = 67.5300000000	L-Serine;L-Serine;L-Serine;Protein serine;DL-Serine;2-Amino-3-hydroxypropanoic acid;D-Serine;D-Serine	MTCFGRXMJLQNBG-REOHCLBHSA-N,MTCFGRXMJLQNBG-REOHCLBHSA-N,MTCFGRXMJLQNBG-REOHCLBHSA-N,MTCFGRXMJLQNBG-UHFFFAOYSA-N,MTCFGRXMJLQNBG-UHFFFAOYSA-N,MTCFGRXMJLQNBG-UHFFFAOYSA-N,MTCFGRXMJLQNBG-UWTATZPHSA-N,MTCFGRXMJLQNBG-UWTATZPHSA-N	HMDB00187,C00065,Stds1_2_13DEC19_20200226_124616_32,HMDB62263,C00716,LMFA01100045,HMDB03406,C00740	identified+fragment
	769	150.014	735.01	111518	35764.5	48893.3	31742.7	81980.1	66671.5	99148.4	43085.1	56956.4	53982.8	45871	58469.1	49741.9	43667.4	42395.1	53797.8	84849.6	50241.8	59433.4	65039.6	positive	No Fragments				annotated
	770	295.97	734.46	83035.3	30858	36089	29930.8	59365.3	43914.6	88474.2	37709.9	42856.9	43075.8	30271.6	45317.3	40532.3	33862.4	20223.4	35199.8	44245.8	44580.6	40814.7	43089.2	positive	No Fragments				annotated
	771	184.073	240.17	831312	860881	882614	651326	734831	689287	738094	779808	869314	777182	636804	752397	807598	658212	783413	775114	873400	719576	665383	703602	positive	Annotate in FrAnK	Lentialexin;4-Hydroxystyrene;4-Hydroxystyrene;Acetophenone;Acetophenone;1-(2,3-Dihydro-1H-pyrrolizin-5-yl)-2-propen-1-one;3,4-Dihydro-4-[(5-methyl-2-furanyl)methylene]-2H-pyrrole;3-[(5-Methyl-2-furanyl)methyl]-1H-pyrrole;(R)-Boschniakine;3-Methylbenzaldehyde;3-Methylbenzaldehyde;4-Methylbenzaldehyde;p-Tolualdehyde;2-Methylbenzaldehyde;2-Methylbenzaldehyde;3-Dehydroxycarnitine;Phenylacetaldehyde;P…	AGWFAJXETXIOEE-UHFFFAOYSA-N,FUGYGGDSWSUORM-UHFFFAOYSA-N,FUGYGGDSWSUORM-UHFFFAOYSA-N,KWOLFJPFCHCOCG-UHFFFAOYSA-N,KWOLFJPFCHCOCG-UHFFFAOYSA-N,WDGGKRGJJOBJCZ-UHFFFAOYSA-N,BCWSVRKZMCXABS-TWGQIWQCSA-N,WKJYTIFWOMZIGZ-UHFFFAOYSA-N,OPRAONAUWNNOOV-UHFFFAOYSA-N,OVWYEQOVUDKZNU-UHFFFAOYSA-N,OVWYEQOVUDKZNU-UHFFFAOYSA-N,FXLOVSHXALFLKQ-UHFFFAOYSA-N,FXLOVSHXALFLKQ-UHFFFAOYSA-N,BTFQKIATRPGRBS-UHFFFAOYSA-N,BTFQKIA…	HMDB38997,HMDB04072,C05627,HMDB33910,C07113,HMDB40028,HMDB40048,HMDB40042,HMDB30267,HMDB29637,C07209,HMDB29638,C06758,HMDB29636,C07214,HMDB06831,HMDB06236,C00601,HMDB62765,C02083,HMDB13815,HMDB03447,C00955,C09915,LMFA01100015,LMFA01100013,LMFA01100014	annotated
	772	733.613	229.84	172757	251366	223662	234854	196766	233034	299616	245851	202049	205048	167657	198064	269813	305913	259402	213298	185478	187196	198339	258874	positive	No Fragments	Tris(2,3-dibromopropyl) phosphate	PQYJRMFWJJONBO-UHFFFAOYSA-N	C19182	annotated
	773	483.327	264.27	134343	234481	186456	188722	191871	219487	154809	200373	188067	118142	140798	160900	266807	201590	196204	181027	194237	191093	161062	280558	positive	No Fragments				annotated
	774	816.702	229.25	238418	270473	207794	225554	183157	227994	176482	223622	227042	224841	163047	188511	172141	195482	216438	205776	201898	163963	186001	170839	positive	No Fragments				annotated
	775	802.687	228.55	176156	259644	208632	164041	137218	197821	128272	165827	182617	218394	166298	177965	202046	176266	207979	255542	207710	153848	214372	203116	positive	No Fragments				annotated
	776	82.945	360.91	593966	874382	611319	551662	675257	747605	541468	590886	752548	819716	662887	633691	736600	554169	578597	614811	673747	854430	493408	567997	positive	No Fragments				annotated
	777	125.969	363.7	297391	417587	332278	259622	359222	338167	295289	300389	319842	444055	327057	306347	396618	317300	308545	310423	301309	350829	239085	296072	positive	Annotate in FrAnK				annotated
	778	512.335	292.94	78659.4	269754	515752	344414	164648	871477	207081	277770	458975	500403	586888	528898	249613	371615	526081	403311	330955	401243	449213	643522	positive	Annotate in FrAnK	Asperagenin;Porrigenin A;Convallagenin A;Convallagenin A;Digitogenin;Digitogenin;2-Deoxyecdysone;2-deoxyecdysone;3alpha,7alpha,12alpha-Trihydroxy-5beta-24Z-cholesten-26-oic acid;7beta,12alpha-Dihydroxy-3-oxo-5beta-cholestan-26-oic acid;7alpha,12alpha-Dihydroxy-3-oxo-5alpha-cholestan-26-oic acid;7alpha,12alpha-Dihydroxy-3-oxo-5beta-cholestan-26-oic acid;3alpha,12alpha-Dihydroxy-7-oxo-5beta-cholest…	ILVZNZHXRYGRGV-UHFFFAOYSA-N,FYRLHXNMINIDCB-UHFFFAOYSA-N,ZUAUXYWVXMTADI-ZRUUGFNHSA-N,ZUAUXYWVXMTADI-ZRUUGFNHSA-N,COVOPPXLDJVUSC-JPYPKGSXSA-N,COVOPPXLDJVUSC-JPYPKGSXSA-N,CRAPXAGGASWTPU-VQOIUDCISA-N,CRAPXAGGASWTPU-VQOIUDCISA-N,VXQOOUCCLSSSSV-DAKXIUMLSA-N,IPDDUDDXZPWYCG-LKDFVFIKSA-N,IPDDUDDXZPWYCG-YJHHRXQTSA-N,IPDDUDDXZPWYCG-FKBIDWTKSA-N,XVDAYPGPTSMERQ-FSQWPIBHSA-N,VXQOOUCCLSSSSV-JUXNRBFSSA-N,QSXDPPC…	HMDB34293,HMDB32783,C08890,LMST01080034,C08896,LMST01080004,C16495,LMST01010182,LMST04030201,LMST04030049,LMST04030051,LMST04030050,LMST04030052,LMST04030064,LMST04030065,LMST04030186,LMST04030129,LMST03020674,LMST03020132,LMST03020133,LMST03020301,LMST03020302,LMST03020306,LMST01010187,LMGP03060002,LMGP04060003,LMST01080022,LMST01080021,LMST01080028,LMST01080027,LMST01080029,LMST01080015,LMST010…	annotated
	779	689.559	233.34	365994	716510	427229	566764	161006	472603	438440	381317	664056	342916	354883	399753	825040	842293	564952	465067	363773	411787	418400	818364	positive	Annotate in FrAnK	PE-Cer(d16:1(4E)/20:0);PE-Cer(d14:1(4E)/22:0);SM(d18:1/15:0);SM(d16:1/17:0)	RPWRXKXAEPYSGT-YPDYIYJKSA-N,INTONJGGXIKSRI-YPDYIYJKSA-N,LQINJRUGTUOHGS-YPDYIYJKSA-N,CGMZWBZSOINWHL-YPDYIYJKSA-N	LMSP03020022,LMSP03020008,LMSP03010038,LMSP03010037	annotated
	780	163.133	253.44	692468	556737	646152	739500	504089	775546	656787	828032	577899	676815	446800	695116	497496	542105	674004	730814	369037	380217	799715	344733	positive	Annotate in FrAnK	(3R,7R)-1,3,7-Octanetriol	NGACGNKKNNNNHK-UHFFFAOYSA-N	HMDB33625	annotated
	781	454.293	264.53	362617	815983	507355	588610	585370	503736	510890	636056	613615	350733	374830	291736	496140	624993	596824	484838	573623	317823	452422	529033	positive	Annotate in FrAnK	Nutriacholic acid;7-Hydroxy-3-oxocholanoic acid;7a-Hydroxy-3-oxo-5b-cholanoic acid;12-Ketodeoxycholic acid;3alpha-Hydroxy-12-oxo-5beta-cholan-24-oic Acid;LysoPE(16:0/0:0);PE(16:0/0:0);LysoPE(0:0/16:0);9'-Carboxy-alpha-chromanol;3-hydroxyhexadecanoyl carnitine;D8'-Merulinic acid A;12alpha-hydroxy-3-oxo-5beta-cholan-24-oic Acid;12alpha-Hydroxy-3-oxo-5beta-cholan-24-oic Acid;2-Hydroxyhexadecanoylcar…	DXOCDBGWDZAYRQ-QPVZPPSOSA-N,KNVADAPHVNKTEP-MKYSPFRDSA-N,KNVADAPHVNKTEP-KXIRRPOASA-N,CVNYHSDFZXHMMJ-VPUMZWJWSA-N,CVNYHSDFZXHMMJ-VPUMZWJWSA-N,YVYMBNSKXOXSKW-HXUWFJFHSA-N,YVYMBNSKXOXSKW-HXUWFJFHSA-N,CKPBBEOJHAPPBT-HXUWFJFHSA-N,CUGVBZDXUTZXJO-GCIQOJCMSA-N,XKAZIAFZAQAHHG-UHFFFAOYSA-N,IXDZSQUQSCLSSD-MDZDMXLPSA-N,WMUMZOAFCDOTRW-OVEHVULHSA-N,WMUMZOAFCDOTRW-OVEHVULHSA-N,ALAYOLIEZSXQPY-LBAQZLPGSA-N,MHJOYNG…	HMDB00467,HMDB00460,HMDB00503,HMDB00328,LMST04010155,HMDB11503,LMGP02050002,HMDB11473,HMDB12866,HMDB61642,HMDB41454,HMDB62742,LMST04010168,HMDB13337,HMDB13336,C11637,LMST04010220,C14577,C14227,C03690,C15375,LMST04010224,LMST04010426,LMST04010404,LMST04010438,LMST04010229,LMST04010222,LMST04010221,LMST04010223,LMST04010226,LMST04010225,LMST04010228,LMST04010219,LMST04010218,LMST04010214,LMST040102…	annotated
	782	114.055	686.1	183238	206293	260064	125707	812075	342462	229368	257479	294585	359771	188786	206520	207914	178371	214644	179294	383796	308328	267187	247592	positive	No Fragments	Malondialdehyde;Malonaldehyde;1-Pyrroline-5-carboxylic acid;Pyruvaldehyde;Methylglyoxal;Acrylic acid;Acrylic acid;Acrylic acid;1-Pyrroline-2-carboxylic acid;1-Pyrroline-2-carboxylate;Propiolactone;Glycidaldehyde;Glutarimide;(S)-1-Pyrroline-5-carboxylate;delta-1-Pyrroline-5-carboxylate	WSMYVTOQOOLQHP-UHFFFAOYSA-N,WSMYVTOQOOLQHP-UHFFFAOYSA-N,DWAKNKKXGALPNW-UHFFFAOYSA-N,AIJULSRZWUXGPQ-UHFFFAOYSA-N,AIJULSRZWUXGPQ-UHFFFAOYSA-N,NIXOWILDQLNWCW-UHFFFAOYSA-N,NIXOWILDQLNWCW-UHFFFAOYSA-N,NIXOWILDQLNWCW-UHFFFAOYSA-N,RHTAIKJZSXNELN-UHFFFAOYSA-N,RHTAIKJZSXNELN-UHFFFAOYSA-N,VEZXCJBBBCKRPI-UHFFFAOYSA-N,IWYRWIUNAVNFPE-UHFFFAOYSA-N,KNCYXPMJDCCGSJ-UHFFFAOYSA-N,DWAKNKKXGALPNW-BYPYZUCNSA-N,MOSFIJX…	HMDB06112,C19440,HMDB01301,HMDB01167,C00546,HMDB31647,C00511,LMFA01030193,HMDB06875,C03564,C19297,C19246,C07275,C03912,C04322	annotated
	783	267.172	224.57	276576	206499	263346	281898	793679	274301	412169	458696	167963	336799	338034	348295	443404	489574	316055	380013	808666	790885	261649	740120	positive	Tri-isobutylphosphate (C12H27O4P) Prob = 99.0000000000	Heptyl heptanoate;Myristic acid;Tetradecanoic acid;Myristic acid;Dodecyl acetate;Dodecyl acetate;Nonyl isovalerate;Ethyl dodecanoate;ethyl dodecanoate;12-Methyltridecanoic acid;(+)-Isomyristic acid;Isobutyl decanoate;Panaxynol;Hexanal octane-1,3-diol acetal;10-Methyltridecanoic acid;Hexyl octanoate;hexyl octanoate;2,6,10-Trimethylundecanoic acid;2,6,10-trimethyl-undecanoic acid;4-Acetyl-6-tert-bu…	QOIIBPAJVWFEPE-UHFFFAOYSA-N,TUNFSRHWOTWDNC-UHFFFAOYSA-N,TUNFSRHWOTWDNC-UHFFFAOYSA-N,TUNFSRHWOTWDNC-UHFFFAOYSA-N,VZWGRQBCURJOMT-UHFFFAOYSA-N,VZWGRQBCURJOMT-UHFFFAOYSA-N,JHKZVDVMXZGMOX-UHFFFAOYSA-N,MMXKVMNBHPAILY-UHFFFAOYSA-N,MMXKVMNBHPAILY-UHFFFAOYSA-N,YYVJAABUJYRQJO-UHFFFAOYSA-N,YYVJAABUJYRQJO-UHFFFAOYSA-N,AXTPGRJJIGEOOY-UHFFFAOYSA-N,UGJAEDFOKNAMQD-ZHACJKMWSA-N,JTGGXBHDIVDFHP-UHFFFAOYSA-N,OVRJJCK…	HMDB34461,HMDB00806,C06424,LMFA01010014,HMDB38969,LMFA07010262,HMDB38034,HMDB33788,LMFA07010464,HMDB31072,LMFA01020007,HMDB59865,HMDB39588,HMDB32318,HMDB61781,HMDB36216,LMFA07010448,HMDB02221,LMFA01020285,HMDB31867,HMDB37312,LMFA07010422,HMDB37495,HMDB32548,C17447,C08450,C14439,LMFA05000530,LMFA01020035,LMFA01020036,LMFA01020069,LMFA01020070,LMFA01010053,LMFA07010661,LMFA07010439,LMFA05000019,LMF…	annotated+fragment
	784	768.553	211.12	400618	704266	342482	475500	582699	786875	670047	622842	491385	275101	450823	322705	444686	386579	356094	218776	366348	397853	774081	364572	positive	No Fragments	PE(20:0/16:1(9Z));PE(20:0/16:1(9Z));PE(20:0/18:4(6Z,9Z,12Z,15Z));PE(20:0/18:4(6Z,9Z,12Z,15Z));PE(20:2(11Z,14Z)/18:2(9Z,12Z));PE(20:2(11Z,14Z)/18:2(9Z,12Z));PE(20:1(11Z)/16:0);PE(20:1(11Z)/16:0);PE(20:1(11Z)/18:3(6Z,9Z,12Z));PE(20:1(11Z)/18:3(6Z,9Z,12Z));PE(20:1(11Z)/18:3(9Z,12Z,15Z));PE(20:1(11Z)/18:3(9Z,12Z,15Z));PE(20:3(5Z,8Z,11Z)/18:1(11Z));PE(20:3(5Z,8Z,11Z)/18:1(9Z));PE(20:3(8Z,11Z,14Z)/18:1…	KZMQZJZTKYKTJQ-QRMPNUHKSA-N,KZMQZJZTKYKTJQ-QRMPNUHKSA-N,NYRDUZVMRXFKRA-KCHFORSBSA-N,NYRDUZVMRXFKRA-KCHFORSBSA-N,WRUBGMUVEQZROH-OOFVPZMUSA-N,WRUBGMUVEQZROH-OOFVPZMUSA-N,APTOFTJOCNPNQP-WUOYJZDRSA-N,APTOFTJOCNPNQP-WUOYJZDRSA-N,BAORKIQZJCLKSH-JUUFPVJKSA-N,BAORKIQZJCLKSH-JUUFPVJKSA-N,YOMRACGWJSDOIN-ZJCFFPDTSA-N,YOMRACGWJSDOIN-ZJCFFPDTSA-N,HEZIDBZRKDQQLI-HAPPWYIRSA-N,CNGGAQLBGKHOCL-PIBPSNQISA-N,AZBQETW…	HMDB09221,LMGP02010827,HMDB09228,LMGP02010114,HMDB09291,LMGP02010884,HMDB09253,LMGP02010847,HMDB09259,LMGP02010855,HMDB09260,LMGP02010856,HMDB09322,HMDB09323,HMDB09355,HMDB09356,LMGP02010914,HMDB09387,LMGP02010943,HMDB09420,HMDB09482,LMGP02011016,HMDB10568,LMGP02010322,HMDB09583,LMGP02011108,HMDB09514,HMDB09099,LMGP02010671,HMDB09034,HMDB09035,HMDB09057,LMGP02010050,HMDB09067,LMGP02010115,HMDB090…	annotated
	785	346.009	682.74	439516	282435	445360	498743	534927	584320	610076	497206	522939	578317	780136	701417	641576	607309	763025	658711	561833	607141	680822	463737	positive	Annotate in FrAnK	N-(6-Oxo-6H-dibenzo[b,d]pyran-3-yl)-2,2,2-trifluoroacetamide;2,2,2-Trifluoro-N-(6-oxo-6H-dibenzo[b,d]pyran-2-yl)acetamide	PJDQXNCTFJWTFY-UHFFFAOYSA-N,XUKKGDUMWVJYEZ-UHFFFAOYSA-N	C14971,C15394	annotated
	786	148.043	396.48	7310.12	12082.1	24274.9	245463	4730.54	747472	16369.8	18564.5	52551.8	39240	72787.3	43313.8	72868.3	76827.7	129205	74667.1	63198.3	72908.8	64075.9	30606.6	positive	No Fragments	Thiomorpholine 3-carboxylate;Thiomorpholine 3-carboxylate;3-Mercaptopropanoic acid;2-Mercaptopropanoic acid;S-Methylthioglycolate	JOKIQGQOKXGHDV-UHFFFAOYSA-N,JOKIQGQOKXGHDV-UHFFFAOYSA-N,DKIDEFUBRARXTE-UHFFFAOYSA-N,PMNLUUOXGOOLSP-UHFFFAOYSA-N,HGTBAIVLETUVCG-UHFFFAOYSA-N	HMDB59611,C03901,HMDB41604,HMDB31520,C03173	annotated
	787	142.123	261.44	537162	448461	594368	586987	483325	588072	389579	634331	618062	670636	213855	629473	298181	393524	739738	665700	328578	237464	600180	191451	positive	Tropine (C8H15NO) Prob = 69.8500000000	3-Hexanone;Hexan-3-one;4-Methylpentanal;4-Methylpentanal;3-(1-Pyrrolidinyl)-2-butanone;1-(1-Pyrrolidinyl)-2-butanone;Ethyl isopropyl ketone;2-Oxohexane;Hexan-2-one;2-Hexen-1-ol;2E-hexenol;Hexanal;Caproaldehyde;Physoperuvine;(±)-Pelletierine;Pelletierine;(R)-Pelletierine;(E)-3-Hexen-1-ol;3-Hexenol;3Z-hexenol;3-Methyl-1-penten-3-ol;Methyl isobutyl ketone;Methyl isobutyl ketone;4-Methylpentan-2-one;…	PFCHFHIRKBAQGU-UHFFFAOYSA-N,PFCHFHIRKBAQGU-UHFFFAOYSA-N,JGEGJYXHCFUMJF-UHFFFAOYSA-N,JGEGJYXHCFUMJF-UHFFFAOYSA-N,IXYTUYCLJBLYKD-UHFFFAOYSA-N,FKJHJSJBXISMIR-UHFFFAOYSA-N,HYTRYEXINDDXJK-UHFFFAOYSA-N,QQZOPKMRPOGIEB-UHFFFAOYSA-N,QQZOPKMRPOGIEB-UHFFFAOYSA-N,ZCHHRLHTBGRGOT-SNAWJCMRSA-N,ZCHHRLHTBGRGOT-SNAWJCMRSA-N,JARKCYVAAOWBJS-UHFFFAOYSA-N,JARKCYVAAOWBJS-UHFFFAOYSA-N,BKWVNPXVPQOROM-JAMMHHFISA-N,JEIZLWN…	HMDB00753,LMFA12000049,HMDB01318,C02373,HMDB39840,HMDB39839,HMDB05846,HMDB05842,LMFA12000048,HMDB30952,LMFA05000060,HMDB05994,LMFA06000109,HMDB30338,HMDB30325,C06182,HMDB30324,HMDB30003,C08492,LMFA05000059,HMDB61882,HMDB02939,C19263,LMFA12000033,HMDB31578,HMDB31220,HMDB31503,HMDB31502,HMDB33364,HMDB62792,C06179,C10864,C00854,C00729,C02066,C12440,C11359,C02893,LMFA05000538,LMFA05000464,LMFA0500011…	annotated+fragment
	788	496.339	338.98	329691	423637	339738	334068	678941	371418	87135.3	348280	518429	423847	550680	327317	335916	164704	738683	495340	422232	514256	192407	252292	positive	Annotate in FrAnK	LysoPC(16:0);PC(16:0/0:0);Rockogenin;23S,25,26-Trihydroxyvitamin D3;Neochlorogenin;3 beta,7 alpha-Dihydroxy-5-cholestenoate;24-Hydroxycalcitriol;calcitetrol;Docosa-4,7,10,13,16-pentaenoyl carnitine;23-Acetoxysoladulcidine;Clupanodonyl carnitine;3alpha,7beta-dihydroxy-5beta-cholest-24-en-26-oic Acid;3alpha,7beta-Dihydroxy-5beta-cholest-24-en-26-oic acid;4-cholesten-7α,12α,24-triol-3-one;7alpha,12a…	ASWBNKHCZGQVJV-HSZRJFAPSA-N,ASWBNKHCZGQVJV-HSZRJFAPSA-N,BQNMOLSYHYSCMS-UHFFFAOYSA-N,GDIBDBUYVICGLY-SAJDXCSNSA-N,PZNPHSFXILSZTM-UHFFFAOYSA-N,GYJSAWZGYQXRBS-BJGNZVHYSA-N,WFZKUWGUJVKMHC-UKBUZQLGSA-N,WFZKUWGUJVKMHC-UKBUZQLGSA-N,KRXOUZZWQXTUIB-IDERWEGCSA-N,HQJSCXYJQVACQR-UHFFFAOYSA-N,AOSDFVDGMYPTHD-NQXOOMTHSA-N,VEEPNZJORQZZNC-FLTYDXKWSA-N,VEEPNZJORQZZNC-FLTYDXKWSA-N,JZKUXZQOULZTIJ-GZQVFMGISA-N,JZKUXZQ…	HMDB10382,LMGP01050018,HMDB33769,HMDB60134,HMDB30702,HMDB12454,HMDB06228,LMST03020686,HMDB06321,HMDB31402,HMDB06496,HMDB62712,LMST04030142,HMDB62399,LMST04030171,HMDB62400,LMST04030158,HMDB62686,LMST03020292,HMDB62211,C17335,C08899,LMST01080010,C18231,C17003,C16494,LMST04030059,LMST04030060,LMST04030132,LMST04030148,LMST04030143,LMST04030105,LMGP01020019,LMGP01050074,LMGP01050113,LMST01010318,LMS…	annotated
	789	86.0601	431.71	737766	426107	658813	423603	577270	354967	554584	397312	374041	323528	283882	545213	339353	247585	315638	386372	425607	453421	574619	355026	positive	No Fragments	Acetaldehyde;Acetaldehyde;Acetone cyanohydrin;Acetone cyanohydrin;2-Pyrrolidinone;Ethylene oxide	IKHGUXGNUITLKF-UHFFFAOYSA-N,IKHGUXGNUITLKF-UHFFFAOYSA-N,MWFMGBPGAXYFAR-UHFFFAOYSA-N,MWFMGBPGAXYFAR-UHFFFAOYSA-N,HNJBEVLQSNELDL-UHFFFAOYSA-N,IAYPIBMASNFSPL-UHFFFAOYSA-N	HMDB00990,C00084,HMDB60427,C02659,HMDB02039,C06548	annotated
	790	354.336	222.19	469339	216653	204391	326046	505422	278856	380612	725570	495377	356110	506666	292650	204890	379558	221605	278723	244396	470712	482013	393087	positive	Annotate in FrAnK	3D,7D,11D-Phytanic acid;3L,7D,11D-Phytanic acid;3L,7D,11D-phytanic acid;Ethyl stearate;Phytanic acid;Phytanate;5-Hydroxy-7-eicosanone;4-Hydroxy-6-eicosanone;Arachidic acid;Icosanoic acid;Arachidic acid;2,2,6,10,14-Pentamethylpentadecanoic acid;3,7R,11R,15-tetramethyl-hexadecanoic acid;Phytanic acid;Isoarachidic acid;4,14-dimethyl-octadecanoic acid;2,14-dimethyl-octadecanoic acid;6,16-dimethyl-oct…	RLCKHJSFHOZMDR-GUDVDZBRSA-N,RLCKHJSFHOZMDR-QRVBRYPASA-N,RLCKHJSFHOZMDR-QRVBRYPASA-N,MVLVMROFTAUDAG-UHFFFAOYSA-N,RLCKHJSFHOZMDR-UHFFFAOYSA-N,RLCKHJSFHOZMDR-UHFFFAOYSA-N,KPKHDMCPQMHIGR-UHFFFAOYSA-N,SGLIGOVXSAHBRY-UHFFFAOYSA-N,VKOBVWXKNCXXDE-UHFFFAOYSA-N,VKOBVWXKNCXXDE-UHFFFAOYSA-N,VKOBVWXKNCXXDE-UHFFFAOYSA-N,FDHVMORBQIKTOA-UHFFFAOYSA-N,RLCKHJSFHOZMDR-PWCSWUJKSA-N,RLCKHJSFHOZMDR-PWCSWUJKSA-N,UCDAVJC…	HMDB00417,HMDB00553,LMFA01020287,HMDB34156,HMDB00801,C01607,HMDB35672,HMDB35673,HMDB02212,C06425,LMFA01010020,HMDB31318,HMDB62520,LMPR0104010004,LMFA01020017,LMFA01020049,LMFA01020048,LMFA01020052,LMFA01020051,LMFA01020050,LMFA07010650,LMFA07010683,LMFA07010607,LMFA07010608,LMFA07010598,LMFA07010469,LMFA07010442,LMFA07010458,LMFA07010451,LMFA07010428,LMFA07010398,LMFA08040010,LMFA01020220,LMFA010…	annotated
	791	236.113	233.06	474088	520854	501303	360017	423277	481804	499457	373764	451765	482838	528328	708265	510921	617872	461523	641487	471884	494849	542320	395388	positive	Annotate in FrAnK	L-Quebrachitol;(-)-Quebrachitol;L-Pinitol;D-Pinitol;D-Pinitol;Mytilitol;Methyl beta-D-glucopyranoside;4-O-Methyl-myo-inositol;D-4-O-Methyl-myo-inositol;6-O-Methyl-myo-inositol;Sequoyitol;5-O-Methyl-myo-inositol;(-)-Bornesitol;1D-5-O-methyl-chiro-inositol;O-Methyl-scyllo-inositol;4-O-Methyl-myo-inositol;Methyl beta-D-galactoside;3-O-Methyl-myo-inositol;1-O-Methyl-myo-inositol	DSCFFEYYQKSRSV-FIZWYUIZSA-N,DSCFFEYYQKSRSV-FIZWYUIZSA-N,DSCFFEYYQKSRSV-KLJZZCKASA-N,DSCFFEYYQKSRSV-KLJZZCKASA-N,DSCFFEYYQKSRSV-KLJZZCKASA-N,AJGYLNFUYLRZFR-VQPJZGIOSA-N,HOVAGTYPODGVJG-UHFFFAOYSA-N,DSCFFEYYQKSRSV-HYBKHIPXSA-N,DSCFFEYYQKSRSV-HYBKHIPXSA-N,DSCFFEYYQKSRSV-HYBKHIPXSA-N,DSCFFEYYQKSRSV-GWJPIIGYSA-N,DSCFFEYYQKSRSV-GWJPIIGYSA-N,DSCFFEYYQKSRSV-AGZHHQKVSA-N,DSCFFEYYQKSRSV-MYRJGQQHSA-N,DSCFFEY…	HMDB34221,C08257,HMDB34222,HMDB34219,C03844,HMDB33816,HMDB29965,HMDB29916,HMDB29915,C06353,HMDB31449,C03365,HMDB31437,HMDB62564,C05163,C06352,C03619,C03660,C03659	annotated
	792	137.983	804.92	520733	595813	695175	388369	653428	189929	633890	491033	485795	491547	362308	340753	281088	252095	327544	302300	461842	357556	391684	437673	positive	Annotate in FrAnK				annotated
	793	257.932	803.82	547425	568802	630188	464737	668408	243598	602269	601849	558709	534258	484157	395773	378392	325071	446820	399884	471125	493853	503826	506001	positive	Annotate in FrAnK				annotated
	794	252.977	804.55	260228	327758	434340	171798	326612	64710.7	356753	262501	258428	236044	159119	117720	136636	108286	138231	125088	211446	171730	219322	206423	positive	No Fragments				annotated
	795	306.077	804.73	430200	433478	381897	294895	386294	41291.4	420733	399042	376301	415982	366208	292178	256417	214689	352215	325806	403307	338729	393517	357701	positive	Annotate in FrAnK	Cepharadione A;Atherospermidine;Frutinone A	RZIGKFTVXWUUCX-UHFFFAOYSA-N,MDFFNDBAEOHIDY-UHFFFAOYSA-N,RFWULRHBGYKEEZ-UHFFFAOYSA-N	HMDB34364,C09347,C09008	annotated
	796	278.862	808.79	289175	347539	408967	221878	299794	105013	281233	236554	274134	270876	169264	153136	129958	156694	178752	133230	268813	163406	213714	220638	positive	No Fragments	Trimetaphosphoric acid;Trimetaphosphoric acid	AZSFNUJOCKMOGB-UHFFFAOYSA-N,AZSFNUJOCKMOGB-UHFFFAOYSA-N	HMDB59921,C02466	annotated
	797	377.881	803.58	246224	259591	281197	204731	284227	76504	283960	269245	242051	257072	232776	218838	186745	146463	233109	200633	202081	214287	246928	241835	positive	No Fragments				annotated
	798	372.926	804.49	166520	206519	233243	117727	234347	32723.1	212457	182992	153351	153761	117102	77540.1	73834.9	77698.5	109372	83040.4	139264	111951	132679	138241	positive	No Fragments				annotated
	799	497.831	802.61	198548	210949	205061	174267	230214	68572	221034	206524	206577	189247	221578	165399	158848	122179	196465	161503	174022	168690	202487	184508	positive	No Fragments				annotated
	800	492.875	804.07	169738	172968	181351	104778	207168	34794.6	174829	178790	154023	134345	145635	92471	82039.4	60367.8	112250	86663.1	134001	117813	132564	134772	positive	No Fragments				annotated
	801	398.811	808.3	142109	167242	205140	123418	134730	44563	173647	135730	135880	138464	103081	66621.1	77115.4	92135.5	100942	74017.2	130602	101437	118262	122037	positive	No Fragments				annotated
	802	487.92	804.55	106162	150377	200287	67266.7	168037	11736.1	159632	124374	105164	83059.4	69999.7	38324.6	40988.1	30049.8	54043.6	47231.4	80413.4	58010.8	86831.2	93630.1	positive	No Fragments				annotated
	803	612.824	803.76	139364	163362	153847	110094	170135	31452	185517	152875	144305	133052	133129	97996.1	80682.9	66259	118829	123576	129500	131005	142850	121095	positive	No Fragments				annotated
	804	607.869	804.18	112384	151939	159565	88432.5	170831	13377.7	178687	117299	107118	104701	89503.5	48333.6	47990.9	33910.3	72491.9	44746.3	86850.6	71691.6	106968	103333	positive	No Fragments				annotated
	805	348.048	808.97	130922	142713	152854	98138.1	125968	64468	125242	121994	126790	130183	87499.3	86486.5	74735.1	73719.8	92387.1	79120	107654	92514.1	112376	111196	positive	No Fragments	Inodxyl glucuronide;Indoxyl glucuronide ;Lucernol;Lucernol;Repensol;Repensol3,7,9-Trihydroxycoumestan;N-Feruloylaspartic acid;Aureol;Aureol;Rhein;Rhein;Rhein;Isotan B;7-Deoxypancratistatin;7,4',5'-Trihydroxy-5,2'-oxido-4-phenylcoumarin;Lupinalbin A	KUYNOZVWCFXSNE-BYNIDDHOSA-N,KUYNOZVWCFXSNE-BYNIDDHOSA-N,CJPXZAMCIOOMNF-UHFFFAOYSA-N,CJPXZAMCIOOMNF-UHFFFAOYSA-N,CFUAZBGEKBTCSH-UHFFFAOYSA-N,CFUAZBGEKBTCSH-UHFFFAOYSA-N,SLAOOTKASUKZIE-HWKANZROSA-N,WIRRQLQRDSREEG-UHFFFAOYSA-N,WIRRQLQRDSREEG-UHFFFAOYSA-N,FCDLCPWAQCPTKC-UHFFFAOYSA-N,FCDLCPWAQCPTKC-UHFFFAOYSA-N,FCDLCPWAQCPTKC-UHFFFAOYSA-N,LTHSNPIAECYJIX-OAYJICASSA-N,GVGWJJOWWDRYOF-DZDPUUJWSA-N,MNLTYYV…	HMDB10319,HMDB59804,HMDB34042,LMPK12090032,HMDB34138,LMPK12090029,HMDB40830,HMDB37921,LMPK12090039,HMDB32876,C10401,LMPK13040015,C08494,C12255,LMPK12100060,LMPK12160012	annotated
	806	184.073	805.55	96740.4	109894	113078	101072	117470	56454.2	126346	116042	126174	104539	90138.2	85391	70066.2	69066.8	86244.5	89092.3	104667	81385.9	90428.6	98500.1	positive	No Fragments	Lentialexin;4-Hydroxystyrene;4-Hydroxystyrene;Acetophenone;Acetophenone;1-(2,3-Dihydro-1H-pyrrolizin-5-yl)-2-propen-1-one;3,4-Dihydro-4-[(5-methyl-2-furanyl)methylene]-2H-pyrrole;3-[(5-Methyl-2-furanyl)methyl]-1H-pyrrole;(R)-Boschniakine;3-Methylbenzaldehyde;3-Methylbenzaldehyde;4-Methylbenzaldehyde;p-Tolualdehyde;2-Methylbenzaldehyde;2-Methylbenzaldehyde;3-Dehydroxycarnitine;Phenylacetaldehyde;P…	AGWFAJXETXIOEE-UHFFFAOYSA-N,FUGYGGDSWSUORM-UHFFFAOYSA-N,FUGYGGDSWSUORM-UHFFFAOYSA-N,KWOLFJPFCHCOCG-UHFFFAOYSA-N,KWOLFJPFCHCOCG-UHFFFAOYSA-N,WDGGKRGJJOBJCZ-UHFFFAOYSA-N,BCWSVRKZMCXABS-TWGQIWQCSA-N,WKJYTIFWOMZIGZ-UHFFFAOYSA-N,OPRAONAUWNNOOV-UHFFFAOYSA-N,OVWYEQOVUDKZNU-UHFFFAOYSA-N,OVWYEQOVUDKZNU-UHFFFAOYSA-N,FXLOVSHXALFLKQ-UHFFFAOYSA-N,FXLOVSHXALFLKQ-UHFFFAOYSA-N,BTFQKIATRPGRBS-UHFFFAOYSA-N,BTFQKIA…	HMDB38997,HMDB04072,C05627,HMDB33910,C07113,HMDB40028,HMDB40048,HMDB40042,HMDB30267,HMDB29637,C07209,HMDB29638,C06758,HMDB29636,C07214,HMDB06831,HMDB06236,C00601,HMDB62765,C02083,HMDB13815,HMDB03447,C00955,C09915,LMFA01100015,LMFA01100013,LMFA01100014	annotated
	807	467.998	807.23	80969.5	84045	71322.4	54448	71960.2	30477.3	72238.5	75963.7	78481.6	78136	70467.7	52895.2	48079.3	37708.7	54352.3	59247.6	58517.6	57408.1	64688.5	63143.8	positive	No Fragments	dCTP;dCTP	RGWHQCVHVJXOKC-SHYZEUOFSA-N,RGWHQCVHVJXOKC-SHYZEUOFSA-N	HMDB00998,C00458	annotated
	808	334.965	801.34	35006.5	39207.6	49559	28964.8	32486.7	22913	54021.5	33451.6	22786.7	23433.8	17073.5	20692	17104.6	12009.7	23106.4	16836.1	24629.4	16711.4	18443.3	29223	positive	No Fragments				annotated
	809	94.0652	560.02	233760	133092	212753	207296	688101	294459	219347	147675	176563	119956	131833	175919	118345	111982	214222	132632	249200	330686	140160	151862	positive	No Fragments	3-Methylpyridine;2-Methylpyridine;2-Methylpyridine;Aniline;Aniline	ITQTTZVARXURQS-UHFFFAOYSA-N,BSKHPKMHTQYZBB-UHFFFAOYSA-N,BSKHPKMHTQYZBB-UHFFFAOYSA-N,PAYRUJLWNCNPSJ-UHFFFAOYSA-N,PAYRUJLWNCNPSJ-UHFFFAOYSA-N	HMDB61887,HMDB61888,C14447,HMDB03012,C00292	annotated
	810	880.59	204.9	322820	346022	402252	277002	312241	387075	420453	252697	453304	421558	339027	502608	625087	304114	424719	560299	682053	593638	617508	253991	positive	Annotate in FrAnK	PI(18:0/16:0);PI(18:0/16:0);PI(16:0/18:0);PI(16:0/18:0);1-hexadecanoyl-2-octadecanoyl-sn-glycero-3-phospho-D-myo-inositol;PI(14:0/20:0);PI(15:0/19:0);PI(17:0/17:0);PI(20:0/14:0);PI(19:0/15:0);PI(22:0/12:0);PI(21:0/13:0);PI(13:0/21:0);PI(12:0/22:0)	AWOYEONIQYBDHZ-HGTJTCKHSA-N,AWOYEONIQYBDHZ-HGTJTCKHSA-N,NEXFZIYXCPIHEF-HGTJTCKHSA-N,NEXFZIYXCPIHEF-HGTJTCKHSA-N,NEXFZIYXCPIHEF-XVQBWIJQSA-N,GUSRSNYGKOXVFJ-HGTJTCKHSA-N,PYLTUCMHZIRDMJ-HGTJTCKHSA-N,GRYRXZZDRGDRHB-HGTJTCKHSA-N,KOLWJXXXZJTAIZ-HGTJTCKHSA-N,VDJLODGBHHBOHV-HGTJTCKHSA-N,PIKJEAYUZKASBD-HGTJTCKHSA-N,VSLYCSDUPUEQIS-HGTJTCKHSA-N,ORMBQMQBFCQMGY-HGTJTCKHSA-N,HWJUNZNVVGGBNS-HGTJTCKHSA-N	HMDB09805,LMGP06010858,HMDB09781,LMGP06010878,HMDB62582,LMGP06010896,LMGP06010884,LMGP06010866,LMGP06010834,LMGP06010839,LMGP06010819,LMGP06010823,LMGP06010904,LMGP06010910	annotated
	811	369.351	356.12	477963	630979	572220	475626	385652	241393	452000	525862	597449	450527	450557	565261	666940	670812	524759	550080	539193	487407	435607	615854	positive	Annotate in FrAnK	3-Deoxyvitamin D3	FXKMDILIEQILCA-VDVRBEGSSA-N	LMST03020618	annotated
	812	666.618	352.75	141501	158440	159550	123637	86626.8	63031.9	125231	113514	169482	122881	138834	169166	144287	146550	141293	157941	143177	150289	121783	126782	positive	No Fragments	CE(16:0);Cholesteryl palmitate;16:0 Cholesteryl ester	BBJQPKLGPMQWBU-JADYGXMDSA-N,BBJQPKLGPMQWBU-JADYGXMDSA-N,BBJQPKLGPMQWBU-JADYGXMDSA-N	HMDB00885,C11251,LMST01020005	annotated
	813	199.108	431.76	100233	85592.9	163239	96790.9	208844	38710	146097	107916	302781	668937	268141	261326	263327	92428.1	122870	129198	298167	454718	129893	44195.6	positive	No Fragments	Tiglylglycine;3-Methylcrotonylglycine;Metharbital;Paramethadione;Paramethadione;2-Hydroxyethylclavam;Ethadione	WRUSVQOKJIDBLP-HWKANZROSA-N,PFWQSHXPNKRLIV-UHFFFAOYSA-N,FWJKNZONDWOGMI-UHFFFAOYSA-N,VQASKUSHBVDKGU-UHFFFAOYSA-N,VQASKUSHBVDKGU-UHFFFAOYSA-N,UEGDICIJUUEIOL-FSPLSTOPSA-N,SIGSNYAYBSJATD-UHFFFAOYSA-N	HMDB00959,HMDB00459,HMDB14606,HMDB14755,C07411,C17361,C17724	annotated
	814	211.069	546.11	114845	195590	631777	146902	470298	129165	554174	604377	282766	385530	256574	413417	573526	662715	264937	258418	113182	126670	423172	261402	positive	Annotate in FrAnK	L-Glutamic acid;L-Glutamate;Glycyl-Hydroxyproline;L-glycyl-L-hydroxyproline ;N-Acetylglutamine;DL-Glutamate;DL-Glutamate;N-Acetylserine;N-Methyl-D-aspartic acid;N-Methyl-D-aspartic acid;L-4-Hydroxyglutamate semialdehyde;L-4-Hydroxyglutamate semialdehyde;3-(Carboxymethylamino)propanoic acid;N-lactoyl-Glycine;D-Glutamic acid;D-Glutamate;O-Acetylserine;O-Acetyl-L-serine;3-Aminopentanedioate;N-(Carbo…	WHUUTDBJXJRKMK-VKHMYHEASA-N,WHUUTDBJXJRKMK-VKHMYHEASA-N,ZJQXGJBINIMBOY-UHFFFAOYSA-N,ZJQXGJBINIMBOY-UHFFFAOYSA-N,KSMRODHGGIIXDV-UHFFFAOYSA-N,WHUUTDBJXJRKMK-UHFFFAOYSA-N,WHUUTDBJXJRKMK-UHFFFAOYSA-N,JJIHLJJYMXLCOY-BYPYZUCNSA-N,HOKKHZGPKSLGJE-GSVOUGTGSA-N,HOKKHZGPKSLGJE-GSVOUGTGSA-N,XCXUZPXOFFRGGP-DMTCNVIQSA-N,XCXUZPXOFFRGGP-DMTCNVIQSA-N,GAUBNQMYYJLWNF-UHFFFAOYSA-N,CLNVOWMDSFOIPV-VKHMYHEASA-N,WHUUTDB…	HMDB00148,C00025,HMDB28842,HMDB11173,HMDB06029,HMDB60475,C00302,HMDB02931,HMDB02393,C12269,HMDB06556,C05938,HMDB33550,HMDB62183,HMDB03339,C00217,HMDB03011,C00979,C05574,C03790,C03618,C05941	annotated
	815	396.99	684.13	610125	294059	316564	558895	283086	312616	477990	576910	510704	219380	217260	351214	270855	455899	252861	245530	661159	211743	468552	349942	positive	No Fragments	Ethiprole	FNELVJVBIYMIMC-UHFFFAOYSA-N	C18552	annotated
	816	436.983	678.74	295141	90429.8	146079	270391	135591	117354	206677	245456	214666	61856.8	60140.8	166973	143415	203168	74155.5	88110.1	315505	80126.6	182855	111806	positive	No Fragments				annotated
	817	130.086	573.13	165613	302740	659760	389325	361160	366146	472704	293517	552833	514438	585164	432787	226954	561182	278976	238781	538152	251932	294300	168236	positive	Annotate in FrAnK	L-Pipecolic acid;L-Pipecolate;Butyric acid;Butanoic acid;Butyric acid;Pipecolic acid;N4-Acetylaminobutanal;N4-Acetylaminobutanal;3-Acetamidobutanal;Isobutyric acid;2-Methylpropanoate;Isobutyric acid;Isopropyl formate;Vigabatrin;Vigabatrin;Propyl formate;D-Pipecolic acid;L-trans-4-Methyl-2-pyrrolidinecarboxylic acid;2-Pyrrolidineacetic acid;Methyl propionate;formyl propionate;Ethyl acetate;Ethyl a…	HXEACLLIILLPRG-YFKPBYRVSA-N,HXEACLLIILLPRG-YFKPBYRVSA-N,FERIUCNNQQJTOY-UHFFFAOYSA-N,FERIUCNNQQJTOY-UHFFFAOYSA-N,FERIUCNNQQJTOY-UHFFFAOYSA-N,HXEACLLIILLPRG-UHFFFAOYSA-N,DDSLGZOYEPKPSJ-UHFFFAOYSA-N,DDSLGZOYEPKPSJ-UHFFFAOYSA-N,SOYLQPBXNGCSNB-UHFFFAOYSA-N,KQNPFQTWMSNSAP-UHFFFAOYSA-N,KQNPFQTWMSNSAP-UHFFFAOYSA-N,KQNPFQTWMSNSAP-UHFFFAOYSA-N,RMOUBSOVHSONPZ-UHFFFAOYSA-N,PJDFLNIOAUIZSL-UHFFFAOYSA-N,PJDFLNI…	HMDB00716,C00408,HMDB00039,C00246,LMFA01010004,HMDB00070,HMDB04226,C05936,HMDB59649,HMDB01873,C02632,LMFA01020071,HMDB40579,HMDB15212,C07500,HMDB40253,HMDB05960,HMDB29435,HMDB29444,HMDB30062,LMFA07010410,HMDB31217,C00849,HMDB31507,HMDB62225,C03969,HMDB03243,C00466,LMFA12000020,C00810,LMFA12000064,C01769,C13696,C14440	annotated
	818	730.538	221.11	230187	478394	234385	302383	103781	657800	160023	246480	469971	247026	424857	223560	272982	254577	517134	385612	380246	342717	363327	310153	positive	Annotate in FrAnK	PE(20:2(11Z,14Z)/15:0);PE(20:2(11Z,14Z)/15:0);PE(15:0/20:2(11Z,14Z));PE(15:0/20:2(11Z,14Z));DG(18:1n7/0:0/22:6n3);DG(18:1(11Z)/22:6(4Z,7Z,10Z,13Z,16Z,19Z)/0:0);DG(18:3(9Z,12Z,15Z)/22:4(7Z,10Z,13Z,16Z)/0:0);DG(18:3(9Z,12Z,15Z)/22:4(7Z,10Z,13Z,16Z)/0:0)[iso2];DG(18:1(9Z)/22:6(4Z,7Z,10Z,13Z,16Z,19Z)/0:0);DG(18:1(9Z)/22:6(4Z,7Z,10Z,13Z,16Z,19Z)/0:0)[iso2];DG(18:2(9Z,12Z)/22:5(7Z,10Z,13Z,16Z,19Z)/0:0)…	OKBBWKDDDDZSJQ-XGKJNDTMSA-N,OKBBWKDDDDZSJQ-XGKJNDTMSA-N,FXYFFYOQPWNFJZ-XGKJNDTMSA-N,FXYFFYOQPWNFJZ-XGKJNDTMSA-N,IPJYPLOTNXCEAB-YHSXCUEJSA-N,CVSMXWVJFQUQJK-YMCYZELXSA-N,GDGIKICQQQMUCS-BQSGGISSSA-N,GDGIKICQQQMUCS-BQSGGISSSA-N,ZILMKERHGSKQBG-PNCFOYGISA-N,ZILMKERHGSKQBG-PNCFOYGISA-N,LRHVZVQHYQOHJX-NMJALGAOSA-N,LRHVZVQHYQOHJX-NMJALGAOSA-N,VQRULMYDUJBUJI-JQDWYLMKSA-N,NBPTZMSSVWVHPD-YNHCACMGSA-N,YXMWZIC…	HMDB09285,LMGP02010875,HMDB08901,LMGP02010465,HMDB56196,HMDB07208,HMDB07321,LMGL02010223,HMDB07237,LMGL02010225,HMDB07265,LMGL02010224,HMDB07264,HMDB56241,HMDB56247,HMDB07292,LMGL02010495,HMDB56215,HMDB07433,LMGL02010198,HMDB56301,HMDB56353,HMDB56322,HMDB56328,HMDB08002,LMGP01010684,HMDB08098,LMGP01011597,HMDB08065,HMDB08130,LMGP01011616,HMDB07906,LMGP01011390,HMDB07905,HMDB07517,HMDB07516,HMDB07…	annotated
	819	115.087	561.93	156702	63693.7	214905	74438.8	181866	81996.9	139859	140353	198377	74299	90442	199085	99802.4	52471.2	116843	106618	642229	269431	191642	39099.2	positive	No Fragments	3-Amino-2-piperidone;N,N-Dimethylformamide;N,N-Dimethylformamide;3-Aminopropionaldehyde;3-Aminopropanal;N-Mononitrosopiperazine;Aminoacetone;Aminoacetone;L-Prolinamide;N-Nitrosopiperidine;Acetone oxime	YCCMTCQQDULIFE-UHFFFAOYSA-N,ZMXDDKWLCZADIW-UHFFFAOYSA-N,ZMXDDKWLCZADIW-UHFFFAOYSA-N,PCXDJQZLDDHMGX-UHFFFAOYSA-N,PCXDJQZLDDHMGX-UHFFFAOYSA-N,GYOBZYGGVLLHBK-UHFFFAOYSA-N,BCDGQXUMWHRQCB-UHFFFAOYSA-N,BCDGQXUMWHRQCB-UHFFFAOYSA-N,VLJNHYLEOZPXFW-BYPYZUCNSA-N,UWSDONTXWQOZFN-UHFFFAOYSA-N,PXAJQJMDEXJWFB-UHFFFAOYSA-N	HMDB00323,HMDB01888,C03134,HMDB01106,C05665,HMDB61162,HMDB02134,C01888,C19781,C19284,C01995	annotated
	820	137.046	488.53	214259	168457	231736	291319	394319	214856	634140	282570	185039	110529	131311	131499	74106.9	120992	215401	164879	230728	130993	204061	100434	positive	Allopurinol (C5H4N4O) Prob = 82.6600000000	Hypoxanthine;Hypoxanthine;Allopurinol	FDGQSTZJBFJUBT-UHFFFAOYSA-N,FDGQSTZJBFJUBT-UHFFFAOYSA-N,OFCNXPDARWKPPY-UHFFFAOYSA-N	HMDB00157,C00262,HMDB14581	annotated+fragment
	821	251.077	488.36	186912	143791	193493	254787	332858	174453	521428	209653	152156	91160	118021	105702	61083.9	101353	159820	151255	194987	102010	157200	82823.8	positive	No Fragments				annotated
	822	273.059	488.57	77469	70739.4	78890.5	119129	147378	92037.4	244013	94698.8	69608.2	34816.7	64726	55198.3	35542.7	48437.6	91761	69395.1	87703.1	52370.8	82826.2	39451.7	positive	No Fragments				annotated
	823	648.629	208.09	356203	606797	369340	503342	128529	265236	627952	427857	464379	562105	481501	376428	434072	565300	627777	585592	305524	369400	353228	316332	positive	No Fragments	Cer(d18:1/24:1(15Z));Cer(d18:1/24:1(15Z))	VJSBNBBOSZJDKB-KPEYJIHVSA-N,VJSBNBBOSZJDKB-KPEYJIHVSA-N	HMDB04953,LMSP02010009	annotated
	824	478.293	261.97	231964	481643	590302	479480	296787	626577	503985	279262	561742	234945	283723	259981	231417	209653	406610	265770	452792	519008	213199	267244	positive	No Fragments	LysoPE(18:2(9Z,12Z)/0:0);PE(18:2(9Z,12Z)/0:0);DHAP(18:0);Stearoylglycerone phosphate;LysoPE(0:0/18:2(9Z,12Z));Lupulone;Adlupulone;11'-Carboxy-alpha-tocotrienol;LPA(18:1(9Z)/0:0);PA(18:1(9Z)/0:0);LPA(0:0/18:1(9Z));PA(0:0/18:1(9Z));Lupulone;15-HETE-DA;15-HETE-VA	DBHKHNGBVGWQJE-USWSLJGRSA-N,DBHKHNGBVGWQJE-USWSLJGRSA-N,GTPATKZCXDKGQS-UHFFFAOYSA-N,GTPATKZCXDKGQS-UHFFFAOYSA-N,SVRBKLJIDJHADS-USWSLJGRSA-N,WYJNATSMJAUNMZ-UHFFFAOYSA-N,FHYRSQGERVECQU-UHFFFAOYSA-N,LAVCYAUSHCEKED-KYVGBUAPSA-N,WRGQSWVCFNIUNZ-GDCKJWNLSA-N,WRGQSWVCFNIUNZ-GDCKJWNLSA-N,ZOOLJLSXNRZLDH-GDCKJWNLSA-N,ZOOLJLSXNRZLDH-GDCKJWNLSA-N,WPVSVIXDXMNGGN-UHFFFAOYSA-N,ZEUFFCDZMMBNBG-FZYBTBMFSA-N,FVHRURK…	HMDB11507,LMGP02050011,HMDB11133,C03805,HMDB11477,HMDB30041,HMDB30140,HMDB12516,HMDB07855,LMGP10050008,HMDB07851,LMGP10050014,C10706,LMFA08020151,LMFA08020152	annotated
	825	150.076	723.67	205518	128076	125056	211442	159973	168037	620012	179847	121111	103032	220766	165307	97318.6	71765.9	190928	329592	287399	189455	185728	203333	positive	No Fragments	2,2-Dihydroperoxypropane;N,N-Dihydroxy-L-valine	XJHMOGCOFPLTNG-UHFFFAOYSA-N,VWRMUTKBDQWLAX-BYPYZUCNSA-N	HMDB34260,C20314	annotated
	826	276.119	685.99	615260	121367	163381	304741	227426	204843	294285	505052	416104	200672	234123	292870	259967	289722	396496	324946	315680	234997	424708	366894	positive	No Fragments	Aspartyl-Threonine;Gamma-Glutamyl Glutamine;(5-L-Glutamyl)-L-glutamine;L-beta-aspartyl-L-threonine ;Norophthalmic acid;Threoninyl-Aspartate;N-Succinyl-L-citrulline	NTQDELBZOMWXRS-UHFFFAOYSA-N,JBFYFLXEJFQWMU-WDSKDSINSA-N,JBFYFLXEJFQWMU-WDSKDSINSA-N,XPMVVZFGFJOFSL-UHFFFAOYSA-N,RPVCUZZJCXVVDW-WDSKDSINSA-N,IOWJRKAVLALBQB-UHFFFAOYSA-N,ZSZFGMMEPZVGMH-LURJTMIESA-N	HMDB28763,HMDB11738,C05283,HMDB11169,HMDB05766,HMDB29057,C18048	annotated
	827	518.322	266.5	401824	573922	546599	440953	584348	509381	460494	610136	575534	459328	480042	462710	465968	503463	407275	519863	548240	392820	421033	569291	positive	Annotate in FrAnK	LysoPC(16:0);PC(16:0/0:0);PC(O-14:0/2:0);PC(0:0/16:0);PC(16:0/0:0)[rac];26,26,26-trifluoro-25-hydroxyvitamin D3 / 26,26,26-trifluoro-25-hydroxycholecalciferol;PE(19:0/0:0)	ASWBNKHCZGQVJV-HSZRJFAPSA-N,ASWBNKHCZGQVJV-HSZRJFAPSA-N,HEALIQQDEGDSLS-XMMPIXPASA-N,NEGQHKSYEYVFTD-HSZRJFAPSA-N,ASWBNKHCZGQVJV-UHFFFAOYSA-N,WBWNQJTXNKZCBN-JJQCCTCBSA-N,GEWUBFCXNZWHKH-HSZRJFAPSA-N	HMDB10382,LMGP01050018,LMGP01020019,LMGP01050074,LMGP01050113,LMST03020131,LMGP02050028	annotated
	828	1018.69	264.1	137419	218530	158525	131952	304563	179492	119687	279295	251416	118785	158773	260055	164713	157203	133672	172427	189990	128811	141801	217364	positive	No Fragments				annotated
	829	213.149	223.88	515506	533987	488948	492407	409186	570263	422842	469368	397966	505057	252167	497302	335538	434182	447430	609282	315961	230221	372472	178616	positive	Annotate in FrAnK	Vulgarole;Cucurbic acid;3-Ethenyl-4-hydroxy-2,5-dimethylhex-5-en-2-yl acetate;Dihydrojasmonic acid;Traumatin;Traumatin;Traumatin;Cucurbic acid;(+)-cucurbic acid;Putaminoxin;12-Oxo-9(Z)-dodecenoic acid;12-oxo-9Z-dodecenoic acid;(-)-7-epi--9,10-dihydrojasmonic acid;(+)-7-epi--9,10-dihydrojasmonic acid;8-oxo-3,7-Dimethyl-6E-octenyl acetate;12-oxo-10Z-dodecenoic acid;7-oxo-11-Dodecenoic acid;12-hydro…	QRRSWTCVSAQEPQ-UHFFFAOYSA-N,LYSGIJUGUGJIPS-ONEGZZNKSA-N,NONPMXXPXAQDJV-UHFFFAOYSA-N,PQEYTAGBXNEUQL-UHFFFAOYSA-N,INMKWUNQKOWGEZ-VQHVLOKHSA-N,INMKWUNQKOWGEZ-VQHVLOKHSA-N,INMKWUNQKOWGEZ-VQHVLOKHSA-N,LYSGIJUGUGJIPS-UOMVISFLSA-N,LYSGIJUGUGJIPS-UOMVISFLSA-N,SQAZDQDTNRHIGZ-QGXXYDBCSA-N,KIHXTOVLSZRTHJ-ALCCZGGFSA-N,KIHXTOVLSZRTHJ-ALCCZGGFSA-N,PQEYTAGBXNEUQL-ZJUUUORDSA-N,PQEYTAGBXNEUQL-VHSXEESVSA-N,HEUSWAZ…	HMDB35085,HMDB29388,HMDB41572,HMDB33601,HMDB37326,C16309,LMFA01060093,C08482,LMFA02020013,C08509,C16311,LMFA01060167,LMFA02020006,LMFA02020005,LMFA07010190,LMFA01060094,LMFA01060182,LMFA01050171,LMFA01050373,LMFA01030787	annotated
	830	259.19	223.76	426536	403009	368916	348116	284489	402157	317495	350168	293376	328361	205547	423186	316792	326897	352532	364894	281236	197652	415801	158067	positive	No Fragments	Tetradecanedioic acid;Tetradecanedioic acid;2-Hydroxypropyl 2-isopropyl-5-methylcyclohexyl carbonate;1-Hydroxypropan-2-yl 2-isopropyl-5-methylcyclohexyl carbonate;Diethyl decanedioate;Diisobutyl adipate;Diisobutyl adipate;Dibutyl adipate;2-methyl-tridecanedioic acid;3-methyl-tridecanedioic acid;4-methyl-tridecanedioic acid	HQHCYKULIHKCEB-UHFFFAOYSA-N,HQHCYKULIHKCEB-UHFFFAOYSA-N,FLYJSXDJKBHQAU-UHFFFAOYSA-N,ILYLFTONJARHOX-UHFFFAOYSA-N,ONKUXPIBXRRIDU-UHFFFAOYSA-N,RDOFJDLLWVCMRU-UHFFFAOYSA-N,RDOFJDLLWVCMRU-UHFFFAOYSA-N,XTJFFFGAUHQWII-UHFFFAOYSA-N,BNDKRNYIWRVFJZ-UHFFFAOYSA-N,XGGBLUZXXAOZCR-UHFFFAOYSA-N,CBWZQKMGWFWYMF-UHFFFAOYSA-N	HMDB00872,LMFA01170018,HMDB59946,HMDB59947,HMDB40429,HMDB41618,C14260,C14253,LMFA01170015,LMFA01170016,LMFA01170017	annotated
	831	164.93	808.61	325326	319676	498291	361106	607918	471656	437993	387798	330576	306600	477961	388877	463368	353509	453626	520754	329156	476133	368740	291860	positive	No Fragments	Dibasic sodium phosphate	BNIILDVGGAEEIG-UHFFFAOYSA-L	C13558	annotated
	832	164.93	724.23	286167	302907	498291	257978	607918	320408	422242	303552	294321	219727	110777	175246	288354	173753	139277	219133	315943	198564	256123	181519	positive	Annotate in FrAnK	Dibasic sodium phosphate	BNIILDVGGAEEIG-UHFFFAOYSA-L	C13558	annotated
	833	266.897	725.64	160232	152913	221286	141562	277033	136510	207940	158016	159422	129756	51839	108445	147290	84102.4	55361.2	100937	160418	86382.1	145284	117163	positive	No Fragments				annotated
	834	482.822	724.75	59972.5	47013	63544.3	42850	71955.6	35681	58100.7	58302.2	52631.6	40164.1	19655.8	28145.5	39800.1	29226.2	17499.8	25575.8	50709.6	20666.6	46227.1	36590.1	positive	No Fragments				annotated
	835	522.815	726.69	31521.8	26670.8	27876.3	27368.8	46377.7	24161.3	31708.2	22314.9	34064.7	23638.1	13770.4	12809.9	17270.6	18087.4	NA	15473.3	31454.3	16797.1	23156.6	19358.8	positive	No Fragments				annotated
	836	82.9449	702.11	402291	579849	594877	488041	529940	271077	406286	481471	526556	421222	348261	198524	314203	319580	361859	310979	450866	386803	189163	407319	positive	No Fragments				annotated
	837	178.899	709.51	146668	176519	180882	156565	153730	61380.8	136524	190270	162034	126212	42485.7	38172.9	86550.2	70923.4	63567.4	48087.1	164230	73017.6	75581.5	160214	positive	No Fragments				annotated
	838	238.854	708.05	123839	133751	162415	141710	128352	49641.1	114065	144291	156648	123201	NA	NA	65431.1	51570.6	35111.9	33445.4	130839	48392.7	29901.3	111017	positive	No Fragments				annotated
	839	236.857	709.53	120059	126369	146229	86298.3	117506	51905.1	76293.3	122189	118166	106437	NA	NA	51586.1	56213.1	NA	32867	141706	54565.1	31567.5	136185	positive	No Fragments				annotated
	840	126.066	503.02	420541	223133	441118	313344	351663	491600	593904	330368	309480	256935	249763	246134	223530	357895	411932	207578	281673	407937	225094	299224	positive	5-Methylcytosine (C5H7N3O) Prob = 98.7300000000	2-O-Methylcytosine;Imidazolone;Imidazolone;3-Methylcytosine ;5-Methylcytosine;5-Methylcytosine;Imidazol-2-one	DHYLZDVDOQLEAQ-UHFFFAOYSA-N,CAAMSDWKXXPUJR-UHFFFAOYSA-N,CAAMSDWKXXPUJR-UHFFFAOYSA-N,KOLPWZCZXAMXKS-UHFFFAOYSA-N,LRSASMSXMSNRBT-UHFFFAOYSA-N,LRSASMSXMSNRBT-UHFFFAOYSA-N,AICIYIDUYNFPRY-UHFFFAOYSA-N	HMDB04339,HMDB04363,C06195,HMDB11601,HMDB02894,C02376,C20382	annotated+fragment
	841	242.113	503.44	140405	120476	257344	139035	226705	161292	509551	122099	127545	97064.7	105495	100179	66962.2	145807	151064	117604	91879.4	113543	108578	117889	positive	No Fragments	3'-Amino-3'-deoxythimidine;5-Methyldeoxycytidine;Dihydroclavaminic acid;Alanylclavam;5-Methyl-2'-deoxycytidine	ADVCGXWUUOVPPB-UHFFFAOYSA-N,LUCHPKXVUGJYGU-SPDVFEMOSA-N,BONQGFBLZGPXMG-PIYBLCFFSA-N,KCAIYJDHLVYANU-VPLCAKHXSA-N,LUCHPKXVUGJYGU-XLPZGREQSA-N	HMDB60750,HMDB02224,C06659,C17360,C03592	annotated
	842	184.133	295.24	61541.4	70597.4	91900.4	581444	121712	55229.4	60105.7	239361	59779.2	69337.1	70908	90040.7	56300.3	56615	56074.5	76627	107591	90791.9	92096.9	71453.1	positive	No Fragments	2-Octenoic acid;cis-alpha-octenoic acid;xi-Tetrahydro-6-propyl-2H-pyran-2-one;delta-octanolide;2-Propenyl 3-methylbutanoate;Allyl isovalerate;Ethyl-3-hexanoate;4-Butyl-gamma-butyrolactone;gamma-octanolide;trans-2-Octenoic acid;trans-alpha-octenoic acid;(E)-4-Octenoic acid;Methyl 2-heptenoate;Ethyl (±)-2-methyl-4-pentenoate;Methyprylon;2-Hexenyl acetate;2E-Hexenyl acetate;cis-3-Hexenyl acetate;(Z)…	CWMPPVPFLSZGCY-SREVYHEPSA-N,CWMPPVPFLSZGCY-SREVYHEPSA-N,FYTRVXSHONWYNE-UHFFFAOYSA-N,FYTRVXSHONWYNE-UHFFFAOYSA-N,HOMAGVUCNZNWBC-UHFFFAOYSA-N,HOMAGVUCNZNWBC-UHFFFAOYSA-N,VTSFIPHRNAESED-UHFFFAOYSA-N,IPBFYZQJXZJBFQ-UHFFFAOYSA-N,IPBFYZQJXZJBFQ-UHFFFAOYSA-N,CWMPPVPFLSZGCY-VOTSOKGWSA-N,CWMPPVPFLSZGCY-VOTSOKGWSA-N,PFHBCQFBHMBAMC-SNAWJCMRSA-N,IQQDLHGWGKEQDS-VOTSOKGWSA-N,BDBGKYIBDXAVMX-UHFFFAOYSA-N,SIDLZWO…	HMDB00392,LMFA01030017,HMDB38310,LMFA07040017,HMDB38036,C19318,HMDB59908,HMDB35422,LMFA07040016,HMDB01568,LMFA01030018,HMDB39793,HMDB39872,HMDB29761,HMDB15239,HMDB40212,LMFA07010178,HMDB40215,C19757,LMFA07010181,HMDB32164,HMDB32207,LMFA01030022,HMDB32278,HMDB32268,HMDB32267,HMDB32266,HMDB36212,HMDB36236,HMDB31293,HMDB31403,HMDB31352,C12297,HMDB31343,HMDB13897,C16648,HMDB13904,HMDB13903,C16654,HMD…	annotated
	843	186.944	820.08	229036	146011	247512	466604	407585	520730	407738	437533	174752	296340	226640	578026	521269	494167	317970	436183	177567	390843	450124	433123	positive	No Fragments				annotated
	844	226.936	810.41	130284	78641.1	136901	229410	154718	258965	189705	213366	96662.2	162667	127384	273425	288469	265476	175882	222560	88933	187809	212936	231546	positive	No Fragments				annotated
	845	308.882	825.55	65199.1	34140.8	92483.5	118847	113615	143365	104281	102649	48442.6	89503.6	86507.7	136369	124875	133691	94056.4	118628	58719.2	106225	119035	111260	positive	No Fragments				annotated
	846	222.921	821.48	31663.8	24320.7	48613.4	56292.3	76419.4	79479.9	75466.3	72323.6	23290.3	41878.5	35086.6	76858	83988.3	61904	57760.3	80662.7	25357.9	51855.4	68418.7	57729.2	positive	No Fragments				annotated
	847	223.954	821.66	34417.3	25218.8	52304.8	64418.1	83912.1	82337.9	65423.3	66440.8	29747.1	41089.3	31115.2	63657.7	68345.8	58704	43895.7	56345.4	26521.4	56318.5	65365.9	45357.8	positive	No Fragments				annotated
	848	187.945	821.1	29565.6	17985.3	38974.8	57931	49800.5	59457.4	47228.8	52542.4	24629.2	37744.5	34994.4	73166.2	60651.6	69259.9	44116.6	51751.5	25247.6	51554.3	57359.2	56311.3	positive	No Fragments				annotated
	849	252.915	816.58	24775.2	17668.8	33639.2	55780.1	53638.9	62542	55351.6	54387.8	24375.5	40166.6	36043.4	73096.5	72913.9	62292	46550.8	67058	27392.4	62604.2	60961.8	50254.3	positive	No Fragments				annotated
	850	228.934	810.98	15431.5	11861.8	19920.2	37856.8	25053	38589.8	23527	32834.6	18377.4	28014.7	23835.5	43400	36115.8	37442.8	31556.2	30485.9	20162.8	39749.3	32422.3	31137.1	positive	No Fragments				annotated
	851	98.984	645.99	472550	519412	548429	493453	475076	437881	498581	467768	463105	575402	459586	435755	414731	421373	460904	557684	448029	560083	399487	448537	positive	Annotate in FrAnK	Acetic acid;Acetate;Acetic acid;Phosphoric acid;Orthophosphate;Glycolaldehyde;Glycolaldehyde	QTBSBXVTEAMEQO-UHFFFAOYSA-N,QTBSBXVTEAMEQO-UHFFFAOYSA-N,QTBSBXVTEAMEQO-UHFFFAOYSA-N,NBIIXXVUZAFLBC-UHFFFAOYSA-N,NBIIXXVUZAFLBC-UHFFFAOYSA-N,WGCNASOHLSPBMP-UHFFFAOYSA-N,WGCNASOHLSPBMP-UHFFFAOYSA-N	HMDB00042,C00033,LMFA01010002,HMDB02142,C00009,HMDB03344,C00266	annotated
	852	747.608	217.92	335461	304469	418907	460040	128605	398293	401662	453708	426623	446992	333191	565477	222910	269457	331450	412944	418430	448243	308289	410559	positive	No Fragments				annotated
	853	163.123	295.24	303482	396638	427909	324518	440059	419556	377706	429332	343906	391501	296837	563581	306854	326184	297017	355907	341077	308839	372310	177982	positive	(-)-Nicotine (C10H14N2) Prob = 98.9600000000	Nicotine;(R,S)-Nicotine;Anabasine;Anabasine;2,6-Dimethylaniline;2,6-Dimethylaniline;2-Phenylethanaminium;Phenylethylamine;Phenethylamine;L(-)-Nicotine;Nicotine;Trimethyl-2-propenylpyrazine;N,N-Dimethylaniline;N,N-Dimethylaniline;5-Ethyl-2-methylpyridine;2-Ethyl-5-methylpyridine;1-Phenylethylamine;1-Phenylethylamine;2-Propylpyridine;2,4-Xylidine;(-)-Anabasine;N-Ethylaniline;2,5-Xylidine;(R)-Nicoti…	SNICXCGAKADSCV-UHFFFAOYSA-N,SNICXCGAKADSCV-UHFFFAOYSA-N,MTXSIJUGVMTTMU-UHFFFAOYSA-N,MTXSIJUGVMTTMU-UHFFFAOYSA-N,UFFBMTHBGFGIHF-UHFFFAOYSA-N,UFFBMTHBGFGIHF-UHFFFAOYSA-N,BHHGXPLMPWCGHP-UHFFFAOYSA-N,BHHGXPLMPWCGHP-UHFFFAOYSA-N,BHHGXPLMPWCGHP-UHFFFAOYSA-N,SNICXCGAKADSCV-JTQLQIEISA-N,SNICXCGAKADSCV-JTQLQIEISA-N,ZFPORMYSWAHSAQ-UHFFFAOYSA-N,JLTDJTHDQAWBAV-UHFFFAOYSA-N,JLTDJTHDQAWBAV-UHFFFAOYSA-N,NTSLROI…	HMDB14330,C16150,HMDB04350,C06180,HMDB60677,C11004,HMDB60276,HMDB12275,C05332,HMDB01934,C00745,HMDB39982,HMDB01020,C02846,HMDB29729,HMDB40041,HMDB02017,C02455,HMDB32497,C11003,C11357,C14455,C18993,C16386	annotated+fragment
	854	174.113	295.55	55538.8	135002	292705	128332	553655	527164	310689	297246	167992	189097	135284	101614	136902	169427	189361	175566	150573	136963	215474	275457	positive	No Fragments	(R)-3-Hydroxyhexanoic acid;3R-hydroxy-hexanoic acid;(5R)-5-Hydroxyhexanoic acid;5R-hydroxy-hexanoic acid;5-Hydroxyhexanoic acid;5-hydroxy caproic acid;D-Leucic acid;D-2-Hydroxyisocaproate;D-Leucic acid;Leucinic acid;Leucinic acid;Hexanoylglycine;Hydroxyisocaproic acid;hydroxy-isocaproic acid;Isovalerylalanine;2-Hydroxy-3-methylpentanoic acid;2-hydroxy-3-methyl-pentanoic acid;4,4-Dimethoxy-2-butan…	HPMGFDVTYHWBAG-RXMQYKEDSA-N,HPMGFDVTYHWBAG-RXMQYKEDSA-N,YDCRNMJQROAWFT-RXMQYKEDSA-N,YDCRNMJQROAWFT-RXMQYKEDSA-N,YDCRNMJQROAWFT-UHFFFAOYSA-N,YDCRNMJQROAWFT-UHFFFAOYSA-N,LVRFTAZAXQPQHI-RXMQYKEDSA-N,LVRFTAZAXQPQHI-RXMQYKEDSA-N,LVRFTAZAXQPQHI-RXMQYKEDSA-N,LVRFTAZAXQPQHI-UHFFFAOYSA-N,LVRFTAZAXQPQHI-UHFFFAOYSA-N,UPCKIPHSXMXJOX-UHFFFAOYSA-N,LVRFTAZAXQPQHI-YFKPBYRVSA-N,LVRFTAZAXQPQHI-YFKPBYRVSA-N,OJPSNAR…	HMDB10718,LMFA01050377,HMDB00409,LMFA01050376,HMDB00525,LMFA01050014,HMDB00624,C03264,LMFA01050402,HMDB00665,LMFA01050381,HMDB00701,HMDB00746,LMFA01050408,HMDB00747,HMDB00317,LMFA01050380,HMDB33851,HMDB11756,C02710,HMDB59770,HMDB01975,LMFA01050387,HMDB01624,LMFA01050011,HMDB40409,HMDB29166,HMDB32158,HMDB12843,C06103,LMFA01050015,HMDB61684,HMDB61652,LMFA01050012,HMDB41844,HMDB02087,HMDB32456,C0783…	annotated
	855	143.118	535.95	97210.6	105290	317319	173909	222041	181772	552144	301722	99132.7	77080.2	79786.8	120616	119650	246804	206734	172205	99613.2	177136	215521	77472.9	positive	Annotate in FrAnK	5-Aminopentanal;5-Aminopentanal;N-butylformamide;3-Methylbutyraldehyde oxime;(E)-2-Methylbutanal oxime;(Z)-2-Methylbutanal oxime;4-Methylaminobutanal;Pentanamide;pentanamide;2-Methylpropanal O-methyloxime	SZBGXBOFCGNPEU-UHFFFAOYSA-N,SZBGXBOFCGNPEU-UHFFFAOYSA-N,QQGNLKJAIVSNCO-UHFFFAOYSA-N,JAUPRNSQRRCCRR-GQCTYLIASA-N,SEWWFHKIKWFJNV-WHEKYOLUSA-N,SEWWFHKIKWFJNV-YIWIKUPCSA-N,PJZBKCVVFPTFAW-UHFFFAOYSA-N,IPWFJLQDVFKJDU-UHFFFAOYSA-N,IPWFJLQDVFKJDU-UHFFFAOYSA-N,BWDHKWDASNPZLC-GQCTYLIASA-N	HMDB12815,C12455,HMDB62600,C17255,C19491,C20312,C10974,C01842,LMFA08010002,C03982	annotated
	856	292.876	714.64	507718	537949	443637	468472	391008	178682	385430	384665	551524	491606	64524.3	92262.5	275891	285803	111468	129710	470853	241425	248064	527362	positive	No Fragments				annotated
	857	332.868	716.03	249028	255402	219943	259739	197416	91060.3	207258	213186	287616	253889	29217.2	52472.5	139345	146815	45892.3	64257.6	263563	127902	154437	265619	positive	No Fragments				annotated
	858	398.84	716.13	209123	183755	189408	147942	161887	69200.9	153899	154434	210698	195882	NA	34320	96481.8	110936	NA	43534	220832	79426.7	108159	215971	positive	No Fragments				annotated
	859	350.834	713.34	161890	165457	187279	153880	171457	53020.2	158013	195658	209040	183488	NA	NA	78708.2	78253.7	NA	31977.6	180067	49669.2	58009	140000	positive	No Fragments				annotated
	860	294.873	714.91	159848	147082	157422	169575	131528	62665.2	124132	142181	189550	156256	NA	34871.7	93848.6	95345.6	27599	58920.6	172349	71396.8	92997.8	160900	positive	No Fragments				annotated
	861	352.831	712.27	122167	112791	112223	105532	101750	43158.4	97808.5	89806.3	127190	103933	NA	NA	57293.1	47133.7	NA	27044.6	126006	32480	48018.4	98782.5	positive	No Fragments				annotated
	862	438.832	716.62	100205	100592	83170.1	88341.2	79011.2	27925.3	88165.9	90469.3	109745	101911	NA	NA	48090.8	58217.1	NA	22484.5	100982	30212.8	56470.4	102866	positive	No Fragments				annotated
	863	376.858	716.95	91643.1	90693.9	91214	84514.6	64554.4	34069.2	90121.6	69725	101039	94958.5	12010.8	22937.6	57574.2	53275.4	19164.6	27945.2	88569.2	47547.6	62091.1	84966.1	positive	No Fragments				annotated
	864	390.827	713.21	100717	96220.9	88143.5	80931.6	64885.1	30176.2	61237.9	69081.7	98029.4	83820.3	NA	NA	46988.7	23226.7	NA	NA	92254.9	22392.6	32117.9	92170.9	positive	No Fragments				annotated
	865	354.876	715.33	68501.2	58667.8	85164.1	56669.8	54946.1	34011.9	66577.1	68248.9	92125.7	67884.9	10685.1	24690.2	45120.6	47014.2	19041.6	31209	61411.7	32749	36044	70878.4	positive	No Fragments				annotated
	866	500.859	718.19	74909.1	71289.7	74153.1	65127.6	60355.3	30790.1	57511.6	57963.9	82991.7	73011.8	14533.9	19356.7	40772.8	39669.4	22502.9	28654.8	70758.4	31425	34772	56972.9	positive	No Fragments				annotated
	867	622.964	719.6	66674.5	46972.5	49097	63932.1	47594.9	33561.4	50313.5	72272.5	51468.2	63503.2	NA	25152.6	33474.4	37067.5	NA	23845	57771.1	34592.4	47855.1	76844.6	positive	No Fragments				annotated
	868	438.858	718.31	63309.2	73044.2	67401	50142.1	51156.6	31359.6	60461.2	68540.5	58720.2	66880.6	12113.6	23027.6	46529.5	35934.2	16834.4	29911.3	69287.4	27303.5	47060.3	72147.5	positive	No Fragments				annotated
	869	522.841	722.63	49052.2	60919.6	50815.6	45010.8	48406.1	30349	54525.2	48026.9	57182.5	53788.3	11234.3	23766.4	33039.8	32242.5	13640.7	20871.6	56394	25513.8	38082.7	55597.6	positive	No Fragments				annotated
	870	230.103	693.35	378744	391118	340517	405868	264201	545115	345174	375109	468102	517277	430130	512798	365220	467202	346104	401420	374132	351917	476575	550826	positive	No Fragments	N-Hydroxy-MeIQx	FVNCCTJGBOTWTM-UHFFFAOYSA-N	C20291	annotated
	871	190.05	379.77	265931	337175	360344	244269	306537	550684	488298	463172	275518	532519	81335.4	340067	110006	335907	134524	348919	251576	425555	251058	400206	positive	No Fragments	Kynurenic acid;4-Hydroxy-2-quinolinecarboxylic acid;1-Nitronaphthalene-5,6-oxide;1-Nitronaphthalene-5,6-oxide;1-Nitronaphthalene-7,8-oxide;1-Nitronaphthalene-7,8-oxide;3-Hydroxyquinaldic acid;2-Oxo-1,2-dihydroquinoline-4-carboxylate;N-Acetylisatin	HCZHHEIFKROPDY-UHFFFAOYSA-N,HCZHHEIFKROPDY-UHFFFAOYSA-N,GSAMVXYBVGOJMK-UHFFFAOYSA-N,GSAMVXYBVGOJMK-UHFFFAOYSA-N,JBECFHRNFSQXPM-UHFFFAOYSA-N,JBECFHRNFSQXPM-UHFFFAOYSA-N,WHKZBVQIMVUGIH-UHFFFAOYSA-N,MFSHNFBQNVGXJX-UHFFFAOYSA-N,LPGDEHBASRKTDG-UHFFFAOYSA-N	HMDB00715,C01717,HMDB60331,C14800,HMDB60332,C14802,C18621,C16715,C02172	annotated
	872	257.113	492.29	64793.2	78303.7	239144	87272.6	95636.3	545500	318797	85693.1	51203.3	47274.2	50503.6	73277.6	44475.1	58957.5	69586.2	61324.9	59514.2	57383.9	65850.1	49755.7	positive	No Fragments	1-(beta-D-Ribofuranosyl)-1,4-dihydronicotinamide ;1-(beta-D-Ribofuranosyl)-1,4-dihydronicotinamide;Succinylproline	MAKBMGXNXXXBFE-TURQNECASA-N,MAKBMGXNXXXBFE-TURQNECASA-N,NEBOPDYAXPDYHQ-LURJTMIESA-N	HMDB11648,C15497,C11711	annotated
	873	209.075	1048.87	214863	137944	356021	284751	497422	540463	407398	366716	176670	196253	240114	315176	318554	432271	288496	317363	95618.2	280569	354519	429514	positive	Annotate in FrAnK	Phenylacetothiohydroximate	IHTJGIKQNHDTSX-UHFFFAOYSA-N	C03719	annotated
	874	249.067	1046.87	147888	106003	212328	188700	277241	287038	246643	204394	102051	139303	191086	202071	228187	281349	183897	225811	69138.6	182830	230667	235351	positive	No Fragments	Lactaroviolin;Lactaroviolin;1,3-Diphenyl-1-propanone;Dihydrochalcone;5-(2-Hydroxyethyl)-4-methylthiazole acetate;1,3-Diphenyl-2-propanone;Benzo[ghi]fluoranthene;Cyclopenta[cd]pyrene;p-Methoxystilbene;p-methoxystilbene	PUEUPUYRYIOTKZ-UHFFFAOYSA-N,PUEUPUYRYIOTKZ-UHFFFAOYSA-N,QGGZBXOADPVUPN-UHFFFAOYSA-N,QGGZBXOADPVUPN-UHFFFAOYSA-N,CRTCWNPLKVVXIX-UHFFFAOYSA-N,YFKBXYGUSOXJGS-UHFFFAOYSA-N,YEIHPPOCKIHUQJ-UHFFFAOYSA-N,BZCXQYVNASLLQO-UHFFFAOYSA-N,XWYXLYCDZKRCAD-BQYQJAHWSA-N,XWYXLYCDZKRCAD-BQYQJAHWSA-N	HMDB35896,C09696,HMDB32041,LMPK12120464,HMDB32986,HMDB32561,C19342,C19173,C14679,LMPK13090021	annotated
	875	315.039	1049.85	57445.2	44954.4	87588.9	84484.4	105588	115578	101238	90519.6	51715.7	67985.2	77056.7	87839.5	82415.4	130300	86545	96928.4	36868.5	94697.2	100028	97121.4	positive	No Fragments	Uracil mustard;Uracil mustard;Chlorosesamone;1,3-Dinitropyrene;Clofop;3,9-Dinitrofluoranthene;3,7-Dinitrofluoranthene;1,6-Dinitropyrene;1,8-Dinitropyrene	IDPUKCWIGUEADI-UHFFFAOYSA-N,IDPUKCWIGUEADI-UHFFFAOYSA-N,CRNOJRLIVCGQAY-UHFFFAOYSA-N,KTNUVDBUEAQUON-UHFFFAOYSA-N,MVJSHNOLKGWVHY-UHFFFAOYSA-N,FGDKXSJXYFAHHH-UHFFFAOYSA-N,WAAHHGKGQYVTNS-UHFFFAOYSA-N,GUXACCKTQWVTLG-UHFFFAOYSA-N,BLYXNIHKOMELAP-UHFFFAOYSA-N	HMDB14929,C11686,HMDB35529,C19408,C19070,C19235,C19234,C14424,C14423	annotated
	876	211.072	1048.39	30550.8	22052.3	55271.5	48476.9	80496.4	76279.5	58712.8	53385.7	36440.1	39278.4	36734.9	44028	47205.3	63516.7	41883.8	50934.5	23778	42183.6	58581.9	67201.6	positive	No Fragments				annotated
	877	824.614	213.43	279541	536056	155696	300746	228889	384987	155376	277039	496137	352016	267303	475428	440556	385854	393133	508508	312652	452548	377643	494040	positive	No Fragments	PE(24:0/16:1(9Z));PE(24:1(15Z)/16:0);PE(20:0/20:1(11Z));PE(20:0/20:1(11Z));PE(20:1(11Z)/20:0);PE(20:1(11Z)/20:0);PE(22:0/18:1(11Z));PE(22:0/18:1(11Z));PE(22:0/18:1(9Z));PE(22:0/18:1(9Z));PE(22:1(13Z)/18:0);PE(18:1(11Z)/22:0);PE(18:1(11Z)/22:0);PE(18:1(9Z)/22:0);PE(18:1(9Z)/22:0);PE(18:0/22:1(13Z));PE(18:0/22:1(13Z));PE(16:1(9Z)/24:0);PE(16:0/24:1(15Z));PC(22:1(13Z)/15:0);PC(15:0/22:1(13Z));PA(18:…	CBYMTZPXDKGYJO-LKEIBTGGSA-N,XIUIMHKCALMPAK-YMELWFSDSA-N,QULOEXDJDJLZMT-KAKKGSANSA-N,QULOEXDJDJLZMT-KAKKGSANSA-N,YYRZMNJERKHKLP-RPBJOJELSA-N,YYRZMNJERKHKLP-RPBJOJELSA-N,ZWEBIKQMRUROJI-LKEIBTGGSA-N,ZWEBIKQMRUROJI-LKEIBTGGSA-N,FWHVZNCIAUKGET-UPLWMSSDSA-N,FWHVZNCIAUKGET-UPLWMSSDSA-N,FIDLPOUUHOPJBC-RPBJOJELSA-N,JGMWJJBIUSDLBE-LKEIBTGGSA-N,JGMWJJBIUSDLBE-LKEIBTGGSA-N,JEOYLNIOWTUTAE-UPLWMSSDSA-N,JEOYLNI…	HMDB09716,HMDB09748,HMDB09230,LMGP02010152,HMDB09262,LMGP02010860,HMDB09487,LMGP02010154,HMDB09488,LMGP02010155,HMDB09519,HMDB09039,LMGP02010160,HMDB09072,LMGP02010161,HMDB09007,LMGP02010151,HMDB08980,HMDB08948,HMDB08560,HMDB07952,LMGP10010035,LMGP10010472,LMGP10010689,LMGP01012008,LMGP10010846,LMGP10010862,LMGP02011051,LMGP02011005,LMGP01011539,LMGP01011512,LMGP01011591,LMGP01011457,LMGP01011427…	annotated
	878	172.133	280.84	139143	130582	140315	535528	272024	132165	191456	312058	127323	149641	120920	195532	163238	171830	146186	169396	287821	197452	204327	182954	positive	No Fragments	2-Methylpropyl propanoate;2-Methylpropyl propionate;Heptanoic acid;Heptanoic acid;Heptylic acid;2-Methylbutyl acetate;Isopropyl 2-methylpropanoate;Ethyl 2-methylbutyrate;ethyl 2-methyl-butanoate;Methyl hexanoate;formyl hexanoate;Propyl butyrate;propionyl butyrate;Isopropyl butyrate;Isopropyl butyrate;Pentyl acetate;Pentyl acetate;Ethyl pentanoate;Gabapentin;Ethyl isovalerate;Ethyl isovalerate;eth…	FZXRXKLUIMKDEL-UHFFFAOYSA-N,FZXRXKLUIMKDEL-UHFFFAOYSA-N,MNWFXJYAOYHMED-UHFFFAOYSA-N,MNWFXJYAOYHMED-UHFFFAOYSA-N,MNWFXJYAOYHMED-UHFFFAOYSA-N,XHIUFYZDQBSEMF-UHFFFAOYSA-N,WVRPFQGZHKZCEB-UHFFFAOYSA-N,HCRBXQFHJMCTLF-UHFFFAOYSA-N,HCRBXQFHJMCTLF-UHFFFAOYSA-N,NUKZAGXMHTUAFE-UHFFFAOYSA-N,NUKZAGXMHTUAFE-UHFFFAOYSA-N,HUAZGNHGCJGYNP-UHFFFAOYSA-N,HUAZGNHGCJGYNP-UHFFFAOYSA-N,FFOPEPMHKILNIT-UHFFFAOYSA-N,FFOPEPM…	HMDB34239,LMFA07010567,HMDB00666,C17714,LMFA01010007,HMDB34166,HMDB38227,HMDB33745,LMFA07010506,HMDB35238,LMFA07010433,HMDB39618,LMFA07010417,HMDB39619,LMFA07010673,HMDB39095,LMFA07010176,HMDB40297,HMDB05015,HMDB30028,C12290,LMFA07010511,HMDB30052,HMDB32204,HMDB36209,HMDB36238,HMDB36237,HMDB31600,HMDB31594,LMFA01020080,HMDB31595,LMFA01020083,HMDB31528,C12296,HMDB32874,LMFA01020086,LMFA01020085,LM…	annotated
	879	148.097	648.75	275895	172065	332054	224492	405359	227334	359162	328893	322375	273039	292319	241867	239525	238973	524826	245674	221967	235338	196519	165868	positive	No Fragments	(2R*,3R*)-1,2,3-Butanetriol;1-Methylpyrrolinium;1-Methylpyrrolinium;(2R,3R,4R)-2-Amino-4-hydroxy-3-methylpentanoic acid;Trihydroxybutane;N-(2-Hydroxyethyl)-morpholine N-oxide;Fagomine;N-Hydroxy-L-isoleucine;Fagomine;Diethylene glycol	YAXKTBLXMTYWDQ-UHFFFAOYSA-N,FDWZAOGDOVQOLD-UHFFFAOYSA-N,FDWZAOGDOVQOLD-UHFFFAOYSA-N,OSCCDBFHNMXNME-UHFFFAOYSA-N,GTTSNKDQDACYLV-UHFFFAOYSA-N,WTPGFRPRHSDKNE-UHFFFAOYSA-N,YZNNBIPIQWYLDM-UHFFFAOYSA-N,YEGAKLYOVHUQIJ-WHFBIAKZSA-N,YZNNBIPIQWYLDM-HSUXUTPPSA-N,MTHSVFCYNBDYFN-UHFFFAOYSA-N	HMDB34778,HMDB60253,C06178,HMDB29449,HMDB61944,HMDB61157,HMDB33453,C20310,C10144,C14689	annotated
	880	272.063	1240.72	418251	400549	364428	367890	389171	415004	398395	360193	391538	369764	524601	398924	421105	417404	476605	464770	392582	471785	393391	407158	positive	Annotate in FrAnK				annotated
	881	244.079	709.15	377401	324544	297039	435071	524402	308178	305650	337817	307004	307544	346150	387141	316231	287796	338554	384462	386264	268866	369223	335353	positive	Annotate in FrAnK	N-Acetyl-b-D-galactosamine;N-Acetyl-beta-D-galactosamine;Levoinositol;D-chiro-Inositol;Beta-D-Glucose;beta-D-Glucose;D-Fructose;beta-D-Fructose;Beta-N-Acetylglucosamine;N-Acetyl-beta-D-glucosamine;D-Mannose;D-Mannose;D-Galactose;alpha-D-Galactose;Avenic acid B;D-Glucose;D-Glucose;N-Acetylgalactosamine;N-Acetyl-D-glucosamine;N-Acetylhexosamine;N-Acetyl-D-glucosamine;Myoinositol;myo-Inositol;3-Deox…	OVRNDRQMDRJTHS-JAJWTYFOSA-N,OVRNDRQMDRJTHS-JAJWTYFOSA-N,CDAISMWEOUEBRE-LKPKBOIGSA-N,CDAISMWEOUEBRE-LKPKBOIGSA-N,WQZGKKKJIJFFOK-VFUOTHLCSA-N,WQZGKKKJIJFFOK-VFUOTHLCSA-N,RFSUNEUAIZKAJO-ARQDHWQXSA-N,RFSUNEUAIZKAJO-ARQDHWQXSA-N,OVRNDRQMDRJTHS-FMDGEEDCSA-N,OVRNDRQMDRJTHS-FMDGEEDCSA-N,WQZGKKKJIJFFOK-QTVWNMPRSA-N,WQZGKKKJIJFFOK-QTVWNMPRSA-N,WQZGKKKJIJFFOK-PHYPRBDBSA-N,WQZGKKKJIJFFOK-PHYPRBDBSA-N,YVTYLIZ…	HMDB00853,C05021,HMDB34220,C19891,HMDB00516,C00221,HMDB00660,C02336,HMDB00803,C03878,HMDB00169,C00159,HMDB00143,C00984,HMDB38751,HMDB00122,C00031,HMDB00212,HMDB00215,C02711,C00140,HMDB00211,C00137,HMDB00346,HMDB06088,HMDB01129,HMDB01151,HMDB01266,C08356,HMDB32222,HMDB61922,HMDB12326,C15923,HMDB33704,C00124,HMDB62724,HMDB62473,HMDB62538,C10906,HMDB62500,HMDB62641,HMDB62202,HMDB62170,C00738,HMDB033…	annotated
	882	771.607	217.21	409331	306647	402026	270284	138729	299085	305572	431187	415168	521951	359739	386696	241169	247607	301601	390715	334453	380805	309587	281434	positive	Annotate in FrAnK	Plastoquinone 9;CE(MonoMe(13,5));Plastoquinone-9	FKUYMLZIRPABFK-RLAZMVNUSA-N,UHOBLEHHPUMPEW-UHFFFAOYSA-N,FKUYMLZIRPABFK-IQSNHBBHSA-N	HMDB30130,HMDB61674,C10385	annotated
	883	368.425	430.94	136014	150916	318539	115238	134591	109867	114262	124927	177149	129789	154854	129992	514581	123458	104261	145469	215137	90854.8	119077	128259	positive	No Fragments				annotated
	884	183.102	270.72	133708	167715	306377	111783	166645	127847	170086	318765	144190	477994	345512	184281	513869	302440	159095	253308	414234	162276	241915	98609.8	positive	No Fragments	Peperinic acid;2-Ethoxy-4-(methoxymethyl)phenol;Isoamyl 2-furoate;Furfuryl isovalerate;Amyl 2-furoate;Verimol J;4-Ethyl-2,6-dimethoxyphenol;Furfuryl pentanoate;4-(Ethoxymethyl)-2-methoxyphenol;(±)-threo-Anethole glycol;Bis(2,3-epoxycyclopentyl)ether;Iridotrial;[(1R)-2,2,3-Trimethyl-5-oxocyclopent-3-enyl]acetate;2-Oxo-delta3-4,5,5-trimethylcyclopentenylacetate;Dihydroconiferyl alcohol;5-Oxo-1,2-ca…	LBNWZGLSMCTAQB-UHFFFAOYSA-N,FNEWGEWRECZWQM-UHFFFAOYSA-N,FPBZWZKAUPNMMV-UHFFFAOYSA-N,FKGUIBCHHSHJNQ-UHFFFAOYSA-N,BGJZMKPSRLHMME-UHFFFAOYSA-N,JHAZVELQNMEUTR-UHFFFAOYSA-N,PJWDIHUFLXQRFF-UHFFFAOYSA-N,HRYAVTBTUKVHBU-UHFFFAOYSA-N,KOCVACNWDMSLBM-UHFFFAOYSA-N,MRDZSBVJWOXBRW-OIBJUYFYSA-N,ADAHGVUHKDNLEB-UHFFFAOYSA-N,PFGBAVLSGZLAAY-JYPFKNLRSA-N,UJJNLVMCZZZXFW-ZETCQYMHSA-N,UJJNLVMCZZZXFW-UHFFFAOYSA-N,MWOMNLD…	HMDB38181,HMDB38354,HMDB59891,HMDB39874,HMDB29456,HMDB36522,HMDB33394,HMDB37727,HMDB37641,HMDB32607,C19351,C06070,C20271,C07159,C10448,C02952,C17822,C17823,C17825,LMPR0102070004,LMFA01060085,LMFA01030579,LMPR0102120042	annotated
	885	209.117	285.66	55511.7	90890.2	199479	109449	57465.2	58007.4	128052	203120	87416.9	224489	199830	101788	247255	172469	72894.6	116034	145784	75336.3	155962	60152.9	positive	No Fragments	4-Methoxybenzyl butanoate;Amyl salicylate;Elemicin;Elemicin;3,4-Dihydro-6-methoxy-3,7-dimethyl-1H-2-benzopyran-8-ol;Isoelemicin;Isoelemicin;Isoamyl salicylate;gamma-Asarone;2,4,5-Trimethoxy-1-allylbenzene;2-Phenoxyethyl isobutyrate;5-Deoxydiplosporin;Jasmine ketolactone;(Z)-3-Oxo-2-(2-pentenyl)-1-cyclopenteneacetic acid;3,4-Dihydro-6-methoxy-2,2-dimethyl-2H-1-benzopyran-4-ol;trans-Isoasarone;alph…	MEPOOZLETHNMSR-UHFFFAOYSA-N,RANVDUNFZBMTBK-UHFFFAOYSA-N,BPLQKQKXWHCZSS-UHFFFAOYSA-N,BPLQKQKXWHCZSS-UHFFFAOYSA-N,OQMJILQCXYKZEM-UHFFFAOYSA-N,RRXOQHQFJOQLQR-AATRIKPKSA-N,RRXOQHQFJOQLQR-AATRIKPKSA-N,PMGCQNGBLMMXEW-UHFFFAOYSA-N,AUNAUZZQBAIQFJ-UHFFFAOYSA-N,AUNAUZZQBAIQFJ-UHFFFAOYSA-N,MJTPMXWJHPOWGH-UHFFFAOYSA-N,CVHITWPBDVBDIQ-UHFFFAOYSA-N,DINQMNROFIPFOH-UPHRSURJSA-N,QAAHGFINENUHAR-ONEGZZNKSA-N,OGDIMNN…	HMDB34991,HMDB38604,HMDB33778,C10451,HMDB35224,HMDB29867,C16975,HMDB40225,HMDB29872,C17821,HMDB40218,HMDB30681,HMDB30150,HMDB30197,HMDB41411,HMDB31469,C17846,C10430,C10390,C15765,C04561,C04562,LMFA01060095	annotated
	886	810.6	421.22	216427	388314	456308	277457	231759	370171	280524	246823	423275	376050	260015	314608	512360	313087	421977	368456	324128	314859	371064	344503	positive	Annotate in FrAnK	PE(24:1(15Z)/15:0);PE(15:0/24:1(15Z));PC(20:3(8Z,11Z,14Z)/18:1(9Z));PC(20:3(8Z,11Z,14Z)/18:1(9Z));PC(20:3(8Z,11Z,14Z)/18:1(11Z));PC(20:3(8Z,11Z,14Z)/18:1(11Z));PC(20:2(11Z,14Z)/18:2(9Z,12Z));PC(20:2(11Z,14Z)/18:2(9Z,12Z));PC(20:1(11Z)/18:3(9Z,12Z,15Z));PC(20:1(11Z)/18:3(9Z,12Z,15Z));PC(20:1(11Z)/18:3(6Z,9Z,12Z));PC(20:1(11Z)/18:3(6Z,9Z,12Z));PC(20:3(5Z,8Z,11Z)/18:1(9Z));PC(20:3(5Z,8Z,11Z)/18:1(9Z…	FLWFZAGAZMHZQM-IVWGLPAOSA-N,BKEXQZFCWMPQBK-IVWGLPAOSA-N,SLKDYSINLYWLQQ-IGMUWBMCSA-N,SLKDYSINLYWLQQ-IGMUWBMCSA-N,QFSNCHKAROIETO-SSTUGHORSA-N,QFSNCHKAROIETO-SSTUGHORSA-N,ZPAYLLVKQCNXOK-JEHIXBSSSA-N,ZPAYLLVKQCNXOK-JEHIXBSSSA-N,NOWQIXJSMOBJLS-LMJTUUMUSA-N,NOWQIXJSMOBJLS-LMJTUUMUSA-N,FHOBLZOUZRDCHR-VSYNYFESSA-N,FHOBLZOUZRDCHR-VSYNYFESSA-N,PUTMVZMHYSWRJX-PAQAJSBVSA-N,PUTMVZMHYSWRJX-PAQAJSBVSA-N,PIOANQA…	HMDB09747,HMDB08915,HMDB08401,LMGP01011878,HMDB08400,LMGP01012206,HMDB08336,LMGP01011848,HMDB08305,LMGP01011820,HMDB08304,LMGP01011819,HMDB08368,LMGP01012198,HMDB08367,LMGP01012197,HMDB08526,LMGP01011980,HMDB08431,LMGP01011907,HMDB08464,HMDB08626,LMGP01012072,HMDB08558,LMGP01012218,HMDB08010,LMGP01011488,HMDB08049,LMGP01012144,HMDB08048,LMGP01010802,HMDB08038,LMGP01012143,LMGP01010761,HMDB08037,L…	annotated
	887	279.159	222.73	308503	387309	299956	318826	202021	247893	321274	255780	253550	358495	224239	265294	336579	228045	211142	260469	506052	182142	233798	245487	positive	No Fragments	Alpha-CEHC;Dibutyl phthalate;Dibutyl phthalate;Diisobutyl phthalate;Diisobutyl phthalate;Monoethylhexyl phthalic acid;2-Ethylhexyl phthalate;alhpa-tocopheronolactone;Emmotin A	AXODOWFEFKOVSH-UHFFFAOYSA-N,DOIRQSBPFJWKBE-UHFFFAOYSA-N,DOIRQSBPFJWKBE-UHFFFAOYSA-N,MGWAVDBGNNKXQV-UHFFFAOYSA-N,MGWAVDBGNNKXQV-UHFFFAOYSA-N,DJDSLBVSSOQSLW-UHFFFAOYSA-N,DJDSLBVSSOQSLW-UHFFFAOYSA-N,AHKCSBSOCDKWLH-UHFFFAOYSA-N,GRTATZFIZSZURL-GXTWGEPZSA-N	HMDB01518,HMDB33244,C14214,HMDB13835,C15205,HMDB13248,C03343,LMPR02020063,LMPR0103200001	annotated
	888	161.129	1006	193578	193157	417768	214529	343148	505742	352873	255141	174036	120219	188914	198573	255050	247005	306951	206429	242641	233733	176506	80700.5	positive	L-beta-Homolysine (C7H16N2O2) Prob = 96.7700000000	Isoputreanine;N(6)-Methyllysine;N6-Methyl-L-lysine	JUBNBYBUFCFLHB-UHFFFAOYSA-N,PQNASZJZHFPQLE-LURJTMIESA-N,PQNASZJZHFPQLE-LURJTMIESA-N	HMDB06009,HMDB02038,C02728	annotated+fragment
	889	205.092	1005.14	27564.4	30581.2	56003.3	27783.6	35702.3	47515.9	32250.6	36091	26842.7	15722.5	19291.9	22411	23664.3	25379.5	36417.5	20343.6	37213.1	31666.2	21498.2	12710.2	positive	No Fragments				annotated
	890	184.068	590.01	105134	131688	357907	302297	501266	355897	479733	398808	111542	186129	172068	292388	202162	294885	132749	177459	115817	189622	345983	288400	positive	No Fragments				annotated
	891	466.176	591.34	141695	117984	192841	187403	336594	263846	246229	276470	97942.6	178196	207800	310033	189818	220947	121833	215827	99458.3	169400	226016	185484	positive	Annotate in FrAnK				annotated
	892	310.101	591.95	89530.9	80757.4	167828	167673	226994	182667	194106	225244	92861.4	144797	146747	172060	129101	193733	102739	175089	66621.7	107717	189370	167761	positive	No Fragments	5,6-Dihydrouridine;Aspartyl-Hydroxyproline;L-alpha-Aspartyl-L-hydroxyproline ;N-Ribosylhistidine;Clavamycin E	ZPTBLXKRQACLCR-XVFCMESISA-N,WJDUWENBTQEKDZ-UHFFFAOYSA-N,WJDUWENBTQEKDZ-UHFFFAOYSA-N,TTYCFBAOLXCFAB-VAPHQMJDSA-N,HYVUCUGHACXFFU-NQIQCGANSA-N	HMDB00497,HMDB28754,HMDB11160,HMDB02089,C17365	annotated
	893	95.0855	284.15	207658	165699	198222	348603	422187	184632	273242	419634	154721	202759	208420	278553	379160	205830	133702	209511	497326	244604	236172	213753	positive	No Fragments	2-Methyl-1,3-cyclohexadiene;(3E,5Z)-1,3,5-Heptatriene;1-Methyl-1,3-cyclohexadiene	XMWINMVFKPHMJB-UHFFFAOYSA-N,USKZHEQYENVSMH-YDFGWWAZSA-N,QMFJIJFIHIDENY-UHFFFAOYSA-N	HMDB32395,HMDB61889,HMDB31532	annotated
	894	139.112	285.73	52613.4	53334.7	57820.9	107329	71446.6	55323.5	78208.4	90872.9	58527.7	72291.6	55910	89898.6	71754.6	54001.8	50440.6	73271.8	106683	73230.9	76695.8	69627.5	positive	No Fragments	Violet-leaf aldehyde;Nona-2,6-dienal;(2E,6Z)-nona-2,6-dienal;(R)-Cryptone;2-Pentylfuran n;2-Pentylfuran;5-Isopropylbicyclo[3.1.0]hexan-2-one;3,5,5-Trimethyl-3-cyclohexen-1-one;exo-2-Methyl-3-methylenebicyclo[2.2.1]heptan-2-ol;exo-5,6-Dimethylbicyclo[2.2.1]hept-5-en-2-ol;Pulegenone;2,4-Nonadienal;3,5,5-Trimethyl-2-cyclohexen-1-one;Isophorone;(3Z,6Z)-3,6-Nonadienal;3,6-Nonadienal;(2E,6E)-2,6-Nonadi…	HZYHMHHBBBSGHB-ODYTWBPASA-N,HZYHMHHBBBSGHB-ODYTWBPASA-N,HZYHMHHBBBSGHB-ODYTWBPASA-N,AANMVENRNJYEMK-UHFFFAOYSA-N,YVBAUDVGOFCUSG-UHFFFAOYSA-N,YVBAUDVGOFCUSG-UHFFFAOYSA-N,MDDYCNAAAZKNAJ-UHFFFAOYSA-N,LKOKKQDYMZUSCG-UHFFFAOYSA-N,RZEAOYIZHBELOJ-UHFFFAOYSA-N,BRMSNMZILBBMIX-UHFFFAOYSA-N,JSIJNCSVIGPGDV-UHFFFAOYSA-N,ZHHYXNZJDGDGPJ-MDAAKZFYSA-N,HJOVHMDZYOCNQW-UHFFFAOYSA-N,HJOVHMDZYOCNQW-UHFFFAOYSA-N,FIDBXHO…	HMDB33857,C08499,LMFA06000117,HMDB35929,HMDB31084,HMDB13824,HMDB35229,HMDB40338,HMDB36092,HMDB36091,HMDB36069,HMDB31685,HMDB31195,C14743,HMDB31152,C16323,HMDB31261,HMDB33434,LMFA06000139,LMFA06000135,LMFA06000045,LMFA06000046,LMFA06000047,LMFA06000048,LMFA06000049	annotated
	895	230.175	280.38	50303.3	43298.4	41054.7	89405.4	77079.6	50484.9	45240.2	104794	38561.8	44843.9	41272.9	41603.6	50741.9	40545.2	51371	55894.9	103865	75062.4	43242.1	45283.2	positive	No Fragments	(R)-3-Hydroxydecanoic acid;3R-hydroxy-decanoic acid;cis-p-Menthane-1,7,8-triol;2,6-Dimethyl-7-octene-2,3,6-triol;2-Hexyl-1,3-dioxan-5-ol;2-Hexyl-1,3-dioxolane-4-methanol;(1R,2R,4S)-p-Menthane-1,2,8-triol;xi-5-Hydroxydecanoic acid;5-hydroxy capric acid;(1S,2S,4R,8R)-p-Menthane-1,2,9-triol;3-Hydroxycapric acid;3-hydroxy-decanoic acid;Ethyl (±)-3-hydroxyoctanoate;(1R,2R,4R,8R)-p-Menthane-2,8,9-triol…	FYSSBMZUBSBFJL-SECBINFHSA-N,FYSSBMZUBSBFJL-SECBINFHSA-N,TVWCVYDBLMOUAI-UHFFFAOYSA-N,CNYFGLAROLNGDG-UHFFFAOYSA-N,ZIWLHBBLQRQFSA-UHFFFAOYSA-N,TYRXGKKCQUIWGI-UHFFFAOYSA-N,KANCZQSRUGHECB-UHFFFAOYSA-N,LMHJFKYQYDSOQO-UHFFFAOYSA-N,LMHJFKYQYDSOQO-UHFFFAOYSA-N,JHIDFPUXRICDSW-UHFFFAOYSA-N,FYSSBMZUBSBFJL-UHFFFAOYSA-N,FYSSBMZUBSBFJL-UHFFFAOYSA-N,VGWUJHSTGYCXQQ-UHFFFAOYNA-N,QOYJDVFOAJUXAR-UHFFFAOYSA-N,FYRNCGD…	HMDB10725,LMFA01050245,HMDB34783,HMDB38186,HMDB39668,HMDB39669,HMDB39893,HMDB40329,LMFA01050032,HMDB39470,HMDB02203,LMFA01050153,HMDB41600,HMDB33574,HMDB33640,HMDB33201,LMFA01050156,HMDB13267,C18067,LMFA01050370,C02774,LMFA01050033,LMFA07010583,LMFA01050031,LMFA01050029,LMFA01050155,LMFA01050154,LMFA01050248,LMFA01050247,LMFA01050246,LMFA01050244	annotated
	896	778.573	208.96	293722	305096	193587	136941	92017.5	154233	113653	237142	232669	303808	258793	316676	488249	403020	314270	280294	314612	301657	253782	244438	positive	No Fragments	PE(22:5(7Z,10Z,13Z,16Z,19Z)/P-18:0);PE(22:5(4Z,7Z,10Z,13Z,16Z)/dm18:0);PE(20:1(11Z)/P-18:1(11Z));PE(20:1(11Z)/P-18:1(9Z));PE(20:2(11Z,14Z)/P-18:0);PE(22:4(7Z,10Z,13Z,16Z)/P-18:1(11Z));PE(22:4(7Z,10Z,13Z,16Z)/P-18:1(9Z));PE(22:2(13Z,16Z)/P-16:0);PE(P-18:0/22:5(7Z,10Z,13Z,16Z,19Z));PE(P-18:0/22:5(4Z,7Z,10Z,13Z,16Z));PE(P-16:0/22:2(13Z,16Z));PE(P-16:0/22:2(13Z,16Z));PE(P-18:0/20:2(11Z,14Z));PE(P-18:…	DHZUMZVZAZYQIW-MVCMTJSTSA-N,PCKXGFCVDCVIHH-ABYSKWQHSA-N,OHBRNOPVIZLBBE-CGPNWZOFSA-N,USEKWJQLASGHIH-WLKREVAWSA-N,SSVPEUWHHFKSEB-IRSYNFPBSA-N,FISVEBQJGBZOPW-USOCFQKQSA-N,PIRVOZHXFFFFFG-ZGMVDJDGSA-N,WMGNZOBBKTUGGQ-IRSYNFPBSA-N,QIJJGYHBXLEBJV-MVCMTJSTSA-N,HHQFKPJXVYWLLJ-ABYSKWQHSA-N,LYFMZJCIGLZMJF-IRSYNFPBSA-N,LYFMZJCIGLZMJF-IRSYNFPBSA-N,HLSDKIUXCZPFLL-IRSYNFPBSA-N,HLSDKIUXCZPFLL-IRSYNFPBSA-N,VQMPZNP…	HMDB09676,HMDB09643,HMDB09281,HMDB09282,HMDB09313,HMDB09611,HMDB09612,HMDB09576,HMDB11393,HMDB11392,HMDB11357,LMGP02030032,HMDB11382,LMGP02030054,HMDB11414,HMDB11424,HMDB11447,HMDB11457,LMGP10020036,LMGP10020017,LMGP10020065,LMGP10020054,LMGP10030068,LMGP10030079,LMGP10030047,LMGP10030055,LMGP10030025,LMGP01020175,LMGP02030075,LMGP02030086,LMGP01030056,LMGP02020056,LMGP02020075,LMGP02020074	annotated
	897	76.0393	731.45	428411	180556	257093	151567	260724	330819	315368	260293	293511	240128	346512	260097	305819	216380	325430	323478	317424	482431	313628	237092	positive	Annotate in FrAnK	Acetohydroxamic Acid;Acetohydroxamic acid;Glycine;Glycine;Glycine;Ethyl nitrite;Hydrogen peroxide;Hydrogen peroxide;Methyl carbamate;Nitroethane	RRUDCFGSUDOHDG-UHFFFAOYSA-N,RRUDCFGSUDOHDG-UHFFFAOYSA-N,DHMQDGOQFOQNFH-UHFFFAOYSA-N,DHMQDGOQFOQNFH-UHFFFAOYSA-N,DHMQDGOQFOQNFH-UHFFFAOYSA-N,QQZWEECEMNQSTG-UHFFFAOYSA-N,MHAJPDPJQMAIIY-UHFFFAOYSA-N,MHAJPDPJQMAIIY-UHFFFAOYSA-N,GTCAXTIRRLKXRU-UHFFFAOYSA-N,MCSAJNNLRCFZED-UHFFFAOYSA-N	HMDB14691,C06808,HMDB00123,C00037,Stds1_2_13DEC19_20200226_124616_31,HMDB31239,HMDB03125,C00027,C19445,C01837	identified
	898	380.256	292.81	194199	475485	264829	204144	NA	248160	342519	191838	356201	335469	237801	321692	267519	324005	406872	205522	235946	300825	212285	253674	positive	Annotate in FrAnK	(3beta,5alpha)-3-Hydroxypregn-16-en-20-one;Sphingosine 1-phosphate;Pregnenolone;5-(8,11-Pentadecadienyl)-1,3-benzenediol;Calusterone ;Norbolethone;Ethyltestosterone;Ethyltestosterone;Bolasterone;Bolasterone;Bolasterone;1-Phenyl-1,3-pentadecanedione;5-alpha-Pregnan-3,20-dione;N-palmitoyl-phosphoethanolamine;Kaurenoic acid methyl ester;N-Palmitoyl GABA;N-palmitoyl GABA;Stearoylglycine;N-stearoyl gl…	SFXPZLCQRZASKK-UHFFFAOYSA-N,DUYSYHSSBDVJSM-CCEZHUSRSA-N,ORNBQBCIOKFOEO-STZXPNGSSA-N,UFMJCOLGRWKUKO-UTOQUPLUSA-N,IVFYLRMMHVYGJH-PVPPCFLZSA-N,FTBJKONNNSKOLX-XUDSTZEESA-N,FGPGANCDNDLUST-CEGNMAFCSA-N,FGPGANCDNDLUST-CEGNMAFCSA-N,IVFYLRMMHVYGJH-VLOLGRDOSA-N,IVFYLRMMHVYGJH-VLOLGRDOSA-N,IVFYLRMMHVYGJH-VLOLGRDOSA-N,LRUAQNOCINSQGB-UHFFFAOYSA-N,XMRPGKVKISIQBV-CVHNGYJVSA-N,REFUVLFHSVMCAO-UHFFFAOYSA-N,DWTRNJF…	HMDB34369,HMDB00277,HMDB00253,HMDB38534,HMDB04627,HMDB06026,HMDB06002,LMST02030201,HMDB06048,C14475,LMST02020017,HMDB35580,HMDB59652,HMDB59630,HMDB36729,HMDB62338,LMFA08020103,HMDB13308,LMFA08020077,HMDB62531,C06124,LMSP01050001,HMDB03759,C03681,LMST02030170,HMDB03069,LMST02030153,C04042,LMST02030169,C05479,LMST02030146,C20219,C10839,C14962,C01953,LMST02030088,C15156,C15108,C15012,C15334,C15339,C…	annotated
	899	831.572	215.75	229608	284985	159769	255156	241394	322335	127711	273807	470845	221366	260562	198574	433916	319405	327287	344440	360340	312152	446340	346683	positive	No Fragments				annotated
	900	186.912	757.67	270414	251339	395984	226026	467474	262066	344645	260937	257414	229883	217122	201712	242304	172993	232824	251523	282448	233954	204654	224653	positive	No Fragments				annotated
	901	231.069	1047.23	356983	298635	330482	254915	399482	379844	335736	298787	334484	254274	467230	273481	324747	391537	443575	359321	199903	359146	335296	336142	positive	Annotate in FrAnK	Thymol Sulfate	NODSEPOUFZPJEQ-UHFFFAOYSA-N	HMDB62720	annotated
	902	297.041	1048.07	97847.4	83902.9	95118.4	72519.1	106453	106975	82849.2	82012.1	98297.6	78156.5	142216	84764.7	99643.7	95445	130953	116693	69102.9	114946	92713	98000.8	positive	Annotate in FrAnK	4-Hydroxy-5-(phenyl)-valeric acid-O-sulphate	ZCVMPBGBUWWKNR-UHFFFAOYSA-N	HMDB59981	annotated
	903	385.028	1049.17	35519.2	31837.8	36678.3	25324.4	49690.8	59698.1	44803.9	32831.1	27164.8	25433.9	67010.5	31687.9	38269.3	52520.3	48377.6	53915	25696.3	43523.6	38941	39032	positive	No Fragments				annotated
	904	337.033	1048.26	32146	35630.5	32421.4	26621.1	32724.6	42112.9	32118.9	36289.6	28212.5	31260.5	51107.2	27244.8	32322.4	30022.8	44389.6	42240.5	20582.2	41958.6	30076	30539.8	positive	No Fragments				annotated
	905	202.18	434	355201	226709	101044	464162	270893	68354.1	300462	222287	42909.7	55841.6	44541.3	64755.6	52437.6	55955.7	61643.1	46461.6	45313.3	54641.2	62342.4	52165.9	positive	No Fragments	1,1-Diethoxypentane;1,1-Dimethoxyheptane;xi-1-Ethoxy-1-pentyloxyethane;11-Aminoundecanoic acid;11-amino-undecanoic acid	XCWKYQWOLSOBCC-UHFFFAOYSA-N,BBMCNYFBAIUERL-UHFFFAOYSA-N,QMLYOIJQQWWNKE-UHFFFAOYSA-N,GUOSQNAUYHMCRU-UHFFFAOYSA-N,GUOSQNAUYHMCRU-UHFFFAOYSA-N	HMDB38393,HMDB40432,HMDB37634,C19325,LMFA01100004	annotated
	906	119.016	600.13	152491	316749	252287	230215	188563	242606	406195	233580	287788	178760	354732	129060	360397	218349	463306	257901	229848	214318	221671	340204	positive	No Fragments	Dihydro-4-mercapto-3(2H)-furanone	CBMFNAVNFZNJMZ-UHFFFAOYSA-N	HMDB39786	annotated
	907	801.683	228.02	294899	429618	348860	339385	342122	319648	255883	381792	408348	352970	287750	395074	348186	335880	381793	357639	356671	317532	460769	373157	positive	Annotate in FrAnK	SM(d18:1/23:0);SM(d18:1/23:0);SM(d16:1/25:0);SM(d17:1/24:0)	SXZWBNWTCVLZJN-NMIJJABPSA-N,SXZWBNWTCVLZJN-NMIJJABPSA-N,LQSSZIQDYCHSLD-NMIJJABPSA-N,NBEKBSIOEMQZTN-NMIJJABPSA-N	HMDB12105,LMSP03010078,LMSP03010076,LMSP03010077	annotated
	908	186.944	1010.48	206300	174842	319420	383159	408736	417206	426101	370755	178419	295503	292340	453371	414276	436649	331340	391106	192762	357115	401610	364309	positive	Annotate in FrAnK				annotated
	909	799.668	227.09	225125	451461	277476	372916	90389.7	288030	256969	327787	349929	324923	213764	235841	427820	375712	387429	390180	281585	222133	384144	363470	positive	Annotate in FrAnK	CerP(d18:1/26:0);CerP(d18:1/26:0);PC(O-18:1(9Z)/O-18:1(9Z));SM(d17:1/24:1);SM(d18:2/23:0)	APJQQWPKXQLDRV-GVOPMEMSSA-N,MGCPUMGEWRJETA-GVOPMEMSSA-N,RXVOSONMLRHQRN-HGRODOKNSA-N,POQOEIGODOXWFL-HIMVLHDZSA-N,JBDGKEXQKCCQFK-JWQIMADESA-N	HMDB10706,LMSP02050010,LMGP01040063,LMSP03010074,LMSP03010075	annotated
	910	127.05	587.46	234769	95085	281466	98668.2	328836	77014.6	227274	195704	246841	241089	139908	154259	128964	113755	405724	188061	449990	334835	272920	69854.6	positive	Imidazole-4-acetate (C5H6N2O2) Prob = 67.9100000000	Thymine;Thymine;1H-Imidazole-1-acetic acid;Imidazoleacetic acid;Imidazole-4-acetate;Imidazole-4-acetate	RWQNBRDOKXIBIV-UHFFFAOYSA-N,RWQNBRDOKXIBIV-UHFFFAOYSA-N,QAFBDRSXXHEXGB-UHFFFAOYSA-N,PRJKNHOMHKJCEJ-UHFFFAOYSA-N,PRJKNHOMHKJCEJ-UHFFFAOYSA-N,PRJKNHOMHKJCEJ-UHFFFAOYSA-N	HMDB00262,C00178,HMDB29736,HMDB02024,C02835,Stds1_2_13DEC19_20200226_124616_14	identified+fragment
	911	122.006	1019.53	222598	166709	324048	395747	409009	436087	402684	380700	186377	299920	239334	447743	396231	419921	290366	350071	200234	326473	407142	377304	positive	Annotate in FrAnK				annotated
	912	330.054	1015.14	65468	54654.6	94577.4	111342	114633	113328	113255	110892	58433	92777.1	88473.9	126183	114054	123799	95804.5	106832	61099.8	110533	122452	113968	positive	No Fragments	Avenalumin III;Naptalam;4,4'-Methylene-bis-(2-chloroaniline)	ASJBOIQMTVOWBG-UJURIKRHSA-N,JXTHEWSKYLZVJC-UHFFFAOYSA-N,IBOFVQJTBBUKMU-UHFFFAOYSA-N	HMDB38956,C18869,C10999	annotated
	913	122.006	1026.67	222598	180338	324048	395747	409009	436087	402684	380700	186377	299920	239334	447743	396231	419921	290366	350071	200234	341734	407142	377304	positive	No Fragments				annotated
	914	524.371	335.7	214896	206996	196537	116138	323332	111161	57481.8	180539	205768	190493	198169	170153	167642	87747.7	446285	237348	250675	239266	100330	116972	positive	PAF (Platelet Activating Factor) (C26H54NO7P) Prob = 100.0000000000	LysoPC(18:0);PC(18:0/0:0);LysoPC(0:0/18:0);PC(0:0/18:0);13'-Carboxy-alpha-tocopherol;(3beta,5alpha,6beta,9alpha,22E,24R)-23-Methylergosta-7,22-diene-3,5,6,9-tetrol;2-acetyl-1-alkyl-sn-glycero-3-phosphocholine;PC(O-16:0/2:0);1alpha-hydroxy-18-(5-hydroxy-5-methylhexyloxy)-23,24,25,26,27-pentanorvitamin D3 / 1alpha-hydroxy-18-(5-hydroxy-5-methylhexyloxy)-23,24,25,26,27-pentanorcholecalciferol; (20S,…	IHNKQIMGVNPMTC-RUZDIDTESA-N,IHNKQIMGVNPMTC-RUZDIDTESA-N,IQGPMZRCLCCXAG-RUZDIDTESA-N,IQGPMZRCLCCXAG-RUZDIDTESA-N,NJIUWSABAIXPGI-AXTKCOKSSA-N,OVIAMXWKHLHCOK-NBVRZTHBSA-N,HVAUUPRFYPCOCA-AREMUKBSSA-N,HVAUUPRFYPCOCA-AREMUKBSSA-N,JBRAFUPBKAAICS-LTNBWTJJSA-N,XNQNXOGLSLUYAX-BGHDTONKSA-N,VKHMTDRFULGMDP-IZSKNEKNSA-N,VQKYUKHGVNSMJF-JERFWYNDSA-N,MVPKMUCLENWDPH-GEJQTTJQSA-N,KLZOTDOJMRMLDX-BEZYGUFHSA-N,OENYRGH…	HMDB10384,LMGP01050026,HMDB11128,LMGP01050076,HMDB12555,HMDB33634,HMDB62195,LMGP01020046,LMST03020588,LMST01040175,LMST03020427,LMST03020428,LMST03020429,LMST03020430,LMST03020431,LMST03020432,LMST03020433,LMST03020434,LMST03020435,LMST03020436,LMST03020437,LMST03020438,LMST03020439,LMST03020475,LMGP02050026	annotated+fragment
	915	502.292	254.5	174555	346490	372890	374878	165536	438543	303446	248337	250862	164740	160581	198142	213518	167595	235992	188039	140980	198344	153925	424036	positive	Annotate in FrAnK	LysoPE(20:4(5Z,8Z,11Z,14Z)/0:0);PE(20:4(5Z,8Z,11Z,14Z)/0:0);LysoPE(20:4(8Z,11Z,14Z,17Z)/0:0);LysoPE(0:0/20:4(5Z,8Z,11Z,14Z));LysoPE(0:0/20:4(8Z,11Z,14Z,17Z));1-(8Z,11Z,14Z-eicosatrienoyl)-glycero-3-phosphate;PA(20:3(8Z,11Z,14Z)/0:0)	ROPRRXYVXLDXQO-XSQXPFHXSA-N,ROPRRXYVXLDXQO-XSQXPFHXSA-N,JPNPIRVRGLGTRE-YSKCIPFOSA-N,YWOCITMXHHTBAW-XSQXPFHXSA-N,BAKUYTLDCVITBO-YSKCIPFOSA-N,LZSKMXWVALYCLG-CSLWLMPESA-N,LZSKMXWVALYCLG-CSLWLMPESA-N	HMDB11517,LMGP02050009,HMDB11518,HMDB11487,HMDB11488,HMDB62313,LMGP10050028	annotated
	916	284.331	431.94	151107	132674	160417	108775	285049	139735	89204.9	296778	127324	125769	437560	247306	293866	102122	135787	203215	350874	168349	209017	349365	positive	No Fragments				annotated
	917	198.149	287.48	86627.6	45841.6	80930.3	431820	160924	43631.9	111081	283711	48409.2	55750	57695.5	58682.1	54788.6	49313.1	45120.8	46738.4	133872	105497	58069.4	84455.8	positive	No Fragments	4-Oxononanal;cis-3-Hexenyl propanoate;2-Hexenyl propionate;4-Hydroxynonenal;4-hydroxynonenal;Methyl 3-Octenoate;(Z)-Oak lactone;(E)-Oak lactone;(E)-2-Ethyl heptenoate;3,4-Epoxynonanal;Quercuslactone a;6-Hydroxy-4,6-dimethyl-3-hepten-2-one;Methyl 4Z-octenoate;2-Propenyl hexanoate;cis-Ethyl 4-heptenoate;Hept-trans-2-en-1-yl acetate;2E-Heptenyl acetate;2-Propenyl 2-ethylbutanoate;Cyclohexyl propiona…	MGOKSQNXXRPCMD-UHFFFAOYSA-N,LGTLDEUQCOJGFP-WAYWQWQTSA-N,LPWKTEHEFDVAQS-VOTSOKGWSA-N,JVJFIQYAHPMBBX-FNORWQNLSA-N,JVJFIQYAHPMBBX-FNORWQNLSA-N,HAGXFSMJELVHFJ-VOTSOKGWSA-N,WNVCMFHPRIBNCW-HTQZYQBOSA-N,WNVCMFHPRIBNCW-HTQZYQBOSA-N,CYLQPOIZDBIXFP-BQYQJAHWSA-N,HEXGZHJMMROIQO-UHFFFAOYSA-N,WNVCMFHPRIBNCW-UHFFFAOYSA-N,OAHJSCYHJQJALB-ALCCZGGFSA-N,SSPBQLGVUAXSMH-AATRIKPKSA-N,RCSBILYQLVXLJG-UHFFFAOYSA-N,GITGIBU…	HMDB34716,HMDB38275,HMDB38272,HMDB04362,LMFA06000051,HMDB59728,HMDB59817,HMDB59894,HMDB59840,HMDB60286,HMDB35307,HMDB39736,HMDB39794,HMDB40210,HMDB32265,HMDB32307,LMFA07010185,HMDB36208,HMDB36222,HMDB31263,HMDB31271,LMFA01030026,HMDB31514,HMDB31531,LMFA07040021,HMDB33167,HMDB37496,HMDB37629,HMDB37618,HMDB37023,HMDB32413,HMDB32491,C08471,C08501,C02445,LMFA07010183,LMFA07010663,LMFA07010580,LMPK090…	annotated
	918	650.644	208.21	178733	430216	222155	256398	104764	167984	272120	168268	258998	278176	226358	296777	213997	274874	252594	295142	193554	295215	218755	185275	positive	No Fragments	N-Lignoceroylsphingosine;Ceramide (d18:1/24:0);Cer(d18:1/24:0);Cer(d18:0/24:1(15Z));Cer(d18:0/24:1(15Z));Hydroxyphthioceranic acid (C40)	ZJVVOYPTFQEGPH-MHAUTQJVSA-N,ZJVVOYPTFQEGPH-AUTSUKAISA-N,ZJVVOYPTFQEGPH-AUTSUKAISA-N,YUULKFVZRXQHPM-ATHUGRIKSA-N,YUULKFVZRXQHPM-ATHUGRIKSA-N,HCTBUGXAFRDFOG-WVPQRUSMSA-N	HMDB00831,HMDB04956,LMSP02010012,HMDB11769,LMSP02020011,LMFA01020326	annotated
	919	800.615	216.29	304072	312320	226808	238563	138229	159936	213954	153014	372871	320242	261565	272453	337134	430092	322532	372343	225560	411671	320701	325275	positive	No Fragments	PE(24:1(15Z)/16:1(9Z));PE(20:2(11Z,14Z)/20:0);PE(20:2(11Z,14Z)/20:0);PE(20:0/20:2(11Z,14Z));PE(20:0/20:2(11Z,14Z));PE(20:1(11Z)/20:1(11Z));PE(20:1(11Z)/20:1(11Z));PE(22:0/18:2(9Z,12Z));PE(22:0/18:2(9Z,12Z));PE(22:2(13Z,16Z)/18:0);PE(22:2(13Z,16Z)/18:0);PE(22:1(13Z)/18:1(11Z));PE(22:1(13Z)/18:1(9Z));PE(18:1(9Z)/22:1(13Z));PE(18:1(11Z)/22:1(13Z));PE(18:0/22:2(13Z,16Z));PE(18:0/22:2(13Z,16Z));PE(18:…	QNUZBFZZIVHZLP-YPNROAEISA-N,LZGKJVBQJZESKW-MTFJKWJPSA-N,LZGKJVBQJZESKW-MTFJKWJPSA-N,VFXVJLJURBJMAK-RNLCRUPCSA-N,VFXVJLJURBJMAK-RNLCRUPCSA-N,XKHVUVBUSFQMDX-OYJIOEIKSA-N,XKHVUVBUSFQMDX-OYJIOEIKSA-N,UKSDTIJAYBAFLE-JGIACTMPSA-N,UKSDTIJAYBAFLE-JGIACTMPSA-N,HOCJFXIPJUJEBT-MTFJKWJPSA-N,HOCJFXIPJUJEBT-MTFJKWJPSA-N,SRFMGBYVWNOPCH-WHGAUIBTSA-N,WGJLQEZLXFJLSG-CBNMMGITSA-N,HIGXQDJTUMSNNI-CBNMMGITSA-N,NBIOCJD…	HMDB09749,HMDB09295,LMGP02010890,HMDB09231,LMGP02010140,HMDB09263,LMGP02011175,HMDB09489,LMGP02011024,HMDB09552,LMGP02011082,HMDB09520,HMDB09521,HMDB09073,HMDB09040,HMDB09008,LMGP02010634,HMDB09105,LMGP02010675,HMDB08981,HMDB08592,LMGP01012039,HMDB07954,LMGP01011428,LMGP10010503,LMGP10010545,LMGP10010318,LMGP10010958,LMGP10010950,LMGP10010947,LMGP10010690,LMGP01012009,LMGP10010735,LMGP02011052,LM…	annotated
	920	180.894	814.89	351393	370749	427306	309024	351903	211369	365746	314634	333630	352159	235811	249627	234309	305456	238689	234576	388387	258496	301925	268161	positive	Annotate in FrAnK	Sodium sulfate	PMZURENOXWZQFD-UHFFFAOYSA-L	C13199	annotated
	921	220.887	814.77	213354	234812	244994	198981	227183	159830	216700	230387	242895	241183	201397	181002	182024	226831	196949	188266	249627	192995	219083	204358	positive	Annotate in FrAnK				annotated
	922	300.853	815.57	31050.4	31963.8	41778.7	20116.3	38805.4	18772	27493.6	26430.1	29368.2	31205.3	24656.7	18525.9	25325.9	23866.2	21826.6	24073.4	34305.4	20877.7	29888.3	24857.1	positive	No Fragments				annotated
	923	162.076	683.46	57248.3	66508.7	121261	104802	96160.5	424092	293635	196718	84897.8	84700.6	96150.6	85337.4	82447.5	178139	69575.7	79420.9	81625.5	102096	72572	138875	positive	No Fragments	4-Deoxyerythronic acid;Aminoadipic acid;Aminoadipic acid;(S)-3,4-Dihydroxybutyric acid;2,4-Dihydroxybutanoic acid;2,4-dihydroxy-butanoic acid;(±)-2,2'-Iminobispropanoic acid;Alanopine;Acetylhomoserine;Glutamate, gamma-methyl ester;A,b-Dihydroxyisobutyric acid;a,b-dihydroxy-isobutyric acid;Erythrose;D-Erythrose;4-Deoxythreonic acid;L-Erythrulose;L-Erythrulose;N-acetylthreonine;N-methyl-L-glutamic …	LOUGYXZSURQALL-PWNYCUMCSA-N,OYIFNHCXNCRBQI-UHFFFAOYSA-N,OYIFNHCXNCRBQI-UHFFFAOYSA-N,DZAIOXUZHHTJKN-UHFFFAOYSA-N,UFYGCFHQAXXBCF-UHFFFAOYSA-N,UFYGCFHQAXXBCF-UHFFFAOYSA-N,FIOHTMQGSFVHEZ-UHFFFAOYSA-N,FIOHTMQGSFVHEZ-UHFFFAOYSA-N,FCXZBWSIAGGPCB-UHFFFAOYSA-N,ZGEYCCHDTIDZAE-UHFFFAOYSA-N,DGADNPLBVRLJGD-UHFFFAOYSA-N,DGADNPLBVRLJGD-UHFFFAOYSA-N,FMAORJIQYMIRHF-HERZVMAMSA-N,FMAORJIQYMIRHF-HERZVMAMSA-N,LOUGYXZ…	HMDB00498,HMDB00510,LMFA01170098,HMDB00337,HMDB00360,LMFA01050385,HMDB33747,C03210,HMDB29423,HMDB61715,HMDB02601,LMFA01050400,HMDB02649,C01796,HMDB02453,HMDB06293,C02045,HMDB62557,HMDB62660,C01046,C17581,C06234,C19694,C06463,C05016,C00956,Stds2_2_13DEC19_20200226_124657_35,C02207,C01077,C02022,LMFA01050378,LMFA01050397	identified
	924	193.143	274.81	93698.8	106513	116559	130514	322494	181268	181493	230596	100174	131929	235405	162283	230145	226705	120990	108424	415009	348467	138605	287637	positive	No Fragments				annotated
	925	122.006	1294.92	212847	162173	345756	385805	399605	387397	401473	380588	195525	307920	248789	400908	413430	402103	284409	339753	195624	326811	398702	357135	positive	Annotate in FrAnK				annotated
	926	141.051	1278.93	202564	143191	326524	368963	351668	360520	351296	331817	148632	255543	216582	374002	365100	353438	242401	296129	174330	283367	356136	304440	positive	No Fragments				annotated
	927	186.944	1315.8	184482	137814	272643	315374	327115	341432	353664	309943	148244	249810	208715	344721	322553	356663	257862	295314	154625	285377	326745	302458	positive	Annotate in FrAnK				annotated
	928	330.054	1294.26	99523.1	76951.1	140314	176676	173385	176417	167137	154800	78987.2	135700	131146	181732	182450	180642	138239	153463	83680.9	154137	174064	153916	positive	No Fragments	Avenalumin III;Naptalam;4,4'-Methylene-bis-(2-chloroaniline)	ASJBOIQMTVOWBG-UJURIKRHSA-N,JXTHEWSKYLZVJC-UHFFFAOYSA-N,IBOFVQJTBBUKMU-UHFFFAOYSA-N	HMDB38956,C18869,C10999	annotated
	929	330.054	1294.26	99523.1	76951.1	140314	176676	173385	176417	167137	154800	78987.2	135700	131146	181732	182450	180642	138239	153463	83680.9	154137	174064	153916	positive	No Fragments	Avenalumin III;Naptalam;4,4'-Methylene-bis-(2-chloroaniline)	ASJBOIQMTVOWBG-UJURIKRHSA-N,JXTHEWSKYLZVJC-UHFFFAOYSA-N,IBOFVQJTBBUKMU-UHFFFAOYSA-N	HMDB38956,C18869,C10999	annotated
	930	199.996	1272.13	52541.3	48278.3	82321	101303	107449	119417	107193	91132.6	47331.8	74033.6	61742.1	105167	94360.3	105238	80826.5	91101.9	55403.6	85129	107898	85369.5	positive	No Fragments	1-Thiocyanato-4-(methylthio)butane;Erucin;N-Formyl-L-aspartate;N-Formyl-L-aspartate;4-Hydroxy-L-glutamic acid;A-Ketoglutaric acid oxime	FUCWJZPPDWREHP-UHFFFAOYSA-N,IHQDGXUYTSZGOG-UHFFFAOYSA-N,MQUUQXIFCBBFDP-VKHMYHEASA-N,MQUUQXIFCBBFDP-VKHMYHEASA-N,HBDWQSHEVMSFGY-SCQFTWEKSA-L,RSXBEVMDACDZRB-ZZXKWVIFSA-N	HMDB38446,HMDB33764,HMDB60495,C01044,HMDB02273,HMDB02467	annotated
	931	175.144	934.37	158215	158890	412830	169883	315209	293995	339751	199241	131658	135521	145832	176481	112271	167687	166847	138491	203452	216916	148409	132250	positive	Annotate in FrAnK	Ne,Ne dimethyllysine	XXEWFEBMSGLYBY-UHFFFAOYSA-N	HMDB13287	annotated
	932	421.114	581.93	293666	238047	169766	171109	236709	307259	201762	212356	277693	210928	250729	257372	283790	295002	287339	281907	278586	410571	279373	177482	positive	Annotate in FrAnK	3-Demethyldigicitrin;5,7,3'-Trihydroxy-3,6,8,4',5'-pentamethoxyflavone;5,7,4'-Trihydroxy-3,6,8,3',5'-pentamethoxyflavone;5,3',5'-Trihydroxy-3,6,7,8,4'-pentamethoxyflavone;5,7,2'-Trihydroxy-3,6,8,4',5'-pentamethoxyflavone;5,7,4'-Trihydroxy-3,6,8,2',5'-pentamethoxyflavone;5,4',5'-Trihydroxy-3,6,7,8,2'-pentamethoxyflavone	SBECGZQEVBSJHM-UHFFFAOYSA-N,NFIDLKYHCKUWAW-UHFFFAOYSA-N,DOUSAHOSFHEMPA-UHFFFAOYSA-N,LNCBEMLMMVNPOD-UHFFFAOYSA-N,GABPPIKPVIRAPL-UHFFFAOYSA-N,XSIZSVOKMQLXNP-UHFFFAOYSA-N,PQFNFPRJGFXWNM-UHFFFAOYSA-N	LMPK12113364,LMPK12113363,LMPK12113362,LMPK12113361,LMPK12113383,LMPK12113382,LMPK12113381	annotated
	933	480.345	261.61	140589	399064	205527	196929	221855	242045	158459	249559	268095	223690	214251	254062	253784	268409	311171	255344	226963	257185	282356	218659	positive	Annotate in FrAnK	LysoPC(P-16:0);PC(P-16:0/0:0);24,25-Dihydroxyvitamin D;Secalciferol;(24R)-24,25-Dihydroxycalciol;Calcitriol;Calcitriol;1alpha,25-dihydroxyvitamin D3 / 1alpha,25-dihydroxycholecalciferol / calcitriol;Octadecyl cis-p-coumarate;7alpha,25-Dihydroxy-4-cholesten-3-one;7alpha,25-Dihydroxy-4-cholesten-3-one;7alpha,25-dihydroxycholestenone;25,26-dihydroxyvitamin D;Paricalcitol;Paricalcitol;paricalcitol;Sa…	HTZINLFNXLXRBC-CQLBIITFSA-N,HTZINLFNXLXRBC-CQLBIITFSA-N,FCKJYANJHNLEEP-OIMXRAFZSA-N,FCKJYANJHNLEEP-PSQIUDODSA-N,FCKJYANJHNLEEP-QJQBGXGLSA-N,GMRQFYUYWCNGIN-NKMMMXOESA-N,GMRQFYUYWCNGIN-NKMMMXOESA-N,GMRQFYUYWCNGIN-NKMMMXOESA-N,SXXOKKBSVARFFB-BSYVCWPDSA-N,POUKDTOWHPHYQU-HENOKILYSA-N,POUKDTOWHPHYQU-HENOKILYSA-N,POUKDTOWHPHYQU-HENOKILYSA-N,WWGCQHXFACVYPT-JKVVTCAUSA-N,BPKAHTKRCLCHEA-UBFJEZKGSA-N,BPKAHTK…	HMDB10407,LMGP01070006,HMDB00430,HMDB60508,HMDB60133,HMDB01903,C01673,LMST03020258,HMDB35300,HMDB60425,C17332,LMST04030107,HMDB01420,HMDB15046,C08127,LMST04030163,HMDB30024,C03963,LMST01080007,HMDB30048,C08913,LMST01080005,HMDB30047,C16819,LMST01080019,HMDB12453,HMDB12457,HMDB12459,HMDB02197,HMDB06720,HMDB06226,HMDB62736,HMDB62401,C17331,LMST04030170,HMDB62610,C17333,C17336,LMST04030157,C17339,LM…	annotated
	934	144.928	1076.2	291878	287768	280244	313320	285378	305352	280560	303023	305461	291510	398189	308844	322247	304926	375229	350903	300068	375895	296274	283301	positive	Annotate in FrAnK				annotated
	935	168.946	1083.92	135490	114508	109332	110242	111950	125611	118013	115064	113586	110622	168971	130125	122495	119716	152133	137834	119124	145908	116376	120396	positive	Annotate in FrAnK				annotated
	936	251.085	1066.22	109219	123241	109153	97917.4	131836	134860	115885	108805	110180	98983.3	146700	124370	116309	111868	136519	132135	104556	122798	109246	105519	positive	No Fragments	Methoxybrassitin	BHXCFNZULGNWRA-UHFFFAOYSA-N	HMDB38637	annotated
	937	907.605	204.21	224479	151886	212293	209997	169993	168788	150662	162046	184753	178248	113001	240486	394953	201855	165191	127677	162207	186798	193743	206473	positive	No Fragments				annotated
[truncated: 1,699 more rows]

## Sheet: T-test-annotated (S2B)
Supplemental Table S2. Annotated features with differential abundance between two groups identified by t-test (S2B)
[truncated: 395 more rows]
