# Supplementary material for: Metabolome Profiling in the Plasma of Dogs with Idiopathic Dilated Cardiomyopathy: A Multiplatform Mass-Spectrometry-Based Approach
Source: Int J Mol Sci. 2023 Oct 14;24(20):15182. doi: 10.3390/ijms242015182 (PMC10607069; doi:10.3390/ijms242015182)
Supplement: Supplementary file 1 [file ijms-24-15182-s001.zip › Supplemental Table S3_iDCM.xlsx]

## Sheet: Concentrations_all_valid (S3A)
Supplemental Table S3. Concentrations (μmol dm¯³) of all valid metabolites obtained by targeted metabolomics (AbsoluteIDQ® p400 HR Kit ,Biocrates LifeSciences AG, Innsbruck, Austria) in the plasma metabolome of dogs with iDCM (S3A)
Sample	Label	Alanine	Arginine	Asparagine	Aspartate	Citrulline	Glutamine	Glutamate	Glycine	Histidine	Lysine	Methionine	Ornithine	Phenylalanine	Proline	Serine	Tryptophan	Tyrosine	Valine	Leucine + Isoleucine	ADMA (Asymmetric dimethylarginine)	Creatinine	Kynurenine	Met-SO (Methionine sulfoxide)	Putrescine	Sarcosine	SDMA (Symmetric dimethylarginine)	t4-OH-Pro (trans-4-hydroxyproline)	Taurine	AC(0:0)(Carnitine)	AC(2:0) (Acetylcarnitine)	AC(3:0) (Propionylcarnitine)	AC(5:0) (Valerylcarnitine)	CE(16:0)	CE(16:1)	CE(18:1)	CE(18:2)	CE(18:3)	CE(20:4)	CE(20:5)	CE(22:5)	CE(22:6)	DG(34:1)	DG(36:2)	DG(36:3)	DG(39:0)	DG(41:1)	DG-O(32:2)	DG-O(34:1)
25	Control	319	120	36.7	NA	50.2	1103	29.8	268	71.2	117	75.8	13.4	70	129	142	110	24.2	201	195	1.08	59.5	2.4	2.91	0.445	3.38	0.355	52	57.4	8.39	1.35	0.674	0.899	437	215	39.4	19480	658	12601	2879	87.7	882	2.63	3.46	4.73	45.7	25.1	0.262	3.09
26	Control	335	103	48.7	7.76	26.6	1293	33.6	221	89.6	229	64.1	12.6	75.4	117	129	63.2	25.1	286	281	1.99	76.6	3.22	2.5	0.662	4.52	0.603	37.7	122	33.3	5.32	0.885	1.34	241	167	30.4	17976	425	9117	836	110	571	2.31	2.13	4.21	27.3	28.7	0.682	5.69
27	Control	782	128	41.1	7.34	52.1	1629	35.8	256	90.4	142	62.6	9.39	60.8	190	110	109	25.3	193	210	2.01	69.7	5.13	3.25	0.422	4.92	0.429	38	94.3	23.9	4.24	1	0.888	239	83.1	11.3	10055	183	4494	340	95.5	294	1.98	1.99	3.19	6.63	6.79	0.264	3.69
28	Control	327	144	54.3	NA	48	1209	30.8	272	82.6	159	63	12.1	57.5	123	130	51.2	27.6	208	244	2.06	56.9	2.93	2.68	0.52	5.48	0.513	47.4	156	20.1	4.56	NA	0.893	197	76.5	10.8	8546	172	4001	485	83.5	324	NA	1.92	3.65	10.7	9.48	NA	2.96
29	Control	213	101	42.2	8.93	71.8	1212	32.3	318	77.1	58.2	86.1	13.2	56.1	213	179	99.7	25.8	154	129	1.44	70.2	7.88	5.79	0.766	10	0.33	NA	NA	24.5	7.38	NA	0.784	190	75.7	7.55	11562	282	4799	808	63.1	468	1.84	2.75	3.14	10.8	10.9	NA	3.18
30	Control	361	156	49	12.1	48.4	895	42.4	479	90	130	97.2	18.9	79.9	209	172	149	24.1	220	205	2.03	71.6	12.7	3.39	0.637	8.97	0.464	NA	NA	62.1	12.6	1.66	1.86	235	115	2.59	17099	336	7603	456	104	364	3.06	4.33	8.55	7.29	8.12	0.616	6.24
31	Control	671	133	51.4	NA	117	1356	23.6	293	95.4	155	68.5	13.9	61.1	173	120	63.1	25.8	186	220	2.16	85.4	5.25	2.68	0.609	5.54	0.762	33.1	107	57.6	9.28	NA	0.84	147	67.1	27.7	7370	148	4107	223	54.2	224	2	2.42	3.81	3.21	5.52	NA	2.85
32	Control	509	167	66	12.7	56.6	1538	45.6	292	98	300	61.9	25.2	69.1	153	173	115	24.5	309	347	2.46	102	5.7	3.59	0.943	4.13	0.755	42.5	82.4	58.8	16.9	5.92	5.63	220	131	43.3	6548	309	2676	195	53.4	133	6.89	4.21	6.2	2.82	2.53	0.366	2.49
33	Control	810	123	50.3	14.2	89.5	1263	48.7	264	96.5	162	63.9	11.4	62.2	246	128	81.7	25	235	259	2.24	77.9	5.38	4.35	0.701	7.14	0.506	57.2	133	143	7.93	0.786	0.977	190	77.4	4.7	10622	193	5945	233	75.4	286	8.32	14.4	28.2	3.19	7.8	0.587	5.87
34	Control	397	92.2	32.2	10.9	33.4	758	31.7	200	72.3	84.2	53.8	7.82	43.4	144	109	49.5	26.1	162	164	1.37	57.3	3.52	3.77	0.617	6.41	0.339	45.1	148	35.5	5.6	0.799	1.57	203	160	21.1	17016	416	8573	759	100	545	NA	2.13	4.06	25.3	27.2	0.765	5.29
35	Control	408	141	41.2	19.6	45.4	1199	58.7	209	76.5	80.5	50.1	12.8	47.7	146	123	90.4	25.5	132	165	1.78	54.2	5.07	2.12	0.895	3.77	0.423	25.7	82.6	22.5	4.47	0.621	0.646	236	83.9	7.67	9998	180	4487	338	89.9	298	1.73	2.07	3.09	6.4	6.6	0.304	3.67
36	Control	783	80.3	36.9	7.97	30.7	1173	34.8	202	76.6	139	45.1	11.6	37.2	166	109	59.7	26	209	188	1.51	46.5	2.75	3.37	0.54	4.44	0.371	31.9	65.5	22	5.41	NA	0.873	239	76	12.6	8354	165	3791	460	83.6	330	NA	1.86	3.79	10.9	9.89	0.27	2.94
37	Disease	484	153	61.5	7.83	165	NA	54.2	413	130	164	68.4	28.5	75.6	149	278	33.4	26	146	149	2.73	90.3	6.94	3.69	1.48	6.54	0.622	25.1	3.66	25.9	7.41	NA	0.748	210	72	6.13	10494	241	4239	701	65.1	437	2.15	2.4	4.22	11.9	11.8	NA	3.2
38	Disease	295	138	55.2	11.7	87.1	810	86.4	295	89	260	57.2	13.9	53.5	143	129	76.3	25.7	210	212	5.53	NA	6.74	3.67	0.626	11.9	1.37	50.9	NA	66.3	12.5	1.25	1.35	275	121	4.34	16975	303	7465	404	103	360	2.6	4.3	8.67	7.5	8.77	0.686	7.33
39	Disease	320	52.6	25	NA	27.5	721	30.2	123	68.3	93.1	38.7	8.12	59.3	67.7	77.3	74.7	28.8	145	151	2.12	148	5.79	1.62	1.7	2.72	0.616	9.65	55.5	54.5	9.15	0.701	0.797	143	66.1	26.5	6499	128	3610	182	52.8	202	1.81	2.09	3.38	3.33	5.81	0.237	3.19
40	Disease	591	182	136	NA	54.9	1284	34.4	329	196	403	105	17.8	214	221	264	63.2	21.9	479	600	3.09	89.5	25.3	10.4	2.52	4.94	0.632	17	NA	154	8.73	0.816	1.02	167	69.3	8.47	9767	169	5488	216	70.3	257	9.59	13.5	27.6	3.24	7.66	0.636	6.23
41	Disease	677	167	98.2	9.21	52.1	885	44.1	258	132	557	72.2	36.7	58.2	233	137	89	24.9	436	562	1.87	69.9	7.8	1.93	0.637	9.47	0.486	NA	129	52.9	6.26	0.739	1.05	153	29.1	28.4	3777	114	3429	75.2	62.4	181	7.82	4.59	5.63	1.56	4.93	0.438	7.15
42	Disease	373	138	63.7	13.5	55.1	1098	65.4	302	181	182	70	10.3	114	141	337	64.5	23.9	252	277	3.52	235	5.5	3.36	2.65	11	1.08	12.4	47.2	145	38.5	0.889	2	187	85.9	55.1	8686	260	3400	109	69.9	157	3.7	5.87	7.35	1.9	NA	0.33	6.95
43	Disease	429	94.6	52	NA	58.5	2001	60.4	334	108	164	NA	13.7	64.7	145	110	54.7	28.8	200	216	3.31	107	5.29	3.22	1.84	9	0.885	40.7	155	39.1	7.35	NA	0.895	237	66.7	26.7	9331	162	5314	388	78.8	378	3.23	3.73	6.1	5.95	9.5	0.238	3.26
44	Disease	NA	81.5	38.8	7.45	32.7	611	55.8	174	71.5	123	56.5	NA	76.8	131	81.9	49.8	25.6	127	168	4.61	NA	3.04	2.65	0.841	2.84	1.12	12.9	NA	77.8	14.9	1.18	1.11	282	98.5	25.8	11968	374	8142	468	108	597	2.89	3.63	6.76	7.37	17.1	0.26	2.19
[truncated: 151 more columns]

## Sheet: Sign_FIA_MS_analysis (S3B)
Supplemental Table S3. Significant and annotated complex lipids with differential abundance between two groups obtained by FIA-MS/MS analysis (S3B)
		Short Name	p-Value	-log10(p)	FDR	Class	Name
		TG(54:7)	0.0095578	2.0196	0.35251	Triglycerides	Triacylglycerol 54:7
		DG(34:1)	0.015861	1.7997	0.3642	Diglycerides	Diacylglycerol 34:1
		DG(36:2)	0.020132	1.6961	0.3642	Diglycerides	Diacylglycerol 36:2
		DG(36:3)	0.020132	1.6961	0.3642	Diglycerides	Diacylglycerol 36:3
		TG(52:6)	0.025244	1.5978	0.41863	Triglycerides	Triacylglycerol 52:6
		SM(43:1)	0.03142	1.5028	0.48097	Sphingomyelins	Sphingomyelin 43:1
		TG(55:6)	0.047345	1.3247	0.63435	Triglycerides	Triacylglycerol 55:6
