# Supplementary material for: Metabolome Profiling in the Plasma of Dogs with Idiopathic Dilated Cardiomyopathy: A Multiplatform Mass-Spectrometry-Based Approach
Source: Int J Mol Sci. 2023 Oct 14;24(20):15182. doi: 10.3390/ijms242015182 (PMC10607069; doi:10.3390/ijms242015182)
Supplement: Supplementary file 1 [file ijms-24-15182-s001.zip › Supplemental Table S4_iDCM.xlsx]

## Sheet: List of all metabolites (S4A)
Supplemental Table S4. List of all valid metabolites identified in plasma samples of dogs with iDCM versus healthy dogs performed by the GC-MS metabolomics analysis (S4A)
Metabolite	Short Name	Chemical Class
Lactate	Lac	Organic acid
Alanine	Ala	Amino acid
Pyruvate	Pyruvate	Organic acid
3-Hydroxybutanoate	3-Hydroxybutanoate	Organic acid
Valine	Val	Amino acid
Urea	Urea	Organic acid
Glycerol	Glycerol	Carbohydrate
Phosphate	Phosphate	Inorganic compound
Isoleucine	Ile	Amino acid
Proline	Pro	Amino acid
Serine	Ser	Amino acid
Threonine	Thr	Amino acid
5-oxoproline	Glp	Organic acid
Glutamate	Glu	Organic acid
Phenylalanine	Phe	Amino acid
Glutamine	Gln	Amino acid
Citrate	CA	Organic acid
Glucose	Glucose	Carbohydrate
Lysine	Lys	Amino acid
Tyrosine	Tyr	Amino acid
Galactose	Gal	Carbohydrate
Palmitate	Palmitate	Fatty acid
Myo-inositol	MI	Sugar alcohol
Oleate	Oleate	Fatty acid
Stearate	Stearate	Fatty acid

## Sheet: The relative proportion (S4B)
Supplemental Table S4. The relative proportion of all valid metabolites identified in plasma samples of dogs with iDCM versus healthy dogs performed by the GC-MS metabolomics analysis and expressed as a percentage (S4B)
Sample	Label	Lactate	Alanine	Pyruvate	3-hydroxybutanoate	Valine	Urea	Glycerol	Phosphate	Isoleucine	Proline	Serine	Threonine	5-oxoproline	Glutamate	Phenylalanine	Glutamine	Citrate	Glucose	Lysine	Tyrosine	Galactose	Palmitate	Myo-inositol	Oleate	Stearate
K1D.mzXML	Control	1.05468	0.992159	16.0314	0.931647	1.41745	15.9331	4.94997	0.830809	1.48404	6.35917	0.744164	0.594884	0.996277	0.592343	0.516991	0.31076	1.40096	24.3528	0.150056	0.733282	0.431259	10.082	0.384328	1.88295	6.84244
K2D.mzXML	Control	1.03877	0.82577	15.4954	0.969437	0.307946	15.4954	4.87529	0.353545	1.46165	6.26323	0.48097	1.16058	1.08812	3.59416	2.01196	0.410386	0.93758	27.8726	0.0306072	0.757685	0.349797	7.06215	0.707089	1.27301	5.17699
K4.mzXML	Control	1.92838	0.975235	15.672	1.87074	0.347088	16.6868	4.25329	0.387273	1.45873	6.16173	0.73147	0.668042	0.979283	0.582239	0.508172	0.478685	0.898047	29.7125	0.147497	0.720773	0.473134	7.20432	0.581198	1.06671	5.50675
K5.mzXML	Control	1.37634	0.918433	12.733	1.90389	0.374038	19.3163	5.75322	0.702398	1.276	4.04103	0.922178	1.04686	1.17004	0.546642	0.567984	0.576969	1.38907	28.7904	0.202557	0.887066	0.594941	5.50798	0.705393	1.57965	7.11496
K6.mzXML	Control	0.620595	0.788872	14.803	1.57834	0.332377	14.803	4.51185	0.337747	1.39634	6.37304	0.855109	1.10872	1.0395	0.465447	0.550182	0.392049	0.895686	33.943	0.170067	0.723829	0.642078	6.74659	0.675494	1.30146	4.94567
K7.mzXML	Control	1.71145	0.957662	17.3898	1.00765	0.320086	17.3898	3.35019	0.289571	0.693412	6.10241	0.499932	0.570701	0.89793	0.538238	0.550574	0.22919	0.707046	27.2768	0.0759637	0.238928	0.363587	10.0707	0.488245	1.3232	6.95684
K8.mzXML	Control	1.11123	1.01437	15.3474	2.18838	0.39642	15.3474	4.5382	0.35606	0.630505	7.57144	0.923783	0.435882	1.04127	1.0332	0.561445	0.792839	0.782974	29.2203	0.229601	0.532745	0.35337	8.30688	0.509426	1.10675	5.66826
K10.mzXML	Control	2.00865	0.782262	15.4787	1.83369	0.378514	15.4366	5.10741	0.728429	1.79668	7.24223	0.955537	0.770486	0.871423	1.14395	1.00096	0.526555	0.706559	29.7882	0.116078	0.785627	0.863012	5.72818	0.444123	1.3963	4.10982
12Z.mzXML	Control	3.47228	1.39758	17.8378	1.07967	0.521771	19.113	2.68111	0.407715	1.12612	7.43692	0.892327	0.353009	0.538286	0.519191	0.461904	0.525384	1.62828	21.1145	0.153796	0.6766	1.00071	8.40253	1.27682	1.35991	6.02282
13_DCM.mzXML	Disease	2.69442	0.999596	13.7921	1.06167	0.413294	13.744	3.98557	0.350019	0.427712	5.06886	0.462153	0.480174	0.672805	0.186623	0.38446	0.51862	1.06888	39.9418	0.0917097	0.222266	0.687222	6.6884	0.609929	1.23027	4.21744
14_DCM.mzXML	Disease	4.39787	1.35984	14.9115	0.418906	0.553417	14.9019	6.68136	0.500253	0.848701	7.08425	0.452213	0.38752	0.668072	0.644372	0.573273	0.652058	2.02087	25.7211	0.0672555	0.466305	0.465024	8.2814	0.632842	1.21508	6.09463
15_DCM.mzXML	Disease	7.84821	1.76296	13.8777	1.87031	0.378177	13.853	1.94325	0.295509	0.816204	5.39024	0.646754	0.255859	0.581667	0.577553	0.41895	0.308228	1.34663	32.7567	0.136159	0.402865	0.465708	7.1704	0.925431	1.13752	4.83401
16_DCM.mzXML	Disease	3.00412	1.39641	13.3519	1.0558	0.232676	13.3519	3.65519	0.119492	0.764608	3.76417	1.31756	0.714849	1.24258	0.374945	0.37039	0.801752	1.07788	40.5757	0.104424	0.459396	0.679457	5.70512	0.866929	0.923346	4.08936
17_DCM.mzXML	Disease	3.36322	0.618512	14.28	0.817673	0.505448	14.2466	5.04285	0.409455	0.528456	5.8677	0.460173	0.465863	0.673683	0.36418	0.458936	0.524251	1.19496	34.6097	0.0826332	0.31742	0.604162	7.75416	0.621233	1.22935	4.95948
18_DCM.mzXML	Disease	4.26757	4.26757	4.26757	4.26757	4.26757	4.26757	4.26757	4.26757	4.26757	4.26757	4.26757	4.26757	4.26757	4.26757	4.26757	4.26757	4.26757	35.306	0.0993729	0.368483	0.585044	6.89979	0.878079	1.12185	4.67061
19_DCM.mzXML	Disease	2.31859	1.45006	18.5075	1.12021	0.744841	18.4224	4.40907	0.786607	1.1684	6.48295	0.537078	0.320747	0.323425	0.2838	0.309502	0.742699	1.15715	24.8817	0.19866	0.438752	0.574561	7.83984	0.563316	1.02436	5.3938
20_DCM.mzXML	Disease	4.71924	1.29149	13.5098	1.25482	0.350071	13.4925	3.6135	0.259104	0.809362	4.89638	0.849215	0.484935	0.85497	0.443195	0.410716	0.551877	1.20271	36.1665	0.109674	0.303928	0.599108	6.95278	1.05616	1.10988	4.708
21Z.mzXML	Control	3.76025	1.2122	17.4973	2.54503	0.338159	17.5012	3.56726	0.245112	0.460069	6.48835	0.556994	0.300682	0.905492	0.372191	0.277851	0.500562	0.873615	29.8575	0.119756	0.182649	0.324805	6.66023	0.589302	0.358406	4.45983
22Z.mzXML	Control	3.89836	0.965382	10.586	0.29739	0.392883	10.5792	6.10378	0.35514	0.602511	5.02926	0.321036	0.275109	0.763938	0.211902	0.436536	0.588869	1.21366	45.1524	0.0477462	0.33104	0.330131	5.87914	0.449269	0.862614	4.32671
23Z.mzXML	Control	1.45475	1.33884	12.8015	1.01228	0.467335	11.5587	2.76638	0.493541	6.9042	4.0676	0.336979	0.201246	1.19135	0.359489	0.355121	0.768701	1.03345	38.8265	0.122293	0.36184	0.418284	6.44022	1.35598	1.02169	4.34175
