# Supplementary material for: Metabolome Profiling in the Plasma of Dogs with Idiopathic Dilated Cardiomyopathy: A Multiplatform Mass-Spectrometry-Based Approach
Source: Int J Mol Sci. 2023 Oct 14;24(20):15182. doi: 10.3390/ijms242015182 (PMC10607069; doi:10.3390/ijms242015182)
Supplement: Supplementary file 1 [file ijms-24-15182-s001.zip › Supplemental Table S5_iDCM.xlsx]

## Sheet: List_samples_untargeted
			Supplemental Table S5. List of samples used for the untargeted metabolomics analysis (S5A)
			Sample type:	Treatment:	Protocol REF	Sample Name	Organism	Organism part	Treatment			Chromatography conditions
			Pooled Quality Control Sample	Control	Sample collection	Stds3	Reference compound	pure substance			Time/ min	Mobile phase A (20 ammonium carbonate)	Mobile phase B (acetonitrile)		Column	ZIC-pHILIC column (150 mm × 4.6 mm, 5 μm column, Merck Sequant, Darmstadt, Germany)
			Experimental Sample	Case	Sample collection	Stds2	Reference compound	pure substance			0	20	80		Temperature of column	30 °C
					Sample collection	Stds1	Reference compound	pure substance			15	95	5
					Sample collection	pooled sample (study samples mix)	Canis lupus familiaris	plasma			17	20	80
					Sample collection	K1D.mzXML	Canis lupus familiaris	plasma	Control
					Sample collection	K2D.mzXML	Canis lupus familiaris	plasma	Control
					Sample collection	K4.mzXML	Canis lupus familiaris	plasma	Control		MS-settings	Positive	Negative
					Sample collection	K5.mzXML	Canis lupus familiaris	plasma	Control		Source voltage/ kV	3.8	3.8
					Sample collection	K6.mzXML	Canis lupus familiaris	plasma	Control		Sheath gas/ A.U.	40	40
					Sample collection	K7.mzXML	Canis lupus familiaris	plasma	Control		Auxiliary gas/ A.U.	5	5
					Sample collection	K8.mzXML	Canis lupus familiaris	plasma	Control		Capillary temperature/ °C	320	320
					Sample collection	K10.mzXML	Canis lupus familiaris	plasma	Control		Maximum injection time (IT)	250	250
					Sample collection	12Z.mzXML	Canis lupus familiaris	plasma	Control		Mass resolution	70,000 FWHM	70,000 FWHM
					Sample collection	21Z.mzXML	Canis lupus familiaris	plasma	Control		m/z range	70-1050	70-1050
					Sample collection	22Z.mzXML	Canis lupus familiaris	plasma	Control		AGC target	1e⁶	1e⁶
					Sample collection	23Z.mzXML	Canis lupus familiaris	plasma	Control
					Sample collection	13_DCM.mzXML	Canis lupus familiaris	plasma	Case
					Sample collection	14_DCM.mzXML	Canis lupus familiaris	plasma	Case
					Sample collection	15_DCM.mzXML	Canis lupus familiaris	plasma	Case
					Sample collection	16_DCM.mzXML	Canis lupus familiaris	plasma	Case
					Sample collection	17_DCM.mzXML	Canis lupus familiaris	plasma	Case
					Sample collection	18_DCM.mzXML	Canis lupus familiaris	plasma	Case
					Sample collection	19_DCM.mzXML	Canis lupus familiaris	plasma	Case
					Sample collection	20_DCM.mzXML	Canis lupus familiaris	plasma	Case
					Sample collection	Blank (internal blank)	Reference compound	pure substance
					Sample collection	Solvent blank (80% acetonitrile)	Reference compound	pure substance
					Sample collection	Matrix blank (everything that has gone through the same process as the sample)	Reference compound	pure substance
					Sample collection	QCA (extracts of fetal bovine serum)	Bovine	serum
					Sample collection	QCB (extracts of beer)	Reference compound	beer

## Sheet: List_samples_targeted
Supplemental Table S5. List of samples used for the targeted metabolomics (S5B)
Sample type:	Treatment:	Protocol REF	Sample Name	Organism	Organism part	Treatment					Chromatography conditions
Pooled Quality Control Sample	Control	Sample collection	Cal1	Reference compound	pure substance				Time/ min	Flow rate/ mL min-1	Mobile phase A (0.2% formic acid)	Mobile phase B (0.2% formic acid in acetonitrile)		Column	Thermo p400 HR UHPLC column provided with the kit (available from Biocrates)
Experimental Sample	Case	Sample collection	Cal2	Reference compound	pure substance				0.25	0.8	100	0		Temperature of column	50 °C
		Sample collection	Cal3	Reference compound	pure substance				1.5	0.8	88	12
		Sample collection	Cal4	Reference compound	pure substance				2.7	0.8	82.5	17.5
		Sample collection	Cal5	Reference compound	pure substance				4	0.8	50	50
		Sample collection	Cal6	Reference compound	pure substance				4.5	0.8	5	95
		Sample collection	Cal7	Reference compound	pure substance				4.7	1	5	95
		Sample collection	QC1	Reference compound	pure substance				5.25	1	100	0
		Sample collection	QC2	Reference compound	pure substance				5.8	0.8	100	0
		Sample collection	QC3	Reference compound	pure substance
		Sample collection	PBS	Blank	pure substance					MS-settings
		Sample collection	K1D.mzXML	Canis lupus familiaris	plasma	Control				Tune (LC-MS)	Tune (FIA-MS)
		Sample collection	K2D.mzXML	Canis lupus familiaris	plasma	Control			Scan type	Full MS	Full MS
		Sample collection	K4.mzXML	Canis lupus familiaris	plasma	Control			Scan range (m/z)	100 to 800	100 to 1000
		Sample collection	K5.mzXML	Canis lupus familiaris	plasma	Control			Resolution	70000	70000
		Sample collection	K6.mzXML	Canis lupus familiaris	plasma	Control			Polarity	Positive/Negative	Positive/Negative
		Sample collection	K7.mzXML	Canis lupus familiaris	plasma	Control			Microscans	1	1
		Sample collection	K8.mzXML	Canis lupus familiaris	plasma	Control			AGC target	1e⁶	1e⁶
		Sample collection	K10.mzXML	Canis lupus familiaris	plasma	Control			Maximum injection time (IT)	250	250
		Sample collection	12Z.mzXML	Canis lupus familiaris	plasma	Control			Sheath gas	60	15
		Sample collection	21Z.mzXML	Canis lupus familiaris	plasma	Control			Auxiliary gas	30	5
		Sample collection	22Z.mzXML	Canis lupus familiaris	plasma	Control			Spray voltage (kV)	3	2.5
		Sample collection	23Z.mzXML	Canis lupus familiaris	plasma	Control			Capillary temperature (°C)	300	300
		Sample collection	13_DCM.mzXML	Canis lupus familiaris	plasma	Case			S-lens RF level	60 (LC1), 90 (LC2)	60
		Sample collection	14_DCM.mzXML	Canis lupus familiaris	plasma	Case			Aux gas heater temp (°C)	550	120
		Sample collection	15_DCM.mzXML	Canis lupus familiaris	plasma	Case
		Sample collection	16_DCM.mzXML	Canis lupus familiaris	plasma	Case
		Sample collection	17_DCM.mzXML	Canis lupus familiaris	plasma	Case
		Sample collection	18_DCM.mzXML	Canis lupus familiaris	plasma	Case
		Sample collection	19_DCM.mzXML	Canis lupus familiaris	plasma	Case
		Sample collection	20_DCM.mzXML	Canis lupus familiaris	plasma	Case

## Sheet: List_samples_GC-MS
Supplemental Table S5. List of samples used for the GC-MS-based metabolomics (S5C)
Sample type:	Treatment:	Protocol REF	Sample Name	Organism	Organism part	Treatment					Chromatography conditions
Pooled Quality Control Sample	Control	Sample collection	Internal standard_2-isopropyl malic	Reference compound	pure substance				Inj.Temp	280 °C								Column	30 m × 0.25 mm × 0.25 μm BPX-5 capillary column (SGE, Austin, TX, USA)
Experimental Sample	Case	Sample collection	K1D.mzXML	Canis lupus familiaris	plasma	Control
		Sample collection	K2D.mzXML	Canis lupus familiaris	plasma	Control			Column Oven Temp.	Conv.	100 °C (4 min)	to	(4 °C/min)	to	320 °C (0 min)
		Sample collection	K4.mzXML	Canis lupus familiaris	plasma	Control				Fast	100°C (0.35min)	to	(50 °C/min)	to	340 °C (0.35 min)
		Sample collection	K5.mzXML	Canis lupus familiaris	plasma	Control
		Sample collection	K6.mzXML	Canis lupus familiaris	plasma	Control			Flow Control: Conv.	39 cm/s		Fast 250 kPa
		Sample collection	K7.mzXML	Canis lupus familiaris	plasma	Control			Split ratio	5
		Sample collection	K8.mzXML	Canis lupus familiaris	plasma	Control
		Sample collection	K10.mzXML	Canis lupus familiaris	plasma	Control
		Sample collection	12Z.mzXML	Canis lupus familiaris	plasma	Control				MS- settings
		Sample collection	21Z.mzXML	Canis lupus familiaris	plasma	Control			Interface Temp.	280 °C
		Sample collection	22Z.mzXML	Canis lupus familiaris	plasma	Control			Ion source Temp.	200 °C
		Sample collection	23Z.mzXML	Canis lupus familiaris	plasma	Control			Scan m/z	50-600 (0.06s)	10,000 u/sec
		Sample collection	13_DCM.mzXML	Canis lupus familiaris	plasma	Case
		Sample collection	14_DCM.mzXML	Canis lupus familiaris	plasma	Case
		Sample collection	15_DCM.mzXML	Canis lupus familiaris	plasma	Case
		Sample collection	16_DCM.mzXML	Canis lupus familiaris	plasma	Case
		Sample collection	17_DCM.mzXML	Canis lupus familiaris	plasma	Case
		Sample collection	18_DCM.mzXML	Canis lupus familiaris	plasma	Case
		Sample collection	19_DCM.mzXML	Canis lupus familiaris	plasma	Case
		Sample collection	20_DCM.mzXML	Canis lupus familiaris	plasma	Case
