# Supplementary material for: Metabolome Profiling in the Plasma of Dogs with Idiopathic Dilated Cardiomyopathy: A Multiplatform Mass-Spectrometry-Based Approach
Source: Int J Mol Sci. 2023 Oct 14;24(20):15182. doi: 10.3390/ijms242015182 (PMC10607069; doi:10.3390/ijms242015182)
Supplement: Supplementary file 1 [file ijms-24-15182-s001.zip › Supplemental Table S6_iDCM.xlsx]

## Sheet: The list of all metabolites
Supplemental Table S6. The list of all metabolites/features identified/annotated in the plasma metabolome of dogs with iDCM analysed by untargeted metabolomics approach
	PiMP
	Compound id	Peak ID	Name	Formula	13_DCM.mzXML	14_DCM.mzXML	15_DCM.mzXML	16_DCM.mzXML	17_DCM.mzXML	18_DCM.mzXML	19_DCM.mzXML	20_DCM.mzXML	12Z.mzXML	22Z.mzXML	34Z.mzXML	Astor.mzXML	K1D.mzXML	K2D.mzXML	K4.mzXML	K5.mzXML	K6.mzXML	K7.mzXML	K8.mzXML	K10.mzXML	Identification
	15536889	1	Betaine	C5H11NO2	551611456	282145376	549823872	529483712	798347968	458124384	612812480	484513696	516691840	381135040	312754560	511025056	233618192	395601600	623368640	390226880	570117888	994779264	522670336	488478144	identified+fragment
	15536907	3	L-Carnitine	C7H15NO3	53432432	195870464	160767872	201483088	550975936	140499200	371233120	72185160	69291888	79972560	67033188	42791772	17755168	90378336	80225232	49751252	63890732	32259544	82120288	97155280	identified+fragment
	15536939	15	L-Proline	C5H9NO2	99465488	99256664	90105048	57244544	134756592	164970752	95237064	93910192	141769904	104643288	129556200	112114616	77553288	78376712	120031488	92244728	143435232	133973920	115261328	82872920	identified+fragment
	15536975	19	L-Glutamine	C5H10N2O3	114364920	65104956	55560612	64874296	72725656	70407848	62745576	86253648	82057464	64292592	92030616	83516736	72835664	78949744	94676512	92197264	81313200	73719144	84897928	79321192	identified+fragment
	15537076	23	L-Valine	C5H11NO2	22962106	14120704	18695010	17237614	38892708	71982776	23645186	15931619	23213374	15967757	20826504	19168304	17794822	22490626	22683292	18154862	18554206	28044266	16915690	21485064	identified+fragment
	15537190	27	N(pi)-Methyl-L-histidine	C7H11N3O2	2.96387e+06	2.78301e+06	63494440	4387139	20812466	10301031	35882720	9494849	3.05321e+06	3.13319e+06	6487562	3892738	1.38237e+06	3088465	4.03902e+06	4238157	4.20327e+06	3156227	2.71052e+06	2.02986e+06	identified+fragment
	15537591	46	L-Phenylalanine	C9H11NO2	16233086	17908112	10520127	14066574	33166252	14036805	19317272	11755499	13966538	11267555	10238278	11805345	17065684	16434055	15935798	15285127	13373901	16596885	14069300	12801999	identified+fragment
	15537636	50	L-Arginine	C6H14N4O2	23332454	15817389	19662060	12150687	26793634	28476532	23706326	13585865	19126682	16611500	18491192	25791612	22352772	18015042	23886494	25457812	16248781	25584980	22034012	21256554	identified+fragment
	15537959	163	L-Lysine	C6H14N2O2	6.68598e+06	5204641	8967554	4.17219e+06	15021107	21767396	7228342	4865330	5742012	3.3098e+06	8430580	3.83872e+06	5272124	9084313	7008201	6607612	2.33444e+06	5682896	5.57671e+06	9238442	identified+fragment
	15537998	180	trans-4-Hydroxy-L-proline	C5H9NO3	6688558	3.16688e+06	10624514	2.93775e+06	4.13651e+06	15459535	4.3253e+06	8459081	12645039	11545535	8986206	7.15977e+06	10518563	8130404	9326694	9934782	19303102	15358829	9161444	9529484	identified+fragment
	15538009	180	5-Aminolevulinate	C5H9NO3	6688558	3.16688e+06	10624514	2.93775e+06	4.13651e+06	15459535	4.3253e+06	8459081	12645039	11545535	8986206	7.15977e+06	10518563	8130404	9326694	9934782	19303102	15358829	9161444	9529484	identified+fragment
	15538096	185	beta-Alanine	C3H7NO2	10222304	13807273	6703173	9370106	16503018	17507514	11356898	8.16179e+06	14191872	7532467	13203163	8361981	7.54693e+06	7792114	14870497	8.10647e+06	5.51415e+06	8599195	11101358	8258101	identified+fragment
	15538097	185	L-Alanine	C3H7NO2	10222304	13807273	6703173	9370106	16503018	17507514	11356898	8.16179e+06	14191872	7532467	13203163	8361981	7.54693e+06	7792114	14870497	8.10647e+06	5.51415e+06	8599195	11101358	8258101	identified+fragment
	15538115	196	L-homoserine	C4H9NO3	16682882	5.78112e+06	6.23022e+06	5470458	9827538	13119244	12139652	5.02303e+06	7718992	10506117	5953488	10481546	12919029	7858072	7213635	7797222	4.34442e+06	7048993	6134153	10533340	identified+fragment
	15538116	196	L-Threonine	C4H9NO3	16682882	5.78112e+06	6.23022e+06	5470458	9827538	13119244	12139652	5.02303e+06	7718992	10506117	5953488	10481546	12919029	7858072	7213635	7797222	4.34442e+06	7048993	6134153	10533340	identified+fragment
	15538124	197	L-Methionine	C5H11NO2S	12772025	10774310	9550888	7.99676e+06	15748891	14775511	11980268	8742209	10470943	10196432	8971278	9871530	13537703	9938436	11862585	12747147	14508019	16666002	12892556	8621941	identified+fragment
	15538354	278	L-Tyrosine	C9H11NO3	3.68118e+06	4.90147e+06	3.65169e+06	2.84966e+06	7.58323e+06	5.34623e+06	5948168	2984450	4674902	3.82607e+06	3.05334e+06	4.05916e+06	5868299	4217630	4524157	3.43683e+06	3.71316e+06	5295831	3812650	4392812	identified+fragment
	15538570	365	L-Citrulline	C6H13N3O3	4.90491e+06	1185836	2.55852e+06	897019	1414154	1.98638e+06	1.70133e+06	1.55377e+06	2.72101e+06	1.14773e+06	3718617	1.65203e+06	1.52393e+06	851833	3.48376e+06	2356879	2.2604e+06	1.58856e+06	3228079	1.34979e+06	identified+fragment
	15539712	628	L-Ornithine	C5H12N2O2	1.24542e+06	597482	667522	583839	907187	2.01376e+06	588460	486013	521667	508621	849882	891043	862745	730905	590242	750860	758471	991097	674700	516012	identified+fragment
	15539751	636	L-Glutamate	C5H9NO4	1.72229e+06	1.31956e+06	1.95001e+06	903712	891318	1.63656e+06	1860430	1.9801e+06	1.34004e+06	1.05866e+06	1.76965e+06	1.9417e+06	949962	888349	1.32073e+06	1.1141e+06	1.10383e+06	1.35081e+06	802415	661205	identified+fragment
	15539762	636	O-Acetyl-L-serine	C5H9NO4	1.72229e+06	1.31956e+06	1.95001e+06	903712	891318	1.63656e+06	1860430	1.9801e+06	1.34004e+06	1.05866e+06	1.76965e+06	1.9417e+06	949962	888349	1.32073e+06	1.1141e+06	1.10383e+06	1.35081e+06	802415	661205	identified+fragment
	15541719	910	Imidazole-4-acetate	C5H6N2O2	234769	95085	281466	98668.2	328836	77014.6	227274	195704	246841	241089	139908	154259	128964	113755	405724	188061	449990	334835	272920	69854.6	identified+fragment
	15544511	1356	citrate	C6H8O7	6809991	6917315	10962722	6.38484e+06	9237809	1.76018e+06	12323348	6.05962e+06	4860539	3.82882e+06	3.84869e+06	3886107	3.03964e+06	3977077	4.21653e+06	3.52069e+06	4448085	3.36578e+06	4.60252e+06	4410252	identified+fragment
	15544526	1367	(R)-Lactate	C3H6O3	34910224	79378448	27964136	42647384	27313604	21611140	43466136	28184020	26479678	19886742	23289244	28619398	11838088	18948130	25420616	8730169	12916844	17831408	9202957	19597778	identified+fragment
	15544683	1420	Taurine	C2H7NO3S	45617.4	8.33255e+06	3.17242e+06	1.09407e+06	3520203	2.75597e+06	1186488	2.41237e+06	2.78647e+06	3.23072e+06	2507201	2.48048e+06	1.17616e+06	2284924	3.33552e+06	4.17322e+06	3411182	2083799	2.26627e+06	1.67334e+06	identified+fragment
	15545079	1831	L-Serine	C3H7NO3	1.83427e+06	725056	772658	663160	1192045	930780	1835911	608041	894340	855871	538452	895298	769418	703163	596726	770551	1110729	827023	858954	1.03017e+06	identified+fragment
	15536910	4	Creatinine	C4H7N3O	174728832	203570368	296068544	217104976	203229520	175515088	397397440	209536112	172354848	150167872	140304528	150673424	150806416	177470176	163478000	162449904	185278672	160703376	188183008	186641104	identified
	15537000	21	O-Acetylcarnitine	C9H17NO4	9054661	42006644	37107492	32074756	26213562	10027417	102270920	10166185	6329269	9876923	6.40838e+06	4.56429e+06	2.30993e+06	12373523	6.23875e+06	4.43037e+06	7.12249e+06	3.9665e+06	6852716	13651704	identified
	15537458	40	L-Leucine	C6H13NO2	16936742	19578124	23639718	17957062	46399420	48245164	27521776	18943114	24535626	19344098	23264566	17420864	21469698	29931130	23167768	29435680	16569235	21347078	21691158	29434028	identified
	15538028	181	Choline	C5H13NO	4960782	13723509	7305921	3.11197e+06	19233580	3293183	7789536	5552332	4.47925e+06	4320604	3.60089e+06	5.09305e+06	2.5019e+06	5.05008e+06	3.33007e+06	2.79518e+06	3.12989e+06	5.55082e+06	3026445	2561011	identified
	15538215	207	L-Tryptophan	C11H12N2O2	3.16083e+06	6.18068e+06	6908680	8801756	5749849	9731569	6118735	4480102	7.74417e+06	5706059	6452837	8792537	11945184	6.03856e+06	12405895	5.69445e+06	10290902	12964254	6893639	9268947	identified
	15538297	213	sn-glycero-3-Phosphocholine	C8H20NO6P	2.16253e+06	9376057	2.93722e+06	2.11035e+06	12203694	1.34692e+06	2.22919e+06	8013512	3656713	2.49702e+06	2.39991e+06	4.09125e+06	1.69787e+06	1.66949e+06	2.08765e+06	1.31427e+06	1505772	2.23325e+06	1.42687e+06	1.23214e+06	identified
	15539069	579	Choline phosphate	C5H14NO4P	860100	2.58029e+06	1.50252e+06	965246	833004	877685	842734	877602	917797	947807	901377	865465	946622	807425	756964	860835	864962	924330	830480	895077	identified
	15540443	762	L-Asparagine	C4H8N2O3	422512	257837	390688	206190	941635	832448	486268	302322	326004	252490	403549	350114	290329	370516	383736	476349	285773	398319	388380	400303	identified
	15541664	897	Glycine	C2H5NO2	428411	180556	257093	151567	260724	330819	315368	260293	293511	240128	346512	260097	305819	216380	325430	323478	317424	482431	313628	237092	identified
	15541860	923	L-2-Aminoadipate	C6H11NO4	57248.3	66508.7	121261	104802	96160.5	424092	293635	196718	84897.8	84700.6	96150.6	85337.4	82447.5	178139	69575.7	79420.9	81625.5	102096	72572	138875	identified
	15541961	941	Cytidine	C9H13N3O5	287421	384181	220884	165302	0	84252.8	241423	168872	223008	232652	170697	302009	198875	151088	208038	201675	119919	256301	161729	215893	identified
	15542478	1021	L-Cystine	C6H12N2O4S2	110112	22838	97357.8	19578.2	103179	296771	78515.7	10279.3	159150	151233	207255	114222	107880	139226	177590	183054	221165	112677	176573	183253	identified
	15542486	1022	Pyridoxal	C8H9NO3	296401	141083	120209	254303	222746	38335	116529	178367	96917.5	47341.1	28237.2	24109	100926	44034.8	177824	84830.6	169801	43371.4	105017	43513.9	identified
	15544100	1294	L-Cystathionine	C7H14N2O4S	28389.8	32580.4	70302.4	19969.2	20177.1	53193.4	20124	47729.4	33630.8	42498.9	27559	30322	25058.4	50526	39198.5	21276.6	67966	25747.5	49658.9	31915.2	identified
	15544685	1424	5-Oxoproline	C5H7NO3	5.70559e+06	4465431	4.97158e+06	5.48759e+06	8.05897e+06	3133383	6206429	7.38398e+06	6226494	3.76461e+06	3.62293e+06	6.29297e+06	3.19915e+06	3.91333e+06	3989989	2309415	4495327	4.3348e+06	2.77134e+06	2.35899e+06	identified
	15545159	1961	D-Threose	C4H8O4	302400	243394	569993	417291	655971	211066	1.08005e+06	324599	195052	266316	291414	195105	340092	374019	164200	238718	129998	156153	117355	424944	identified
	15545171	2002	(R)-3-Hydroxybutanoate	C4H8O3	364734	361138	644474	500135	903211	498459	592996	479973	245485	402850	406300	258273	325105	496294	264940	242799	222699	266821	163451	542083	identified
	15545182	2003	cis-Aconitate	C6H6O6	246761	240659	369740	198602	411770	77152.8	902559	259323	132424	98411	84348	114290	100871	97107.9	103760	79856	76045.6	78849.1	115159	96168.2	identified
	15545187	2004	N-Acetylglutamine	C7H12N2O4	198407	262507	896646	120046	386319	187114	630453	755999	362710	597805	272965	504492	560123	559162	320036	194097	112523	122448	440964	308169	identified
	15545213	2032	Oxalate	C2H2O4	335503	422329	336411	170779	811124	83136.1	351636	421478	228225	212235	183838	172558	188423	150312	217741	198572	337761	164939	189641	167082	identified
	15545327	2156	L-Aspartate	C4H7NO4	130455	112964	561180	85506.2	90450.7	207053	243906	288089	280521	173571	253158	332132	104818	159184	235407	152812	176264	243062	64202.8	101645	identified
	15545816	2559	Orotate	C5H4N2O4	75470.9	79052.2	65666.7	52266.6	88887.1	58113.9	62416.5	65141.7	35935.5	26983.9	35716.4	27275.1	23838	32132.3	33080.1	35258.3	35592	29312.6	40756.9	58929.6	identified
	15536891	1	Amyl nitrite	C5H11NO2	551611456	282145376	549823872	529483712	798347968	458124384	612812480	484513696	516691840	381135040	312754560	511025056	233618192	395601600	623368640	390226880	570117888	994779264	522670336	488478144	annotated+fragment
	15536892	1	Amyl Nitrite	C5H11NO2	551611456	282145376	549823872	529483712	798347968	458124384	612812480	484513696	516691840	381135040	312754560	511025056	233618192	395601600	623368640	390226880	570117888	994779264	522670336	488478144	annotated+fragment
	15536893	1	N-Methyl-a-aminoisobutyric acid	C5H11NO2	551611456	282145376	549823872	529483712	798347968	458124384	612812480	484513696	516691840	381135040	312754560	511025056	233618192	395601600	623368640	390226880	570117888	994779264	522670336	488478144	annotated+fragment
	15536895	1	D-Norvaline	C5H11NO2	551611456	282145376	549823872	529483712	798347968	458124384	612812480	484513696	516691840	381135040	312754560	511025056	233618192	395601600	623368640	390226880	570117888	994779264	522670336	488478144	annotated+fragment
	15536896	1	5-Aminopentanoate	C5H11NO2	551611456	282145376	549823872	529483712	798347968	458124384	612812480	484513696	516691840	381135040	312754560	511025056	233618192	395601600	623368640	390226880	570117888	994779264	522670336	488478144	annotated+fragment
	15536897	1	D-Valine	C5H11NO2	551611456	282145376	549823872	529483712	798347968	458124384	612812480	484513696	516691840	381135040	312754560	511025056	233618192	395601600	623368640	390226880	570117888	994779264	522670336	488478144	annotated+fragment
	15536899	1	2S-amino-pentanoic acid	C5H11NO2	551611456	282145376	549823872	529483712	798347968	458124384	612812480	484513696	516691840	381135040	312754560	511025056	233618192	395601600	623368640	390226880	570117888	994779264	522670336	488478144	annotated+fragment
	15536900	1	4-Methylaminobutyrate	C5H11NO2	551611456	282145376	549823872	529483712	798347968	458124384	612812480	484513696	516691840	381135040	312754560	511025056	233618192	395601600	623368640	390226880	570117888	994779264	522670336	488478144	annotated+fragment
	15536901	1	2-Amino-2-methylbutanoate	C5H11NO2	551611456	282145376	549823872	529483712	798347968	458124384	612812480	484513696	516691840	381135040	312754560	511025056	233618192	395601600	623368640	390226880	570117888	994779264	522670336	488478144	annotated+fragment
	15536903	1	2-Amino-3-methylbutanoic acid	C5H11NO2	551611456	282145376	549823872	529483712	798347968	458124384	612812480	484513696	516691840	381135040	312754560	511025056	233618192	395601600	623368640	390226880	570117888	994779264	522670336	488478144	annotated+fragment
	15536904	1	4S-aminopentanoic acid	C5H11NO2	551611456	282145376	549823872	529483712	798347968	458124384	612812480	484513696	516691840	381135040	312754560	511025056	233618192	395601600	623368640	390226880	570117888	994779264	522670336	488478144	annotated+fragment
	15536905	1	4-amino-pentanoic acid	C5H11NO2	551611456	282145376	549823872	529483712	798347968	458124384	612812480	484513696	516691840	381135040	312754560	511025056	233618192	395601600	623368640	390226880	570117888	994779264	522670336	488478144	annotated+fragment
	15536906	1	4R-aminopentanoic acid	C5H11NO2	551611456	282145376	549823872	529483712	798347968	458124384	612812480	484513696	516691840	381135040	312754560	511025056	233618192	395601600	623368640	390226880	570117888	994779264	522670336	488478144	annotated+fragment
	15536908	3	Malonyl-Carnitin	C7H15NO3	53432432	195870464	160767872	201483088	550975936	140499200	371233120	72185160	69291888	79972560	67033188	42791772	17755168	90378336	80225232	49751252	63890732	32259544	82120288	97155280	annotated+fragment
	15536909	3	(S)-Carnitine	C7H15NO3	53432432	195870464	160767872	201483088	550975936	140499200	371233120	72185160	69291888	79972560	67033188	42791772	17755168	90378336	80225232	49751252	63890732	32259544	82120288	97155280	annotated+fragment
	15536938	15	Pterolactam	C5H9NO2	99465488	99256664	90105048	57244544	134756592	164970752	95237064	93910192	141769904	104643288	129556200	112114616	77553288	78376712	120031488	92244728	143435232	133973920	115261328	82872920	annotated+fragment
	15536941	15	4-Amino-2-methylenebutanoic acid	C5H9NO2	99465488	99256664	90105048	57244544	134756592	164970752	95237064	93910192	141769904	104643288	129556200	112114616	77553288	78376712	120031488	92244728	143435232	133973920	115261328	82872920	annotated+fragment
	15536942	15	Acetamidopropanal	C5H9NO2	99465488	99256664	90105048	57244544	134756592	164970752	95237064	93910192	141769904	104643288	129556200	112114616	77553288	78376712	120031488	92244728	143435232	133973920	115261328	82872920	annotated+fragment
	15536947	15	D-Proline	C5H9NO2	99465488	99256664	90105048	57244544	134756592	164970752	95237064	93910192	141769904	104643288	129556200	112114616	77553288	78376712	120031488	92244728	143435232	133973920	115261328	82872920	annotated+fragment
	15536951	15	Proline	C5H9NO2	99465488	99256664	90105048	57244544	134756592	164970752	95237064	93910192	141769904	104643288	129556200	112114616	77553288	78376712	120031488	92244728	143435232	133973920	115261328	82872920	annotated+fragment
	15536977	19	Alanylglycine	C5H10N2O3	114364920	65104956	55560612	64874296	72725656	70407848	62745576	86253648	82057464	64292592	92030616	83516736	72835664	78949744	94676512	92197264	81313200	73719144	84897928	79321192	annotated+fragment
	15536978	19	3-Ureidoisobutyrate	C5H10N2O3	114364920	65104956	55560612	64874296	72725656	70407848	62745576	86253648	82057464	64292592	92030616	83516736	72835664	78949744	94676512	92197264	81313200	73719144	84897928	79321192	annotated+fragment
	15536980	19	D-Glutamine	C5H10N2O3	114364920	65104956	55560612	64874296	72725656	70407848	62745576	86253648	82057464	64292592	92030616	83516736	72835664	78949744	94676512	92197264	81313200	73719144	84897928	79321192	annotated+fragment
	15536982	19	Glutamine	C5H10N2O3	114364920	65104956	55560612	64874296	72725656	70407848	62745576	86253648	82057464	64292592	92030616	83516736	72835664	78949744	94676512	92197264	81313200	73719144	84897928	79321192	annotated+fragment
	15536983	19	Isoglutamine	C5H10N2O3	114364920	65104956	55560612	64874296	72725656	70407848	62745576	86253648	82057464	64292592	92030616	83516736	72835664	78949744	94676512	92197264	81313200	73719144	84897928	79321192	annotated+fragment
	15537168	25	LysoPC(18:0)	C26H54NO7P	27281026	32463854	32611826	25350250	65333892	22756648	20198586	43571008	31492610	30221150	21613284	28507230	35737480	25535650	37171392	29659030	24268596	23782570	31122182	22426994	annotated+fragment
	15537169	25	PC(0:0/18:0)	C26H54NO7P	27281026	32463854	32611826	25350250	65333892	22756648	20198586	43571008	31492610	30221150	21613284	28507230	35737480	25535650	37171392	29659030	24268596	23782570	31122182	22426994	annotated+fragment
	15537172	25	PC(O-16:0/2:0)	C26H54NO7P	27281026	32463854	32611826	25350250	65333892	22756648	20198586	43571008	31492610	30221150	21613284	28507230	35737480	25535650	37171392	29659030	24268596	23782570	31122182	22426994	annotated+fragment
	15537189	25	PE(21:0/0:0)	C26H54NO7P	27281026	32463854	32611826	25350250	65333892	22756648	20198586	43571008	31492610	30221150	21613284	28507230	35737480	25535650	37171392	29659030	24268596	23782570	31122182	22426994	annotated+fragment
	15537192	27	1-Methylhistidine	C7H11N3O2	2.96387e+06	2.78301e+06	63494440	4387139	20812466	10301031	35882720	9494849	3.05321e+06	3.13319e+06	6487562	3892738	1.38237e+06	3088465	4.03902e+06	4238157	4.20327e+06	3156227	2.71052e+06	2.02986e+06	annotated+fragment
	15537198	27	Nalpha-Methylhistidine	C7H11N3O2	2.96387e+06	2.78301e+06	63494440	4387139	20812466	10301031	35882720	9494849	3.05321e+06	3.13319e+06	6487562	3892738	1.38237e+06	3088465	4.03902e+06	4238157	4.20327e+06	3156227	2.71052e+06	2.02986e+06	annotated+fragment
	15537199	28	N-Alpha-acetyllysine	C8H16N2O3	249642	173876	600657	245168	721686	341019	718590	390100	266759	219274	215359	230215	123884	190586	152301	171684	417515	331839	280133	208341	annotated+fragment
	15537200	28	Glycyl-leucine	C8H16N2O3	249642	173876	600657	245168	721686	341019	718590	390100	266759	219274	215359	230215	123884	190586	152301	171684	417515	331839	280133	208341	annotated+fragment
	15537201	28	N6-Acetyl-L-lysine	C8H16N2O3	249642	173876	600657	245168	721686	341019	718590	390100	266759	219274	215359	230215	123884	190586	152301	171684	417515	331839	280133	208341	annotated+fragment
	15537202	28	Glycyl-Isoleucine	C8H16N2O3	249642	173876	600657	245168	721686	341019	718590	390100	266759	219274	215359	230215	123884	190586	152301	171684	417515	331839	280133	208341	annotated+fragment
	15537203	28	Isoleucyl-Glycine	C8H16N2O3	249642	173876	600657	245168	721686	341019	718590	390100	266759	219274	215359	230215	123884	190586	152301	171684	417515	331839	280133	208341	annotated+fragment
	15537204	28	Leucyl-Glycine	C8H16N2O3	249642	173876	600657	245168	721686	341019	718590	390100	266759	219274	215359	230215	123884	190586	152301	171684	417515	331839	280133	208341	annotated+fragment
	15537205	28	Alanyl-Valine	C8H16N2O3	249642	173876	600657	245168	721686	341019	718590	390100	266759	219274	215359	230215	123884	190586	152301	171684	417515	331839	280133	208341	annotated+fragment
	15537207	28	Valyl-Alanine	C8H16N2O3	249642	173876	600657	245168	721686	341019	718590	390100	266759	219274	215359	230215	123884	190586	152301	171684	417515	331839	280133	208341	annotated+fragment
	15537212	28	N2-Acetyl-L-lysine	C8H16N2O3	249642	173876	600657	245168	721686	341019	718590	390100	266759	219274	215359	230215	123884	190586	152301	171684	417515	331839	280133	208341	annotated+fragment
	15537213	28	6-Acetamido-3-aminohexanoate	C8H16N2O3	249642	173876	600657	245168	721686	341019	718590	390100	266759	219274	215359	230215	123884	190586	152301	171684	417515	331839	280133	208341	annotated+fragment
	15537590	46	Methyl N-methylanthranilate	C9H11NO2	16233086	17908112	10520127	14066574	33166252	14036805	19317272	11755499	13966538	11267555	10238278	11805345	17065684	16434055	15935798	15285127	13373901	16596885	14069300	12801999	annotated+fragment
	15537593	46	Benzocaine	C9H11NO2	16233086	17908112	10520127	14066574	33166252	14036805	19317272	11755499	13966538	11267555	10238278	11805345	17065684	16434055	15935798	15285127	13373901	16596885	14069300	12801999	annotated+fragment
	15537594	46	Benzyl glycinate	C9H11NO2	16233086	17908112	10520127	14066574	33166252	14036805	19317272	11755499	13966538	11267555	10238278	11805345	17065684	16434055	15935798	15285127	13373901	16596885	14069300	12801999	annotated+fragment
	15537595	46	Norsalsolinol	C9H11NO2	16233086	17908112	10520127	14066574	33166252	14036805	19317272	11755499	13966538	11267555	10238278	11805345	17065684	16434055	15935798	15285127	13373901	16596885	14069300	12801999	annotated+fragment
	15537601	46	3-Pyridinebutanoic acid	C9H11NO2	16233086	17908112	10520127	14066574	33166252	14036805	19317272	11755499	13966538	11267555	10238278	11805345	17065684	16434055	15935798	15285127	13373901	16596885	14069300	12801999	annotated+fragment
	15537604	46	Gentiatibetine	C9H11NO2	16233086	17908112	10520127	14066574	33166252	14036805	19317272	11755499	13966538	11267555	10238278	11805345	17065684	16434055	15935798	15285127	13373901	16596885	14069300	12801999	annotated+fragment
	15537605	46	Ethyl 2-aminobenzoate	C9H11NO2	16233086	17908112	10520127	14066574	33166252	14036805	19317272	11755499	13966538	11267555	10238278	11805345	17065684	16434055	15935798	15285127	13373901	16596885	14069300	12801999	annotated+fragment
	15537606	46	4-Hydroxy-1-(3-pyridinyl)-1-butanone	C9H11NO2	16233086	17908112	10520127	14066574	33166252	14036805	19317272	11755499	13966538	11267555	10238278	11805345	17065684	16434055	15935798	15285127	13373901	16596885	14069300	12801999	annotated+fragment
	15537607	46	5-(3-Pyridyl)-2-hydroxytetrahydrofuran	C9H11NO2	16233086	17908112	10520127	14066574	33166252	14036805	19317272	11755499	13966538	11267555	10238278	11805345	17065684	16434055	15935798	15285127	13373901	16596885	14069300	12801999	annotated+fragment
	15537609	46	Metolcarb	C9H11NO2	16233086	17908112	10520127	14066574	33166252	14036805	19317272	11755499	13966538	11267555	10238278	11805345	17065684	16434055	15935798	15285127	13373901	16596885	14069300	12801999	annotated+fragment
	15537610	46	D-beta-Phenylalanine	C9H11NO2	16233086	17908112	10520127	14066574	33166252	14036805	19317272	11755499	13966538	11267555	10238278	11805345	17065684	16434055	15935798	15285127	13373901	16596885	14069300	12801999	annotated+fragment
	15537611	46	L-beta-Phenylalanine	C9H11NO2	16233086	17908112	10520127	14066574	33166252	14036805	19317272	11755499	13966538	11267555	10238278	11805345	17065684	16434055	15935798	15285127	13373901	16596885	14069300	12801999	annotated+fragment
	15537612	46	Tricaine	C9H11NO2	16233086	17908112	10520127	14066574	33166252	14036805	19317272	11755499	13966538	11267555	10238278	11805345	17065684	16434055	15935798	15285127	13373901	16596885	14069300	12801999	annotated+fragment
	15537615	46	D-Phenylalanine	C9H11NO2	16233086	17908112	10520127	14066574	33166252	14036805	19317272	11755499	13966538	11267555	10238278	11805345	17065684	16434055	15935798	15285127	13373901	16596885	14069300	12801999	annotated+fragment
	15537616	46	Phenylalanine	C9H11NO2	16233086	17908112	10520127	14066574	33166252	14036805	19317272	11755499	13966538	11267555	10238278	11805345	17065684	16434055	15935798	15285127	13373901	16596885	14069300	12801999	annotated+fragment
	15537637	50	D-Arginine	C6H14N4O2	23332454	15817389	19662060	12150687	26793634	28476532	23706326	13585865	19126682	16611500	18491192	25791612	22352772	18015042	23886494	25457812	16248781	25584980	22034012	21256554	annotated+fragment
	15537638	50	Amino acid(Arg-)	C6H14N4O2	23332454	15817389	19662060	12150687	26793634	28476532	23706326	13585865	19126682	16611500	18491192	25791612	22352772	18015042	23886494	25457812	16248781	25584980	22034012	21256554	annotated+fragment
	15537961	163	(3S,5S)-3,5-Diaminohexanoate	C6H14N2O2	6.68598e+06	5204641	8967554	4.17219e+06	15021107	21767396	7228342	4865330	5742012	3.3098e+06	8430580	3.83872e+06	5272124	9084313	7008201	6607612	2.33444e+06	5682896	5.57671e+06	9238442	annotated+fragment
	15537962	163	(3S)-3,6-Diaminohexanoate	C6H14N2O2	6.68598e+06	5204641	8967554	4.17219e+06	15021107	21767396	7228342	4865330	5742012	3.3098e+06	8430580	3.83872e+06	5272124	9084313	7008201	6607612	2.33444e+06	5682896	5.57671e+06	9238442	annotated+fragment
	15537963	163	2,5-Diaminohexanoate	C6H14N2O2	6.68598e+06	5204641	8967554	4.17219e+06	15021107	21767396	7228342	4865330	5742012	3.3098e+06	8430580	3.83872e+06	5272124	9084313	7008201	6607612	2.33444e+06	5682896	5.57671e+06	9238442	annotated+fragment
	15537964	163	(2R,3R)-3-Methylornithine	C6H14N2O2	6.68598e+06	5204641	8967554	4.17219e+06	15021107	21767396	7228342	4865330	5742012	3.3098e+06	8430580	3.83872e+06	5272124	9084313	7008201	6607612	2.33444e+06	5682896	5.57671e+06	9238442	annotated+fragment
	15537965	163	D-Lysine	C6H14N2O2	6.68598e+06	5204641	8967554	4.17219e+06	15021107	21767396	7228342	4865330	5742012	3.3098e+06	8430580	3.83872e+06	5272124	9084313	7008201	6607612	2.33444e+06	5682896	5.57671e+06	9238442	annotated+fragment
	15537967	163	Lysine	C6H14N2O2	6.68598e+06	5204641	8967554	4.17219e+06	15021107	21767396	7228342	4865330	5742012	3.3098e+06	8430580	3.83872e+06	5272124	9084313	7008201	6607612	2.33444e+06	5682896	5.57671e+06	9238442	annotated+fragment
	15538000	180	N-Acetyl-L-alanine	C5H9NO3	6688558	3.16688e+06	10624514	2.93775e+06	4.13651e+06	15459535	4.3253e+06	8459081	12645039	11545535	8986206	7.15977e+06	10518563	8130404	9326694	9934782	19303102	15358829	9161444	9529484	annotated+fragment
	15538001	180	Propionylglycine	C5H9NO3	6688558	3.16688e+06	10624514	2.93775e+06	4.13651e+06	15459535	4.3253e+06	8459081	12645039	11545535	8986206	7.15977e+06	10518563	8130404	9326694	9934782	19303102	15358829	9161444	9529484	annotated+fragment
	15538003	180	4-Hydroxy-L-proline	C5H9NO3	6688558	3.16688e+06	10624514	2.93775e+06	4.13651e+06	15459535	4.3253e+06	8459081	12645039	11545535	8986206	7.15977e+06	10518563	8130404	9326694	9934782	19303102	15358829	9161444	9529484	annotated+fragment
	15538004	180	trans-3-Hydroxy-L-proline	C5H9NO3	6688558	3.16688e+06	10624514	2.93775e+06	4.13651e+06	15459535	4.3253e+06	8459081	12645039	11545535	8986206	7.15977e+06	10518563	8130404	9326694	9934782	19303102	15358829	9161444	9529484	annotated+fragment
	15538006	180	cis-4-Hydroxy-D-proline	C5H9NO3	6688558	3.16688e+06	10624514	2.93775e+06	4.13651e+06	15459535	4.3253e+06	8459081	12645039	11545535	8986206	7.15977e+06	10518563	8130404	9326694	9934782	19303102	15358829	9161444	9529484	annotated+fragment
	15538011	180	N-Acetyl-beta-alanine	C5H9NO3	6688558	3.16688e+06	10624514	2.93775e+06	4.13651e+06	15459535	4.3253e+06	8459081	12645039	11545535	8986206	7.15977e+06	10518563	8130404	9326694	9934782	19303102	15358829	9161444	9529484	annotated+fragment
	15538012	180	4-Hydroxy-2-pyrrolidinecarboxylic acid	C5H9NO3	6688558	3.16688e+06	10624514	2.93775e+06	4.13651e+06	15459535	4.3253e+06	8459081	12645039	11545535	8986206	7.15977e+06	10518563	8130404	9326694	9934782	19303102	15358829	9161444	9529484	annotated+fragment
	15538014	180	3-Hydroxy-L-proline	C5H9NO3	6688558	3.16688e+06	10624514	2.93775e+06	4.13651e+06	15459535	4.3253e+06	8459081	12645039	11545535	8986206	7.15977e+06	10518563	8130404	9326694	9934782	19303102	15358829	9161444	9529484	annotated+fragment
	15538015	180	L-Glutamic gamma-semialdehyde	C5H9NO3	6688558	3.16688e+06	10624514	2.93775e+06	4.13651e+06	15459535	4.3253e+06	8459081	12645039	11545535	8986206	7.15977e+06	10518563	8130404	9326694	9934782	19303102	15358829	9161444	9529484	annotated+fragment
	15538016	180	2-oxo-5-amino-pentanoic acid	C5H9NO3	6688558	3.16688e+06	10624514	2.93775e+06	4.13651e+06	15459535	4.3253e+06	8459081	12645039	11545535	8986206	7.15977e+06	10518563	8130404	9326694	9934782	19303102	15358829	9161444	9529484	annotated+fragment
	15538018	180	cis-3-Hydroxy-L-proline	C5H9NO3	6688558	3.16688e+06	10624514	2.93775e+06	4.13651e+06	15459535	4.3253e+06	8459081	12645039	11545535	8986206	7.15977e+06	10518563	8130404	9326694	9934782	19303102	15358829	9161444	9529484	annotated+fragment
	15538021	180	(S)-4-Amino-5-oxopentanoate	C5H9NO3	6688558	3.16688e+06	10624514	2.93775e+06	4.13651e+06	15459535	4.3253e+06	8459081	12645039	11545535	8986206	7.15977e+06	10518563	8130404	9326694	9934782	19303102	15358829	9161444	9529484	annotated+fragment
	15538023	180	trans-4-Hydroxy-D-proline	C5H9NO3	6688558	3.16688e+06	10624514	2.93775e+06	4.13651e+06	15459535	4.3253e+06	8459081	12645039	11545535	8986206	7.15977e+06	10518563	8130404	9326694	9934782	19303102	15358829	9161444	9529484	annotated+fragment
	15538024	180	cis-4-Hydroxy-L-proline	C5H9NO3	6688558	3.16688e+06	10624514	2.93775e+06	4.13651e+06	15459535	4.3253e+06	8459081	12645039	11545535	8986206	7.15977e+06	10518563	8130404	9326694	9934782	19303102	15358829	9161444	9529484	annotated+fragment
	15538025	180	2-Amino-4-oxopentanoic acid	C5H9NO3	6688558	3.16688e+06	10624514	2.93775e+06	4.13651e+06	15459535	4.3253e+06	8459081	12645039	11545535	8986206	7.15977e+06	10518563	8130404	9326694	9934782	19303102	15358829	9161444	9529484	annotated+fragment
	15538026	180	2-amino-4-oxo-pentanoic acid	C5H9NO3	6688558	3.16688e+06	10624514	2.93775e+06	4.13651e+06	15459535	4.3253e+06	8459081	12645039	11545535	8986206	7.15977e+06	10518563	8130404	9326694	9934782	19303102	15358829	9161444	9529484	annotated+fragment
	15538098	185	Sarcosine	C3H7NO2	10222304	13807273	6703173	9370106	16503018	17507514	11356898	8.16179e+06	14191872	7532467	13203163	8361981	7.54693e+06	7792114	14870497	8.10647e+06	5.51415e+06	8599195	11101358	8258101	annotated+fragment
	15538099	185	D-Alanine	C3H7NO2	10222304	13807273	6703173	9370106	16503018	17507514	11356898	8.16179e+06	14191872	7532467	13203163	8361981	7.54693e+06	7792114	14870497	8.10647e+06	5.51415e+06	8599195	11101358	8258101	annotated+fragment
	15538100	185	Urethane	C3H7NO2	10222304	13807273	6703173	9370106	16503018	17507514	11356898	8.16179e+06	14191872	7532467	13203163	8361981	7.54693e+06	7792114	14870497	8.10647e+06	5.51415e+06	8599195	11101358	8258101	annotated+fragment
	15538101	185	Alanine	C3H7NO2	10222304	13807273	6703173	9370106	16503018	17507514	11356898	8.16179e+06	14191872	7532467	13203163	8361981	7.54693e+06	7792114	14870497	8.10647e+06	5.51415e+06	8599195	11101358	8258101	annotated+fragment
	15538102	185	HMMF	C3H7NO2	10222304	13807273	6703173	9370106	16503018	17507514	11356898	8.16179e+06	14191872	7532467	13203163	8361981	7.54693e+06	7792114	14870497	8.10647e+06	5.51415e+06	8599195	11101358	8258101	annotated+fragment
	15538103	185	2-Nitropropane	C3H7NO2	10222304	13807273	6703173	9370106	16503018	17507514	11356898	8.16179e+06	14191872	7532467	13203163	8361981	7.54693e+06	7792114	14870497	8.10647e+06	5.51415e+06	8599195	11101358	8258101	annotated+fragment
	15538117	196	L-Allothreonine	C4H9NO3	16682882	5.78112e+06	6.23022e+06	5470458	9827538	13119244	12139652	5.02303e+06	7718992	10506117	5953488	10481546	12919029	7858072	7213635	7797222	4.34442e+06	7048993	6134153	10533340	annotated+fragment
	15538118	196	4-Amino-3-hydroxybutanoate	C4H9NO3	16682882	5.78112e+06	6.23022e+06	5470458	9827538	13119244	12139652	5.02303e+06	7718992	10506117	5953488	10481546	12919029	7858072	7213635	7797222	4.34442e+06	7048993	6134153	10533340	annotated+fragment
	15538119	196	Hydroxyethyl glycine	C4H9NO3	16682882	5.78112e+06	6.23022e+06	5470458	9827538	13119244	12139652	5.02303e+06	7718992	10506117	5953488	10481546	12919029	7858072	7213635	7797222	4.34442e+06	7048993	6134153	10533340	annotated+fragment
	15538120	196	D-Threonine	C4H9NO3	16682882	5.78112e+06	6.23022e+06	5470458	9827538	13119244	12139652	5.02303e+06	7718992	10506117	5953488	10481546	12919029	7858072	7213635	7797222	4.34442e+06	7048993	6134153	10533340	annotated+fragment
	15538121	196	(-)-erythro-(2R,3R)-Dihydroxybutylamide	C4H9NO3	16682882	5.78112e+06	6.23022e+06	5470458	9827538	13119244	12139652	5.02303e+06	7718992	10506117	5953488	10481546	12919029	7858072	7213635	7797222	4.34442e+06	7048993	6134153	10533340	annotated+fragment
	15538122	196	D-Allothreonine	C4H9NO3	16682882	5.78112e+06	6.23022e+06	5470458	9827538	13119244	12139652	5.02303e+06	7718992	10506117	5953488	10481546	12919029	7858072	7213635	7797222	4.34442e+06	7048993	6134153	10533340	annotated+fragment
	15538123	196	2-Methylserine	C4H9NO3	16682882	5.78112e+06	6.23022e+06	5470458	9827538	13119244	12139652	5.02303e+06	7718992	10506117	5953488	10481546	12919029	7858072	7213635	7797222	4.34442e+06	7048993	6134153	10533340	annotated+fragment
	15538125	197	Penicillamine	C5H11NO2S	12772025	10774310	9550888	7.99676e+06	15748891	14775511	11980268	8742209	10470943	10196432	8971278	9871530	13537703	9938436	11862585	12747147	14508019	16666002	12892556	8621941	annotated+fragment
	15538126	197	Methionine	C5H11NO2S	12772025	10774310	9550888	7.99676e+06	15748891	14775511	11980268	8742209	10470943	10196432	8971278	9871530	13537703	9938436	11862585	12747147	14508019	16666002	12892556	8621941	annotated+fragment
	15538127	197	Penicillamine	C5H11NO2S	12772025	10774310	9550888	7.99676e+06	15748891	14775511	11980268	8742209	10470943	10196432	8971278	9871530	13537703	9938436	11862585	12747147	14508019	16666002	12892556	8621941	annotated+fragment
	15538128	197	D-Methionine	C5H11NO2S	12772025	10774310	9550888	7.99676e+06	15748891	14775511	11980268	8742209	10470943	10196432	8971278	9871530	13537703	9938436	11862585	12747147	14508019	16666002	12892556	8621941	annotated+fragment
	15538355	278	o-Tyrosine	C9H11NO3	3.68118e+06	4.90147e+06	3.65169e+06	2.84966e+06	7.58323e+06	5.34623e+06	5948168	2984450	4674902	3.82607e+06	3.05334e+06	4.05916e+06	5868299	4217630	4524157	3.43683e+06	3.71316e+06	5295831	3812650	4392812	annotated+fragment
	15538356	278	Meta-Tyrosine	C9H11NO3	3.68118e+06	4.90147e+06	3.65169e+06	2.84966e+06	7.58323e+06	5.34623e+06	5948168	2984450	4674902	3.82607e+06	3.05334e+06	4.05916e+06	5868299	4217630	4524157	3.43683e+06	3.71316e+06	5295831	3812650	4392812	annotated+fragment
	15538359	278	4,6,7-Trihydroxy-1,2,3,4-tetrahydroisoquinoline	C9H11NO3	3.68118e+06	4.90147e+06	3.65169e+06	2.84966e+06	7.58323e+06	5.34623e+06	5948168	2984450	4674902	3.82607e+06	3.05334e+06	4.05916e+06	5868299	4217630	4524157	3.43683e+06	3.71316e+06	5295831	3812650	4392812	annotated+fragment
	15538360	278	gamma-Hydroxy-3-pyridinebutanoate	C9H11NO3	3.68118e+06	4.90147e+06	3.65169e+06	2.84966e+06	7.58323e+06	5.34623e+06	5948168	2984450	4674902	3.82607e+06	3.05334e+06	4.05916e+06	5868299	4217630	4524157	3.43683e+06	3.71316e+06	5295831	3812650	4392812	annotated+fragment
	15538361	278	L-Threo-3-Phenylserine	C9H11NO3	3.68118e+06	4.90147e+06	3.65169e+06	2.84966e+06	7.58323e+06	5.34623e+06	5948168	2984450	4674902	3.82607e+06	3.05334e+06	4.05916e+06	5868299	4217630	4524157	3.43683e+06	3.71316e+06	5295831	3812650	4392812	annotated+fragment
	15538363	278	Beta-Tyrosine	C9H11NO3	3.68118e+06	4.90147e+06	3.65169e+06	2.84966e+06	7.58323e+06	5.34623e+06	5948168	2984450	4674902	3.82607e+06	3.05334e+06	4.05916e+06	5868299	4217630	4524157	3.43683e+06	3.71316e+06	5295831	3812650	4392812	annotated+fragment
	15538364	278	N-Hydroxy-L-phenylalanine	C9H11NO3	3.68118e+06	4.90147e+06	3.65169e+06	2.84966e+06	7.58323e+06	5.34623e+06	5948168	2984450	4674902	3.82607e+06	3.05334e+06	4.05916e+06	5868299	4217630	4524157	3.43683e+06	3.71316e+06	5295831	3812650	4392812	annotated+fragment
	15538365	278	D-Tyrosine	C9H11NO3	3.68118e+06	4.90147e+06	3.65169e+06	2.84966e+06	7.58323e+06	5.34623e+06	5948168	2984450	4674902	3.82607e+06	3.05334e+06	4.05916e+06	5868299	4217630	4524157	3.43683e+06	3.71316e+06	5295831	3812650	4392812	annotated+fragment
	15538368	278	DL-Tyrosine	C9H11NO3	3.68118e+06	4.90147e+06	3.65169e+06	2.84966e+06	7.58323e+06	5.34623e+06	5948168	2984450	4674902	3.82607e+06	3.05334e+06	4.05916e+06	5868299	4217630	4524157	3.43683e+06	3.71316e+06	5295831	3812650	4392812	annotated+fragment
	15538372	278	L-threo-3-Phenylserine	C9H11NO3	3.68118e+06	4.90147e+06	3.65169e+06	2.84966e+06	7.58323e+06	5.34623e+06	5948168	2984450	4674902	3.82607e+06	3.05334e+06	4.05916e+06	5868299	4217630	4524157	3.43683e+06	3.71316e+06	5295831	3812650	4392812	annotated+fragment
	15538373	278	L-Tyrosine	C9H11NO3	3.68118e+06	4.90147e+06	3.65169e+06	2.84966e+06	7.58323e+06	5.34623e+06	5948168	2984450	4674902	3.82607e+06	3.05334e+06	4.05916e+06	5868299	4217630	4524157	3.43683e+06	3.71316e+06	5295831	3812650	4392812	annotated+fragment
	15538437	295	N-Methylnicotinate	C7H7NO2	1.21826e+06	2.44481e+06	1.75934e+06	2.30839e+06	1.73758e+06	701113	2.30594e+06	3.15978e+06	2.11735e+06	850335	874472	5.82359e+06	139096	454530	2.44022e+06	706288	2.24316e+06	1.02003e+06	1.52503e+06	153727	annotated+fragment
	15538439	295	2-Pyridylacetic acid	C7H7NO2	1.21826e+06	2.44481e+06	1.75934e+06	2.30839e+06	1.73758e+06	701113	2.30594e+06	3.15978e+06	2.11735e+06	850335	874472	5.82359e+06	139096	454530	2.44022e+06	706288	2.24316e+06	1.02003e+06	1.52503e+06	153727	annotated+fragment
	15538440	295	m-Aminobenzoic acid	C7H7NO2	1.21826e+06	2.44481e+06	1.75934e+06	2.30839e+06	1.73758e+06	701113	2.30594e+06	3.15978e+06	2.11735e+06	850335	874472	5.82359e+06	139096	454530	2.44022e+06	706288	2.24316e+06	1.02003e+06	1.52503e+06	153727	annotated+fragment
	15538441	295	4-Aminobenzoate	C7H7NO2	1.21826e+06	2.44481e+06	1.75934e+06	2.30839e+06	1.73758e+06	701113	2.30594e+06	3.15978e+06	2.11735e+06	850335	874472	5.82359e+06	139096	454530	2.44022e+06	706288	2.24316e+06	1.02003e+06	1.52503e+06	153727	annotated+fragment
	15538442	295	3-Pyridylacetic acid	C7H7NO2	1.21826e+06	2.44481e+06	1.75934e+06	2.30839e+06	1.73758e+06	701113	2.30594e+06	3.15978e+06	2.11735e+06	850335	874472	5.82359e+06	139096	454530	2.44022e+06	706288	2.24316e+06	1.02003e+06	1.52503e+06	153727	annotated+fragment
	15538443	295	Salicylamide	C7H7NO2	1.21826e+06	2.44481e+06	1.75934e+06	2.30839e+06	1.73758e+06	701113	2.30594e+06	3.15978e+06	2.11735e+06	850335	874472	5.82359e+06	139096	454530	2.44022e+06	706288	2.24316e+06	1.02003e+06	1.52503e+06	153727	annotated+fragment
	15538444	295	Anthranilate	C7H7NO2	1.21826e+06	2.44481e+06	1.75934e+06	2.30839e+06	1.73758e+06	701113	2.30594e+06	3.15978e+06	2.11735e+06	850335	874472	5.82359e+06	139096	454530	2.44022e+06	706288	2.24316e+06	1.02003e+06	1.52503e+06	153727	annotated+fragment
	15538445	295	Methyl nicotinate	C7H7NO2	1.21826e+06	2.44481e+06	1.75934e+06	2.30839e+06	1.73758e+06	701113	2.30594e+06	3.15978e+06	2.11735e+06	850335	874472	5.82359e+06	139096	454530	2.44022e+06	706288	2.24316e+06	1.02003e+06	1.52503e+06	153727	annotated+fragment
	15538447	295	3-Nitrotoluene	C7H7NO2	1.21826e+06	2.44481e+06	1.75934e+06	2.30839e+06	1.73758e+06	701113	2.30594e+06	3.15978e+06	2.11735e+06	850335	874472	5.82359e+06	139096	454530	2.44022e+06	706288	2.24316e+06	1.02003e+06	1.52503e+06	153727	annotated+fragment
	15538448	295	2-Nitrotoluene	C7H7NO2	1.21826e+06	2.44481e+06	1.75934e+06	2.30839e+06	1.73758e+06	701113	2.30594e+06	3.15978e+06	2.11735e+06	850335	874472	5.82359e+06	139096	454530	2.44022e+06	706288	2.24316e+06	1.02003e+06	1.52503e+06	153727	annotated+fragment
	15538449	295	4-Nitrotoluene	C7H7NO2	1.21826e+06	2.44481e+06	1.75934e+06	2.30839e+06	1.73758e+06	701113	2.30594e+06	3.15978e+06	2.11735e+06	850335	874472	5.82359e+06	139096	454530	2.44022e+06	706288	2.24316e+06	1.02003e+06	1.52503e+06	153727	annotated+fragment
	15538480	299	Carnosine	C9H14N4O3	2.7328e+06	1.75631e+06	3.33961e+06	1.99688e+06	4.2675e+06	4708596	5.46621e+06	2516560	1.75955e+06	1795709	3.28194e+06	5237748	1.65497e+06	2.31253e+06	3508457	3055705	1.6868e+06	3.59879e+06	2.98737e+06	1.77533e+06	annotated+fragment
	15538481	299	Histidinyl-Alanine	C9H14N4O3	2.7328e+06	1.75631e+06	3.33961e+06	1.99688e+06	4.2675e+06	4708596	5.46621e+06	2516560	1.75955e+06	1795709	3.28194e+06	5237748	1.65497e+06	2.31253e+06	3508457	3055705	1.6868e+06	3.59879e+06	2.98737e+06	1.77533e+06	annotated+fragment
	15538482	299	Alanyl-Histidine	C9H14N4O3	2.7328e+06	1.75631e+06	3.33961e+06	1.99688e+06	4.2675e+06	4708596	5.46621e+06	2516560	1.75955e+06	1795709	3.28194e+06	5237748	1.65497e+06	2.31253e+06	3508457	3055705	1.6868e+06	3.59879e+06	2.98737e+06	1.77533e+06	annotated+fragment
	15538483	299	(6R)-6-(L-Erythro-1,2-Dihydroxypropyl)-5,6,7,8-tetrahydro-4a-hydroxypterin	C9H14N4O3	2.7328e+06	1.75631e+06	3.33961e+06	1.99688e+06	4.2675e+06	4708596	5.46621e+06	2516560	1.75955e+06	1795709	3.28194e+06	5237748	1.65497e+06	2.31253e+06	3508457	3055705	1.6868e+06	3.59879e+06	2.98737e+06	1.77533e+06	annotated+fragment
	15538555	317	(E)-Urocanic acid	C6H6N2O2	2.77111e+06	1.02224e+06	1.77891e+06	1.57281e+06	1.41895e+06	2.05674e+06	1.64682e+06	990187	1.30542e+06	958584	1.43588e+06	872340	1.13126e+06	735943	899627	679312	4.98761e+06	961318	1.80639e+06	781325	annotated+fragment
	15538556	317	Urocanate	C6H6N2O2	2.77111e+06	1.02224e+06	1.77891e+06	1.57281e+06	1.41895e+06	2.05674e+06	1.64682e+06	990187	1.30542e+06	958584	1.43588e+06	872340	1.13126e+06	735943	899627	679312	4.98761e+06	961318	1.80639e+06	781325	annotated+fragment
	15538557	317	2-Aminonicotinic acid	C6H6N2O2	2.77111e+06	1.02224e+06	1.77891e+06	1.57281e+06	1.41895e+06	2.05674e+06	1.64682e+06	990187	1.30542e+06	958584	1.43588e+06	872340	1.13126e+06	735943	899627	679312	4.98761e+06	961318	1.80639e+06	781325	annotated+fragment
	15538558	317	Nicotinamide N-oxide	C6H6N2O2	2.77111e+06	1.02224e+06	1.77891e+06	1.57281e+06	1.41895e+06	2.05674e+06	1.64682e+06	990187	1.30542e+06	958584	1.43588e+06	872340	1.13126e+06	735943	899627	679312	4.98761e+06	961318	1.80639e+06	781325	annotated+fragment
	15538559	317	5-Oxo-2(5H)-isoxazolepropanenitrile	C6H6N2O2	2.77111e+06	1.02224e+06	1.77891e+06	1.57281e+06	1.41895e+06	2.05674e+06	1.64682e+06	990187	1.30542e+06	958584	1.43588e+06	872340	1.13126e+06	735943	899627	679312	4.98761e+06	961318	1.80639e+06	781325	annotated+fragment
	15538560	317	para-Benzoquinone dioxime	C6H6N2O2	2.77111e+06	1.02224e+06	1.77891e+06	1.57281e+06	1.41895e+06	2.05674e+06	1.64682e+06	990187	1.30542e+06	958584	1.43588e+06	872340	1.13126e+06	735943	899627	679312	4.98761e+06	961318	1.80639e+06	781325	annotated+fragment
	15538562	317	4-Nitroaniline	C6H6N2O2	2.77111e+06	1.02224e+06	1.77891e+06	1.57281e+06	1.41895e+06	2.05674e+06	1.64682e+06	990187	1.30542e+06	958584	1.43588e+06	872340	1.13126e+06	735943	899627	679312	4.98761e+06	961318	1.80639e+06	781325	annotated+fragment
	15538572	365	Argininic acid	C6H13N3O3	4.90491e+06	1185836	2.55852e+06	897019	1414154	1.98638e+06	1.70133e+06	1.55377e+06	2.72101e+06	1.14773e+06	3718617	1.65203e+06	1.52393e+06	851833	3.48376e+06	2356879	2.2604e+06	1.58856e+06	3228079	1.34979e+06	annotated+fragment
	15538574	367	Cytosine	C4H5N3O	4.55425e+06	2.62033e+06	3.10323e+06	4.11381e+06	1.02961e+06	2.56601e+06	3.54954e+06	2189459	1.87804e+06	2787098	1.982e+06	2.00572e+06	2.27864e+06	2.65852e+06	2.17951e+06	2.05863e+06	3.60907e+06	2.62237e+06	2.12444e+06	2904855	annotated+fragment
	15538629	408	Homocarnosine	C10H16N4O3	1320254	1.27451e+06	2.51796e+06	942837	2.45063e+06	757717	4472249	1.10778e+06	914233	957655	1.04583e+06	861664	394669	682855	844977	746826	748107	482618	618743	876118	annotated+fragment
	15538630	408	beta-Alanyl-N(pi)-methyl-L-histidine	C10H16N4O3	1320254	1.27451e+06	2.51796e+06	942837	2.45063e+06	757717	4472249	1.10778e+06	914233	957655	1.04583e+06	861664	394669	682855	844977	746826	748107	482618	618743	876118	annotated+fragment
	15538632	408	Balenine	C10H16N4O3	1320254	1.27451e+06	2.51796e+06	942837	2.45063e+06	757717	4472249	1.10778e+06	914233	957655	1.04583e+06	861664	394669	682855	844977	746826	748107	482618	618743	876118	annotated+fragment
	15538633	408	N(alpha)-gamma-L-Glutamylhistamine	C10H16N4O3	1320254	1.27451e+06	2.51796e+06	942837	2.45063e+06	757717	4472249	1.10778e+06	914233	957655	1.04583e+06	861664	394669	682855	844977	746826	748107	482618	618743	876118	annotated+fragment
	15538712	461	N6,N6,N6-Trimethyl-L-lysine	C9H20N2O2	872708	1.17316e+06	2415928	1.20554e+06	2498432	2.1343e+06	3.72572e+06	1.08251e+06	882528	727429	876898	835692	585655	1.02355e+06	979430	829066	963032	876751	808771	969790	annotated+fragment
	15538713	461	Propamocarb	C9H20N2O2	872708	1.17316e+06	2415928	1.20554e+06	2498432	2.1343e+06	3.72572e+06	1.08251e+06	882528	727429	876898	835692	585655	1.02355e+06	979430	829066	963032	876751	808771	969790	annotated+fragment
	15538714	461	7,8-Diaminononanoate	C9H20N2O2	872708	1.17316e+06	2415928	1.20554e+06	2498432	2.1343e+06	3.72572e+06	1.08251e+06	882528	727429	876898	835692	585655	1.02355e+06	979430	829066	963032	876751	808771	969790	annotated+fragment
	15538822	471	2-O-Methylcytosine	C5H7N3O	1.47946e+06	830078	1.01437e+06	1.27927e+06	1.34193e+06	2502846	3.43716e+06	1.03924e+06	1181554	1.13162e+06	1.36641e+06	977929	1.65028e+06	1.56701e+06	1.86805e+06	970662	1.48655e+06	1.76191e+06	1.52989e+06	1384343	annotated+fragment
	15538824	471	3-Methylcytosine	C5H7N3O	1.47946e+06	830078	1.01437e+06	1.27927e+06	1.34193e+06	2502846	3.43716e+06	1.03924e+06	1181554	1.13162e+06	1.36641e+06	977929	1.65028e+06	1.56701e+06	1.86805e+06	970662	1.48655e+06	1.76191e+06	1.52989e+06	1384343	annotated+fragment
	15538825	471	5-Methylcytosine	C5H7N3O	1.47946e+06	830078	1.01437e+06	1.27927e+06	1.34193e+06	2502846	3.43716e+06	1.03924e+06	1181554	1.13162e+06	1.36641e+06	977929	1.65028e+06	1.56701e+06	1.86805e+06	970662	1.48655e+06	1.76191e+06	1.52989e+06	1384343	annotated+fragment
	15539043	575	5-Hydroxymethyl-4-methyluracil	C6H8N2O3	340445	416867	596650	566703	2465194	781819	2.65566e+06	284792	273590	630873	211750	474951	353457	620666	359691	381859	255719	508227	233545	534106	annotated+fragment
	15539044	575	4-Imidazolone-5-propanoate	C6H8N2O3	340445	416867	596650	566703	2465194	781819	2.65566e+06	284792	273590	630873	211750	474951	353457	620666	359691	381859	255719	508227	233545	534106	annotated+fragment
	15539045	575	Imidazolelactic acid	C6H8N2O3	340445	416867	596650	566703	2465194	781819	2.65566e+06	284792	273590	630873	211750	474951	353457	620666	359691	381859	255719	508227	233545	534106	annotated+fragment
	15539046	575	Imidazole lactate	C6H8N2O3	340445	416867	596650	566703	2465194	781819	2.65566e+06	284792	273590	630873	211750	474951	353457	620666	359691	381859	255719	508227	233545	534106	annotated+fragment
	15539047	575	N-Nitrosoguvacine	C6H8N2O3	340445	416867	596650	566703	2465194	781819	2.65566e+06	284792	273590	630873	211750	474951	353457	620666	359691	381859	255719	508227	233545	534106	annotated+fragment
	15539048	575	(S)-3-(Imidazol-5-yl)lactate	C6H8N2O3	340445	416867	596650	566703	2465194	781819	2.65566e+06	284792	273590	630873	211750	474951	353457	620666	359691	381859	255719	508227	233545	534106	annotated+fragment
	15539487	615	L-2-Amino-3-(1-pyrazolyl)propanoic acid	C6H9N3O2	2.34115e+06	1.87039e+06	1.20736e+06	1.05474e+06	2.10491e+06	1.25916e+06	2.1999e+06	1.29294e+06	2.03412e+06	1.28872e+06	464886	846730	629949	916618	582942	644275	1.36119e+06	613164	1.22008e+06	1.20699e+06	annotated+fragment
	15539489	615	L-Histidine	C6H9N3O2	2.34115e+06	1.87039e+06	1.20736e+06	1.05474e+06	2.10491e+06	1.25916e+06	2.1999e+06	1.29294e+06	2.03412e+06	1.28872e+06	464886	846730	629949	916618	582942	644275	1.36119e+06	613164	1.22008e+06	1.20699e+06	annotated+fragment
	15539492	615	D-Histidine	C6H9N3O2	2.34115e+06	1.87039e+06	1.20736e+06	1.05474e+06	2.10491e+06	1.25916e+06	2.1999e+06	1.29294e+06	2.03412e+06	1.28872e+06	464886	846730	629949	916618	582942	644275	1.36119e+06	613164	1.22008e+06	1.20699e+06	annotated+fragment
	15539494	615	Histidine	C6H9N3O2	2.34115e+06	1.87039e+06	1.20736e+06	1.05474e+06	2.10491e+06	1.25916e+06	2.1999e+06	1.29294e+06	2.03412e+06	1.28872e+06	464886	846730	629949	916618	582942	644275	1.36119e+06	613164	1.22008e+06	1.20699e+06	annotated+fragment
	15539496	615	3-(Pyrazol-1-yl)-L-alanine	C6H9N3O2	2.34115e+06	1.87039e+06	1.20736e+06	1.05474e+06	2.10491e+06	1.25916e+06	2.1999e+06	1.29294e+06	2.03412e+06	1.28872e+06	464886	846730	629949	916618	582942	644275	1.36119e+06	613164	1.22008e+06	1.20699e+06	annotated+fragment
	15539713	628	D-Ornithine	C5H12N2O2	1.24542e+06	597482	667522	583839	907187	2.01376e+06	588460	486013	521667	508621	849882	891043	862745	730905	590242	750860	758471	991097	674700	516012	annotated+fragment
	15539714	628	2,5-Diaminopentanoic acid	C5H12N2O2	1.24542e+06	597482	667522	583839	907187	2.01376e+06	588460	486013	521667	508621	849882	891043	862745	730905	590242	750860	758471	991097	674700	516012	annotated+fragment
	15539716	628	(2R,4S)-2,4-Diaminopentanoate	C5H12N2O2	1.24542e+06	597482	667522	583839	907187	2.01376e+06	588460	486013	521667	508621	849882	891043	862745	730905	590242	750860	758471	991097	674700	516012	annotated+fragment
	15539753	636	DL-Glutamate	C5H9NO4	1.72229e+06	1.31956e+06	1.95001e+06	903712	891318	1.63656e+06	1860430	1.9801e+06	1.34004e+06	1.05866e+06	1.76965e+06	1.9417e+06	949962	888349	1.32073e+06	1.1141e+06	1.10383e+06	1.35081e+06	802415	661205	annotated+fragment
	15539754	636	N-Acetylserine	C5H9NO4	1.72229e+06	1.31956e+06	1.95001e+06	903712	891318	1.63656e+06	1860430	1.9801e+06	1.34004e+06	1.05866e+06	1.76965e+06	1.9417e+06	949962	888349	1.32073e+06	1.1141e+06	1.10383e+06	1.35081e+06	802415	661205	annotated+fragment
	15539755	636	N-Methyl-D-aspartic acid	C5H9NO4	1.72229e+06	1.31956e+06	1.95001e+06	903712	891318	1.63656e+06	1860430	1.9801e+06	1.34004e+06	1.05866e+06	1.76965e+06	1.9417e+06	949962	888349	1.32073e+06	1.1141e+06	1.10383e+06	1.35081e+06	802415	661205	annotated+fragment
	15539758	636	L-4-Hydroxyglutamate semialdehyde	C5H9NO4	1.72229e+06	1.31956e+06	1.95001e+06	903712	891318	1.63656e+06	1860430	1.9801e+06	1.34004e+06	1.05866e+06	1.76965e+06	1.9417e+06	949962	888349	1.32073e+06	1.1141e+06	1.10383e+06	1.35081e+06	802415	661205	annotated+fragment
	15539759	636	3-(Carboxymethylamino)propanoic acid	C5H9NO4	1.72229e+06	1.31956e+06	1.95001e+06	903712	891318	1.63656e+06	1860430	1.9801e+06	1.34004e+06	1.05866e+06	1.76965e+06	1.9417e+06	949962	888349	1.32073e+06	1.1141e+06	1.10383e+06	1.35081e+06	802415	661205	annotated+fragment
	15539760	636	N-lactoyl-Glycine	C5H9NO4	1.72229e+06	1.31956e+06	1.95001e+06	903712	891318	1.63656e+06	1860430	1.9801e+06	1.34004e+06	1.05866e+06	1.76965e+06	1.9417e+06	949962	888349	1.32073e+06	1.1141e+06	1.10383e+06	1.35081e+06	802415	661205	annotated+fragment
	15539761	636	D-Glutamate	C5H9NO4	1.72229e+06	1.31956e+06	1.95001e+06	903712	891318	1.63656e+06	1860430	1.9801e+06	1.34004e+06	1.05866e+06	1.76965e+06	1.9417e+06	949962	888349	1.32073e+06	1.1141e+06	1.10383e+06	1.35081e+06	802415	661205	annotated+fragment
	15539763	636	3-Aminopentanedioate	C5H9NO4	1.72229e+06	1.31956e+06	1.95001e+06	903712	891318	1.63656e+06	1860430	1.9801e+06	1.34004e+06	1.05866e+06	1.76965e+06	1.9417e+06	949962	888349	1.32073e+06	1.1141e+06	1.10383e+06	1.35081e+06	802415	661205	annotated+fragment
	15539764	636	N-(Carboxymethyl)-D-alanine	C5H9NO4	1.72229e+06	1.31956e+06	1.95001e+06	903712	891318	1.63656e+06	1860430	1.9801e+06	1.34004e+06	1.05866e+06	1.76965e+06	1.9417e+06	949962	888349	1.32073e+06	1.1141e+06	1.10383e+06	1.35081e+06	802415	661205	annotated+fragment
	15539765	636	L-threo-3-Methylaspartate	C5H9NO4	1.72229e+06	1.31956e+06	1.95001e+06	903712	891318	1.63656e+06	1860430	1.9801e+06	1.34004e+06	1.05866e+06	1.76965e+06	1.9417e+06	949962	888349	1.32073e+06	1.1141e+06	1.10383e+06	1.35081e+06	802415	661205	annotated+fragment
	15539766	636	2-Oxo-4-hydroxy-5-aminovalerate	C5H9NO4	1.72229e+06	1.31956e+06	1.95001e+06	903712	891318	1.63656e+06	1860430	1.9801e+06	1.34004e+06	1.05866e+06	1.76965e+06	1.9417e+06	949962	888349	1.32073e+06	1.1141e+06	1.10383e+06	1.35081e+06	802415	661205	annotated+fragment
	15539802	638	Guanidinoacetate	C3H7N3O2	1.96304e+06	864941	366339	317271	313080	878665	559439	697709	995030	1.09905e+06	321133	950272	1081899	539451	654438	410715	1.04026e+06	1655832	768737	1.07306e+06	annotated+fragment
	15539804	638	N-Nitroso-N-ethylurea	C3H7N3O2	1.96304e+06	864941	366339	317271	313080	878665	559439	697709	995030	1.09905e+06	321133	950272	1081899	539451	654438	410715	1.04026e+06	1655832	768737	1.07306e+06	annotated+fragment
	15540225	734	N-Acetylhistidine	C8H11N3O3	179184	444600	1.10788e+06	305038	797722	483857	1.00502e+06	995050	511266	578779	377984	345893	466366	595427	378986	394788	241020	261465	589104	556162	annotated+fragment
	15540228	734	HC Red No. 3	C8H11N3O3	179184	444600	1.10788e+06	305038	797722	483857	1.00502e+06	995050	511266	578779	377984	345893	466366	595427	378986	394788	241020	261465	589104	556162	annotated+fragment
	15540230	734	N-Acetyl-L-histidine	C8H11N3O3	179184	444600	1.10788e+06	305038	797722	483857	1.00502e+06	995050	511266	578779	377984	345893	466366	595427	378986	394788	241020	261465	589104	556162	annotated+fragment
	15540232	734	Methyl5-(but-3-en-1-yl)amino-1,3,4-oxadiazole-2-carboxylate	C8H11N3O3	179184	444600	1.10788e+06	305038	797722	483857	1.00502e+06	995050	511266	578779	377984	345893	466366	595427	378986	394788	241020	261465	589104	556162	annotated+fragment
	15540373	742	Diisopropyl phosphate	C6H15O4P	868384	731941	822413	780896	468642	721940	590653	733596	671238	756066	503569	928647	702037	567269	827111	762815	353839	494943	694039	365992	annotated+fragment
	15540402	751	Triethanolamine	C6H15NO3	393468	114840	1.00443e+06	207363	433790	184728	241494	240820	181489	185922	363648	233297	377743	112254	243955	489033	278030	254870	235662	129278	annotated+fragment
	15540654	783	Tributyl phosphate	C12H27O4P	276576	206499	263346	281898	793679	274301	412169	458696	167963	336799	338034	348295	443404	489574	316055	380013	808666	790885	261649	740120	annotated+fragment
	15540785	787	3-(1-Pyrrolidinyl)-2-butanone	C8H15NO	537162	448461	594368	586987	483325	588072	389579	634331	618062	670636	213855	629473	298181	393524	739738	665700	328578	237464	600180	191451	annotated+fragment
	15540786	787	1-(1-Pyrrolidinyl)-2-butanone	C8H15NO	537162	448461	594368	586987	483325	588072	389579	634331	618062	670636	213855	629473	298181	393524	739738	665700	328578	237464	600180	191451	annotated+fragment
	15540791	787	Physoperuvine	C8H15NO	537162	448461	594368	586987	483325	588072	389579	634331	618062	670636	213855	629473	298181	393524	739738	665700	328578	237464	600180	191451	annotated+fragment
	15540792	787	Pelletierine	C8H15NO	537162	448461	594368	586987	483325	588072	389579	634331	618062	670636	213855	629473	298181	393524	739738	665700	328578	237464	600180	191451	annotated+fragment
	15540793	787	(R)-Pelletierine	C8H15NO	537162	448461	594368	586987	483325	588072	389579	634331	618062	670636	213855	629473	298181	393524	739738	665700	328578	237464	600180	191451	annotated+fragment
	15540801	787	Conhydrinone	C8H15NO	537162	448461	594368	586987	483325	588072	389579	634331	618062	670636	213855	629473	298181	393524	739738	665700	328578	237464	600180	191451	annotated+fragment
	15540803	787	Hygrine	C8H15NO	537162	448461	594368	586987	483325	588072	389579	634331	618062	670636	213855	629473	298181	393524	739738	665700	328578	237464	600180	191451	annotated+fragment
	15540804	787	Physoperuvine	C8H15NO	537162	448461	594368	586987	483325	588072	389579	634331	618062	670636	213855	629473	298181	393524	739738	665700	328578	237464	600180	191451	annotated+fragment
	15540806	787	Pseudotropine	C8H15NO	537162	448461	594368	586987	483325	588072	389579	634331	618062	670636	213855	629473	298181	393524	739738	665700	328578	237464	600180	191451	annotated+fragment
	15540807	787	Trachelanthamidine	C8H15NO	537162	448461	594368	586987	483325	588072	389579	634331	618062	670636	213855	629473	298181	393524	739738	665700	328578	237464	600180	191451	annotated+fragment
	15540808	787	(-)-Hygrine	C8H15NO	537162	448461	594368	586987	483325	588072	389579	634331	618062	670636	213855	629473	298181	393524	739738	665700	328578	237464	600180	191451	annotated+fragment
	15541104	820	Hypoxanthine	C5H4N4O	214259	168457	231736	291319	394319	214856	634140	282570	185039	110529	131311	131499	74106.9	120992	215401	164879	230728	130993	204061	100434	annotated+fragment
	15541105	820	Allopurinol	C5H4N4O	214259	168457	231736	291319	394319	214856	634140	282570	185039	110529	131311	131499	74106.9	120992	215401	164879	230728	130993	204061	100434	annotated+fragment
	15541232	853	(R,S)-Nicotine	C10H14N2	303482	396638	427909	324518	440059	419556	377706	429332	343906	391501	296837	563581	306854	326184	297017	355907	341077	308839	372310	177982	annotated+fragment
	15541233	853	Anabasine	C10H14N2	303482	396638	427909	324518	440059	419556	377706	429332	343906	391501	296837	563581	306854	326184	297017	355907	341077	308839	372310	177982	annotated+fragment
	15541236	853	Nicotine	C10H14N2	303482	396638	427909	324518	440059	419556	377706	429332	343906	391501	296837	563581	306854	326184	297017	355907	341077	308839	372310	177982	annotated+fragment
	15541237	853	Trimethyl-2-propenylpyrazine	C10H14N2	303482	396638	427909	324518	440059	419556	377706	429332	343906	391501	296837	563581	306854	326184	297017	355907	341077	308839	372310	177982	annotated+fragment
	15541244	853	(-)-Anabasine	C10H14N2	303482	396638	427909	324518	440059	419556	377706	429332	343906	391501	296837	563581	306854	326184	297017	355907	341077	308839	372310	177982	annotated+fragment
	15541247	853	(R)-Nicotine	C10H14N2	303482	396638	427909	324518	440059	419556	377706	429332	343906	391501	296837	563581	306854	326184	297017	355907	341077	308839	372310	177982	annotated+fragment
	15541577	888	Isoputreanine	C7H16N2O2	193578	193157	417768	214529	343148	505742	352873	255141	174036	120219	188914	198573	255050	247005	306951	206429	242641	233733	176506	80700.5	annotated+fragment
	15541578	888	N6-Methyl-L-lysine	C7H16N2O2	193578	193157	417768	214529	343148	505742	352873	255141	174036	120219	188914	198573	255050	247005	306951	206429	242641	233733	176506	80700.5	annotated+fragment
	15541717	910	Thymine	C5H6N2O2	234769	95085	281466	98668.2	328836	77014.6	227274	195704	246841	241089	139908	154259	128964	113755	405724	188061	449990	334835	272920	69854.6	annotated+fragment
	15541718	910	1H-Imidazole-1-acetic acid	C5H6N2O2	234769	95085	281466	98668.2	328836	77014.6	227274	195704	246841	241089	139908	154259	128964	113755	405724	188061	449990	334835	272920	69854.6	annotated+fragment
	15544453	1349	Elaidic acid	C18H34O2	64173208	63411420	81405800	92403760	177348416	72900776	149711440	128499952	48348240	99765696	88860392	45559672	50469392	101950440	31733554	42303928	22666900	58347528	30951300	87896856	annotated+fragment
	15544454	1349	Oleic acid	C18H34O2	64173208	63411420	81405800	92403760	177348416	72900776	149711440	128499952	48348240	99765696	88860392	45559672	50469392	101950440	31733554	42303928	22666900	58347528	30951300	87896856	annotated+fragment
	15544455	1349	Ethyl 9-hexadecenoate	C18H34O2	64173208	63411420	81405800	92403760	177348416	72900776	149711440	128499952	48348240	99765696	88860392	45559672	50469392	101950440	31733554	42303928	22666900	58347528	30951300	87896856	annotated+fragment
	15544456	1349	18:1(13E)	C18H34O2	64173208	63411420	81405800	92403760	177348416	72900776	149711440	128499952	48348240	99765696	88860392	45559672	50469392	101950440	31733554	42303928	22666900	58347528	30951300	87896856	annotated+fragment
	15544457	1349	Octadec-9-enoic Acid	C18H34O2	64173208	63411420	81405800	92403760	177348416	72900776	149711440	128499952	48348240	99765696	88860392	45559672	50469392	101950440	31733554	42303928	22666900	58347528	30951300	87896856	annotated+fragment
	15544458	1349	7Z-octadecenoic acid	C18H34O2	64173208	63411420	81405800	92403760	177348416	72900776	149711440	128499952	48348240	99765696	88860392	45559672	50469392	101950440	31733554	42303928	22666900	58347528	30951300	87896856	annotated+fragment
	15544459	1349	13Z-octadecenoic acid	C18H34O2	64173208	63411420	81405800	92403760	177348416	72900776	149711440	128499952	48348240	99765696	88860392	45559672	50469392	101950440	31733554	42303928	22666900	58347528	30951300	87896856	annotated+fragment
	15544460	1349	cis-vaccenic acid	C18H34O2	64173208	63411420	81405800	92403760	177348416	72900776	149711440	128499952	48348240	99765696	88860392	45559672	50469392	101950440	31733554	42303928	22666900	58347528	30951300	87896856	annotated+fragment
	15544461	1349	6-octadecylenic acid	C18H34O2	64173208	63411420	81405800	92403760	177348416	72900776	149711440	128499952	48348240	99765696	88860392	45559672	50469392	101950440	31733554	42303928	22666900	58347528	30951300	87896856	annotated+fragment
	15544462	1349	(11E)-Octadecenoic acid	C18H34O2	64173208	63411420	81405800	92403760	177348416	72900776	149711440	128499952	48348240	99765696	88860392	45559672	50469392	101950440	31733554	42303928	22666900	58347528	30951300	87896856	annotated+fragment
	15544463	1349	11-Cycloheptylundecanoic acid	C18H34O2	64173208	63411420	81405800	92403760	177348416	72900776	149711440	128499952	48348240	99765696	88860392	45559672	50469392	101950440	31733554	42303928	22666900	58347528	30951300	87896856	annotated+fragment
	15544464	1349	formyl 14-methyl-8Z-hexadecenoate	C18H34O2	64173208	63411420	81405800	92403760	177348416	72900776	149711440	128499952	48348240	99765696	88860392	45559672	50469392	101950440	31733554	42303928	22666900	58347528	30951300	87896856	annotated+fragment
	15544465	1349	ethyl 9Z-hexadecenoate	C18H34O2	64173208	63411420	81405800	92403760	177348416	72900776	149711440	128499952	48348240	99765696	88860392	45559672	50469392	101950440	31733554	42303928	22666900	58347528	30951300	87896856	annotated+fragment
	15544466	1349	ethyl 7Z-hexadecenoate	C18H34O2	64173208	63411420	81405800	92403760	177348416	72900776	149711440	128499952	48348240	99765696	88860392	45559672	50469392	101950440	31733554	42303928	22666900	58347528	30951300	87896856	annotated+fragment
	15544467	1349	formyl 14-methyl-8E-hexadecenoate	C18H34O2	64173208	63411420	81405800	92403760	177348416	72900776	149711440	128499952	48348240	99765696	88860392	45559672	50469392	101950440	31733554	42303928	22666900	58347528	30951300	87896856	annotated+fragment
	15544468	1349	7Z-Hexadecenyl acetate	C18H34O2	64173208	63411420	81405800	92403760	177348416	72900776	149711440	128499952	48348240	99765696	88860392	45559672	50469392	101950440	31733554	42303928	22666900	58347528	30951300	87896856	annotated+fragment
	15544469	1349	9Z-Hexadecenyl acetate	C18H34O2	64173208	63411420	81405800	92403760	177348416	72900776	149711440	128499952	48348240	99765696	88860392	45559672	50469392	101950440	31733554	42303928	22666900	58347528	30951300	87896856	annotated+fragment
	15544470	1349	12Z-Hexadecenyl acetate	C18H34O2	64173208	63411420	81405800	92403760	177348416	72900776	149711440	128499952	48348240	99765696	88860392	45559672	50469392	101950440	31733554	42303928	22666900	58347528	30951300	87896856	annotated+fragment
	15544471	1349	3Z-Hexadecenyl acetate	C18H34O2	64173208	63411420	81405800	92403760	177348416	72900776	149711440	128499952	48348240	99765696	88860392	45559672	50469392	101950440	31733554	42303928	22666900	58347528	30951300	87896856	annotated+fragment
	15544472	1349	5Z-Hexadecenyl acetate	C18H34O2	64173208	63411420	81405800	92403760	177348416	72900776	149711440	128499952	48348240	99765696	88860392	45559672	50469392	101950440	31733554	42303928	22666900	58347528	30951300	87896856	annotated+fragment
	15544473	1349	10Z-Hexadecenyl acetate	C18H34O2	64173208	63411420	81405800	92403760	177348416	72900776	149711440	128499952	48348240	99765696	88860392	45559672	50469392	101950440	31733554	42303928	22666900	58347528	30951300	87896856	annotated+fragment
	15544474	1349	11Z-Hexadecenyl acetate	C18H34O2	64173208	63411420	81405800	92403760	177348416	72900776	149711440	128499952	48348240	99765696	88860392	45559672	50469392	101950440	31733554	42303928	22666900	58347528	30951300	87896856	annotated+fragment
	15544475	1349	7-Hexadecenyl acetate	C18H34O2	64173208	63411420	81405800	92403760	177348416	72900776	149711440	128499952	48348240	99765696	88860392	45559672	50469392	101950440	31733554	42303928	22666900	58347528	30951300	87896856	annotated+fragment
	15544476	1349	6E-Hexadecenyl acetate	C18H34O2	64173208	63411420	81405800	92403760	177348416	72900776	149711440	128499952	48348240	99765696	88860392	45559672	50469392	101950440	31733554	42303928	22666900	58347528	30951300	87896856	annotated+fragment
	15544477	1349	8E-Hexadecenyl acetate	C18H34O2	64173208	63411420	81405800	92403760	177348416	72900776	149711440	128499952	48348240	99765696	88860392	45559672	50469392	101950440	31733554	42303928	22666900	58347528	30951300	87896856	annotated+fragment
	15544478	1349	9E-Hexadecenyl acetate	C18H34O2	64173208	63411420	81405800	92403760	177348416	72900776	149711440	128499952	48348240	99765696	88860392	45559672	50469392	101950440	31733554	42303928	22666900	58347528	30951300	87896856	annotated+fragment
	15544479	1349	11E-Hexadecenyl acetate	C18H34O2	64173208	63411420	81405800	92403760	177348416	72900776	149711440	128499952	48348240	99765696	88860392	45559672	50469392	101950440	31733554	42303928	22666900	58347528	30951300	87896856	annotated+fragment
	15544480	1349	5E-Hexadecenyl acetate	C18H34O2	64173208	63411420	81405800	92403760	177348416	72900776	149711440	128499952	48348240	99765696	88860392	45559672	50469392	101950440	31733554	42303928	22666900	58347528	30951300	87896856	annotated+fragment
	15544481	1349	18-Octadecanolide	C18H34O2	64173208	63411420	81405800	92403760	177348416	72900776	149711440	128499952	48348240	99765696	88860392	45559672	50469392	101950440	31733554	42303928	22666900	58347528	30951300	87896856	annotated+fragment
	15544482	1349	18:1(14Z)	C18H34O2	64173208	63411420	81405800	92403760	177348416	72900776	149711440	128499952	48348240	99765696	88860392	45559672	50469392	101950440	31733554	42303928	22666900	58347528	30951300	87896856	annotated+fragment
	15544483	1349	18:1(14E)	C18H34O2	64173208	63411420	81405800	92403760	177348416	72900776	149711440	128499952	48348240	99765696	88860392	45559672	50469392	101950440	31733554	42303928	22666900	58347528	30951300	87896856	annotated+fragment
	15544484	1349	17:1(4)(15Me)	C18H34O2	64173208	63411420	81405800	92403760	177348416	72900776	149711440	128499952	48348240	99765696	88860392	45559672	50469392	101950440	31733554	42303928	22666900	58347528	30951300	87896856	annotated+fragment
	15544485	1349	2Z-octadecenoic acid	C18H34O2	64173208	63411420	81405800	92403760	177348416	72900776	149711440	128499952	48348240	99765696	88860392	45559672	50469392	101950440	31733554	42303928	22666900	58347528	30951300	87896856	annotated+fragment
	15544486	1349	5E-octadecylenic acid	C18H34O2	64173208	63411420	81405800	92403760	177348416	72900776	149711440	128499952	48348240	99765696	88860392	45559672	50469392	101950440	31733554	42303928	22666900	58347528	30951300	87896856	annotated+fragment
	15544487	1349	4-octadecylenic acid	C18H34O2	64173208	63411420	81405800	92403760	177348416	72900776	149711440	128499952	48348240	99765696	88860392	45559672	50469392	101950440	31733554	42303928	22666900	58347528	30951300	87896856	annotated+fragment
	15544488	1349	3-octadecylenic acid	C18H34O2	64173208	63411420	81405800	92403760	177348416	72900776	149711440	128499952	48348240	99765696	88860392	45559672	50469392	101950440	31733554	42303928	22666900	58347528	30951300	87896856	annotated+fragment
	15544489	1349	trans-2-oleic acid	C18H34O2	64173208	63411420	81405800	92403760	177348416	72900776	149711440	128499952	48348240	99765696	88860392	45559672	50469392	101950440	31733554	42303928	22666900	58347528	30951300	87896856	annotated+fragment
	15544490	1349	trans-8-elaidic acid	C18H34O2	64173208	63411420	81405800	92403760	177348416	72900776	149711440	128499952	48348240	99765696	88860392	45559672	50469392	101950440	31733554	42303928	22666900	58347528	30951300	87896856	annotated+fragment
	15544491	1349	cis-8-oleic acid	C18H34O2	64173208	63411420	81405800	92403760	177348416	72900776	149711440	128499952	48348240	99765696	88860392	45559672	50469392	101950440	31733554	42303928	22666900	58347528	30951300	87896856	annotated+fragment
	15544492	1349	10E-octadecenoic acid	C18H34O2	64173208	63411420	81405800	92403760	177348416	72900776	149711440	128499952	48348240	99765696	88860392	45559672	50469392	101950440	31733554	42303928	22666900	58347528	30951300	87896856	annotated+fragment
	15544493	1349	cis-10-oleic acid	C18H34O2	64173208	63411420	81405800	92403760	177348416	72900776	149711440	128499952	48348240	99765696	88860392	45559672	50469392	101950440	31733554	42303928	22666900	58347528	30951300	87896856	annotated+fragment
	15544494	1349	7E-octadecenoic acid	C18H34O2	64173208	63411420	81405800	92403760	177348416	72900776	149711440	128499952	48348240	99765696	88860392	45559672	50469392	101950440	31733554	42303928	22666900	58347528	30951300	87896856	annotated+fragment
	15544495	1349	Petroselaidic acid	C18H34O2	64173208	63411420	81405800	92403760	177348416	72900776	149711440	128499952	48348240	99765696	88860392	45559672	50469392	101950440	31733554	42303928	22666900	58347528	30951300	87896856	annotated+fragment
	15544496	1349	16E-octadecenoic acid	C18H34O2	64173208	63411420	81405800	92403760	177348416	72900776	149711440	128499952	48348240	99765696	88860392	45559672	50469392	101950440	31733554	42303928	22666900	58347528	30951300	87896856	annotated+fragment
	15544497	1349	15E-octadecenoic acid	C18H34O2	64173208	63411420	81405800	92403760	177348416	72900776	149711440	128499952	48348240	99765696	88860392	45559672	50469392	101950440	31733554	42303928	22666900	58347528	30951300	87896856	annotated+fragment
	15544498	1349	trans-12-elaidic acid	C18H34O2	64173208	63411420	81405800	92403760	177348416	72900776	149711440	128499952	48348240	99765696	88860392	45559672	50469392	101950440	31733554	42303928	22666900	58347528	30951300	87896856	annotated+fragment
	15544499	1349	cis-12-oleic acid	C18H34O2	64173208	63411420	81405800	92403760	177348416	72900776	149711440	128499952	48348240	99765696	88860392	45559672	50469392	101950440	31733554	42303928	22666900	58347528	30951300	87896856	annotated+fragment
	15544500	1349	16Z-octadecenoic acid	C18H34O2	64173208	63411420	81405800	92403760	177348416	72900776	149711440	128499952	48348240	99765696	88860392	45559672	50469392	101950440	31733554	42303928	22666900	58347528	30951300	87896856	annotated+fragment
	15544501	1349	15Z-octadecenoic acid	C18H34O2	64173208	63411420	81405800	92403760	177348416	72900776	149711440	128499952	48348240	99765696	88860392	45559672	50469392	101950440	31733554	42303928	22666900	58347528	30951300	87896856	annotated+fragment
	15544502	1349	5Z-octadecenoic acid	C18H34O2	64173208	63411420	81405800	92403760	177348416	72900776	149711440	128499952	48348240	99765696	88860392	45559672	50469392	101950440	31733554	42303928	22666900	58347528	30951300	87896856	annotated+fragment
	15544503	1349	4Z-octadecenoic acid	C18H34O2	64173208	63411420	81405800	92403760	177348416	72900776	149711440	128499952	48348240	99765696	88860392	45559672	50469392	101950440	31733554	42303928	22666900	58347528	30951300	87896856	annotated+fragment
	15544504	1349	3Z-octadecenoic acid	C18H34O2	64173208	63411420	81405800	92403760	177348416	72900776	149711440	128499952	48348240	99765696	88860392	45559672	50469392	101950440	31733554	42303928	22666900	58347528	30951300	87896856	annotated+fragment
	15544505	1349	17-octadecenoic acid	C18H34O2	64173208	63411420	81405800	92403760	177348416	72900776	149711440	128499952	48348240	99765696	88860392	45559672	50469392	101950440	31733554	42303928	22666900	58347528	30951300	87896856	annotated+fragment
	15544506	1349	2-methyl-16-heptadecenoic acid	C18H34O2	64173208	63411420	81405800	92403760	177348416	72900776	149711440	128499952	48348240	99765696	88860392	45559672	50469392	101950440	31733554	42303928	22666900	58347528	30951300	87896856	annotated+fragment
	15544507	1349	17:1(4)(16Me)	C18H34O2	64173208	63411420	81405800	92403760	177348416	72900776	149711440	128499952	48348240	99765696	88860392	45559672	50469392	101950440	31733554	42303928	22666900	58347528	30951300	87896856	annotated+fragment
	15544508	1349	17:1(12)(7Me)	C18H34O2	64173208	63411420	81405800	92403760	177348416	72900776	149711440	128499952	48348240	99765696	88860392	45559672	50469392	101950440	31733554	42303928	22666900	58347528	30951300	87896856	annotated+fragment
	15544509	1349	17:1(6)(9Me)	C18H34O2	64173208	63411420	81405800	92403760	177348416	72900776	149711440	128499952	48348240	99765696	88860392	45559672	50469392	101950440	31733554	42303928	22666900	58347528	30951300	87896856	annotated+fragment
	15544512	1356	Isocitrate	C6H8O7	6809991	6917315	10962722	6.38484e+06	9237809	1.76018e+06	12323348	6.05962e+06	4860539	3.82882e+06	3.84869e+06	3886107	3.03964e+06	3977077	4.21653e+06	3.52069e+06	4448085	3.36578e+06	4.60252e+06	4410252	annotated+fragment
	15544513	1356	(1R,2S)-1-Hydroxypropane-1,2,3-tricarboxylate	C6H8O7	6809991	6917315	10962722	6.38484e+06	9237809	1.76018e+06	12323348	6.05962e+06	4860539	3.82882e+06	3.84869e+06	3886107	3.03964e+06	3977077	4.21653e+06	3.52069e+06	4448085	3.36578e+06	4.60252e+06	4410252	annotated+fragment
	15544514	1356	diketo-gulonic acid	C6H8O7	6809991	6917315	10962722	6.38484e+06	9237809	1.76018e+06	12323348	6.05962e+06	4860539	3.82882e+06	3.84869e+06	3886107	3.03964e+06	3977077	4.21653e+06	3.52069e+06	4448085	3.36578e+06	4.60252e+06	4410252	annotated+fragment
	15544515	1356	D-Glucaro-1,4-lactone	C6H8O7	6809991	6917315	10962722	6.38484e+06	9237809	1.76018e+06	12323348	6.05962e+06	4860539	3.82882e+06	3.84869e+06	3886107	3.03964e+06	3977077	4.21653e+06	3.52069e+06	4448085	3.36578e+06	4.60252e+06	4410252	annotated+fragment
	15544516	1356	2,3-Diketo-L-gulonate	C6H8O7	6809991	6917315	10962722	6.38484e+06	9237809	1.76018e+06	12323348	6.05962e+06	4860539	3.82882e+06	3.84869e+06	3886107	3.03964e+06	3977077	4.21653e+06	3.52069e+06	4448085	3.36578e+06	4.60252e+06	4410252	annotated+fragment
	15544517	1356	(1R,2R)-Isocitric acid	C6H8O7	6809991	6917315	10962722	6.38484e+06	9237809	1.76018e+06	12323348	6.05962e+06	4860539	3.82882e+06	3.84869e+06	3886107	3.03964e+06	3977077	4.21653e+06	3.52069e+06	4448085	3.36578e+06	4.60252e+06	4410252	annotated+fragment
	15544518	1356	5-Dehydro-4-deoxy-D-glucarate	C6H8O7	6809991	6917315	10962722	6.38484e+06	9237809	1.76018e+06	12323348	6.05962e+06	4860539	3.82882e+06	3.84869e+06	3886107	3.03964e+06	3977077	4.21653e+06	3.52069e+06	4448085	3.36578e+06	4.60252e+06	4410252	annotated+fragment
	15544519	1356	2-Dehydro-3-deoxy-D-glucarate	C6H8O7	6809991	6917315	10962722	6.38484e+06	9237809	1.76018e+06	12323348	6.05962e+06	4860539	3.82882e+06	3.84869e+06	3886107	3.03964e+06	3977077	4.21653e+06	3.52069e+06	4448085	3.36578e+06	4.60252e+06	4410252	annotated+fragment
	15544520	1356	2,5-Didehydro-D-gluconate	C6H8O7	6809991	6917315	10962722	6.38484e+06	9237809	1.76018e+06	12323348	6.05962e+06	4860539	3.82882e+06	3.84869e+06	3886107	3.03964e+06	3977077	4.21653e+06	3.52069e+06	4448085	3.36578e+06	4.60252e+06	4410252	annotated+fragment
	15544521	1356	Carboxymethyloxysuccinate	C6H8O7	6809991	6917315	10962722	6.38484e+06	9237809	1.76018e+06	12323348	6.05962e+06	4860539	3.82882e+06	3.84869e+06	3886107	3.03964e+06	3977077	4.21653e+06	3.52069e+06	4448085	3.36578e+06	4.60252e+06	4410252	annotated+fragment
	15544522	1356	(1S,2S)-1-Hydroxypropane-1,2,3-tricarboxylate	C6H8O7	6809991	6917315	10962722	6.38484e+06	9237809	1.76018e+06	12323348	6.05962e+06	4860539	3.82882e+06	3.84869e+06	3886107	3.03964e+06	3977077	4.21653e+06	3.52069e+06	4448085	3.36578e+06	4.60252e+06	4410252	annotated+fragment
	15544523	1367	3-Hydroxypropanoate	C3H6O3	34910224	79378448	27964136	42647384	27313604	21611140	43466136	28184020	26479678	19886742	23289244	28619398	11838088	18948130	25420616	8730169	12916844	17831408	9202957	19597778	annotated+fragment
	15544524	1367	(S)-Lactate	C3H6O3	34910224	79378448	27964136	42647384	27313604	21611140	43466136	28184020	26479678	19886742	23289244	28619398	11838088	18948130	25420616	8730169	12916844	17831408	9202957	19597778	annotated+fragment
	15544525	1367	Glycerone	C3H6O3	34910224	79378448	27964136	42647384	27313604	21611140	43466136	28184020	26479678	19886742	23289244	28619398	11838088	18948130	25420616	8730169	12916844	17831408	9202957	19597778	annotated+fragment
	15544527	1367	Glyceraldehyde	C3H6O3	34910224	79378448	27964136	42647384	27313604	21611140	43466136	28184020	26479678	19886742	23289244	28619398	11838088	18948130	25420616	8730169	12916844	17831408	9202957	19597778	annotated+fragment
	15544528	1367	Dimethyl carbonate	C3H6O3	34910224	79378448	27964136	42647384	27313604	21611140	43466136	28184020	26479678	19886742	23289244	28619398	11838088	18948130	25420616	8730169	12916844	17831408	9202957	19597778	annotated+fragment
	15544529	1367	Methoxyacetic acid	C3H6O3	34910224	79378448	27964136	42647384	27313604	21611140	43466136	28184020	26479678	19886742	23289244	28619398	11838088	18948130	25420616	8730169	12916844	17831408	9202957	19597778	annotated+fragment
	15544530	1367	Monoethyl carbonate	C3H6O3	34910224	79378448	27964136	42647384	27313604	21611140	43466136	28184020	26479678	19886742	23289244	28619398	11838088	18948130	25420616	8730169	12916844	17831408	9202957	19597778	annotated+fragment
	15544531	1367	D-Glyceraldehyde	C3H6O3	34910224	79378448	27964136	42647384	27313604	21611140	43466136	28184020	26479678	19886742	23289244	28619398	11838088	18948130	25420616	8730169	12916844	17831408	9202957	19597778	annotated+fragment
	15544532	1367	Lactate	C3H6O3	34910224	79378448	27964136	42647384	27313604	21611140	43466136	28184020	26479678	19886742	23289244	28619398	11838088	18948130	25420616	8730169	12916844	17831408	9202957	19597778	annotated+fragment
	15544533	1367	L-Glyceraldehyde	C3H6O3	34910224	79378448	27964136	42647384	27313604	21611140	43466136	28184020	26479678	19886742	23289244	28619398	11838088	18948130	25420616	8730169	12916844	17831408	9202957	19597778	annotated+fragment
	15544637	1418	Ethyl (±)-3-methylpentanoate	C8H16O2	9440007	6477791	7.57463e+06	9353610	6392543	7.05376e+06	8.00554e+06	7.28921e+06	5365902	7498862	7431599	7120763	8899816	7.88977e+06	7.39506e+06	6.63866e+06	4.48148e+06	8863252	7694494	8118609	annotated+fragment
	15544638	1418	Heptyl formate	C8H16O2	9440007	6477791	7.57463e+06	9353610	6392543	7.05376e+06	8.00554e+06	7.28921e+06	5365902	7498862	7431599	7120763	8899816	7.88977e+06	7.39506e+06	6.63866e+06	4.48148e+06	8863252	7694494	8118609	annotated+fragment
	15544639	1418	Caprylic acid	C8H16O2	9440007	6477791	7.57463e+06	9353610	6392543	7.05376e+06	8.00554e+06	7.28921e+06	5365902	7498862	7431599	7120763	8899816	7.88977e+06	7.39506e+06	6.63866e+06	4.48148e+06	8863252	7694494	8118609	annotated+fragment
	15544640	1418	2-Methylpropyl butanoate	C8H16O2	9440007	6477791	7.57463e+06	9353610	6392543	7.05376e+06	8.00554e+06	7.28921e+06	5365902	7498862	7431599	7120763	8899816	7.88977e+06	7.39506e+06	6.63866e+06	4.48148e+06	8863252	7694494	8118609	annotated+fragment
	15544641	1418	3-Methylbutyl propionate	C8H16O2	9440007	6477791	7.57463e+06	9353610	6392543	7.05376e+06	8.00554e+06	7.28921e+06	5365902	7498862	7431599	7120763	8899816	7.88977e+06	7.39506e+06	6.63866e+06	4.48148e+06	8863252	7694494	8118609	annotated+fragment
	15544642	1418	Valproic acid	C8H16O2	9440007	6477791	7.57463e+06	9353610	6392543	7.05376e+06	8.00554e+06	7.28921e+06	5365902	7498862	7431599	7120763	8899816	7.88977e+06	7.39506e+06	6.63866e+06	4.48148e+06	8863252	7694494	8118609	annotated+fragment
	15544643	1418	(±)-5-Hydroxy-4-octanone	C8H16O2	9440007	6477791	7.57463e+06	9353610	6392543	7.05376e+06	8.00554e+06	7.28921e+06	5365902	7498862	7431599	7120763	8899816	7.88977e+06	7.39506e+06	6.63866e+06	4.48148e+06	8863252	7694494	8118609	annotated+fragment
	15544644	1418	butryl butyrate	C8H16O2	9440007	6477791	7.57463e+06	9353610	6392543	7.05376e+06	8.00554e+06	7.28921e+06	5365902	7498862	7431599	7120763	8899816	7.88977e+06	7.39506e+06	6.63866e+06	4.48148e+06	8863252	7694494	8118609	annotated+fragment
	15544645	1418	2-Methylpropyl 2-methylpropionate	C8H16O2	9440007	6477791	7.57463e+06	9353610	6392543	7.05376e+06	8.00554e+06	7.28921e+06	5365902	7498862	7431599	7120763	8899816	7.88977e+06	7.39506e+06	6.63866e+06	4.48148e+06	8863252	7694494	8118609	annotated+fragment
	15544646	1418	Butyl isobutyrate	C8H16O2	9440007	6477791	7.57463e+06	9353610	6392543	7.05376e+06	8.00554e+06	7.28921e+06	5365902	7498862	7431599	7120763	8899816	7.88977e+06	7.39506e+06	6.63866e+06	4.48148e+06	8863252	7694494	8118609	annotated+fragment
	15544647	1418	Isopropyl 2-methylbutanoate	C8H16O2	9440007	6477791	7.57463e+06	9353610	6392543	7.05376e+06	8.00554e+06	7.28921e+06	5365902	7498862	7431599	7120763	8899816	7.88977e+06	7.39506e+06	6.63866e+06	4.48148e+06	8863252	7694494	8118609	annotated+fragment
	15544648	1418	ethyl hexanoate	C8H16O2	9440007	6477791	7.57463e+06	9353610	6392543	7.05376e+06	8.00554e+06	7.28921e+06	5365902	7498862	7431599	7120763	8899816	7.88977e+06	7.39506e+06	6.63866e+06	4.48148e+06	8863252	7694494	8118609	annotated+fragment
	15544649	1418	Hexyl acetate	C8H16O2	9440007	6477791	7.57463e+06	9353610	6392543	7.05376e+06	8.00554e+06	7.28921e+06	5365902	7498862	7431599	7120763	8899816	7.88977e+06	7.39506e+06	6.63866e+06	4.48148e+06	8863252	7694494	8118609	annotated+fragment
	15544650	1418	Propyl pentanoate	C8H16O2	9440007	6477791	7.57463e+06	9353610	6392543	7.05376e+06	8.00554e+06	7.28921e+06	5365902	7498862	7431599	7120763	8899816	7.88977e+06	7.39506e+06	6.63866e+06	4.48148e+06	8863252	7694494	8118609	annotated+fragment
	15544651	1418	Ethyl 2-ethylbutanoate	C8H16O2	9440007	6477791	7.57463e+06	9353610	6392543	7.05376e+06	8.00554e+06	7.28921e+06	5365902	7498862	7431599	7120763	8899816	7.88977e+06	7.39506e+06	6.63866e+06	4.48148e+06	8863252	7694494	8118609	annotated+fragment
	15544652	1418	(3R,5Z)-5-Octene-1,3-diol	C8H16O2	9440007	6477791	7.57463e+06	9353610	6392543	7.05376e+06	8.00554e+06	7.28921e+06	5365902	7498862	7431599	7120763	8899816	7.88977e+06	7.39506e+06	6.63866e+06	4.48148e+06	8863252	7694494	8118609	annotated+fragment
	15544653	1418	Propyl 3-methylbutanoate	C8H16O2	9440007	6477791	7.57463e+06	9353610	6392543	7.05376e+06	8.00554e+06	7.28921e+06	5365902	7498862	7431599	7120763	8899816	7.88977e+06	7.39506e+06	6.63866e+06	4.48148e+06	8863252	7694494	8118609	annotated+fragment
	15544654	1418	Isopropyl 3-methylbutanoate	C8H16O2	9440007	6477791	7.57463e+06	9353610	6392543	7.05376e+06	8.00554e+06	7.28921e+06	5365902	7498862	7431599	7120763	8899816	7.88977e+06	7.39506e+06	6.63866e+06	4.48148e+06	8863252	7694494	8118609	annotated+fragment
	15544655	1418	cis- and trans-2-Isobutyl-4-methyl-1,3-dioxolane	C8H16O2	9440007	6477791	7.57463e+06	9353610	6392543	7.05376e+06	8.00554e+06	7.28921e+06	5365902	7498862	7431599	7120763	8899816	7.88977e+06	7.39506e+06	6.63866e+06	4.48148e+06	8863252	7694494	8118609	annotated+fragment
	15544656	1418	1,1-Dimethoxy-trans-2-hexene	C8H16O2	9440007	6477791	7.57463e+06	9353610	6392543	7.05376e+06	8.00554e+06	7.28921e+06	5365902	7498862	7431599	7120763	8899816	7.88977e+06	7.39506e+06	6.63866e+06	4.48148e+06	8863252	7694494	8118609	annotated+fragment
	15544657	1418	Ethyl 4-methylpentanoate	C8H16O2	9440007	6477791	7.57463e+06	9353610	6392543	7.05376e+06	8.00554e+06	7.28921e+06	5365902	7498862	7431599	7120763	8899816	7.88977e+06	7.39506e+06	6.63866e+06	4.48148e+06	8863252	7694494	8118609	annotated+fragment
	15544658	1418	3-Hydroxyoctan-2-one	C8H16O2	9440007	6477791	7.57463e+06	9353610	6392543	7.05376e+06	8.00554e+06	7.28921e+06	5365902	7498862	7431599	7120763	8899816	7.88977e+06	7.39506e+06	6.63866e+06	4.48148e+06	8863252	7694494	8118609	annotated+fragment
	15544659	1418	Tetrahydro-2,5-dimethyl-2H-pyranmethanol	C8H16O2	9440007	6477791	7.57463e+06	9353610	6392543	7.05376e+06	8.00554e+06	7.28921e+06	5365902	7498862	7431599	7120763	8899816	7.88977e+06	7.39506e+06	6.63866e+06	4.48148e+06	8863252	7694494	8118609	annotated+fragment
	15544660	1418	3-(Hydroxymethyl)-2-heptanone	C8H16O2	9440007	6477791	7.57463e+06	9353610	6392543	7.05376e+06	8.00554e+06	7.28921e+06	5365902	7498862	7431599	7120763	8899816	7.88977e+06	7.39506e+06	6.63866e+06	4.48148e+06	8863252	7694494	8118609	annotated+fragment
	15544661	1418	Pentyl propanoate	C8H16O2	9440007	6477791	7.57463e+06	9353610	6392543	7.05376e+06	8.00554e+06	7.28921e+06	5365902	7498862	7431599	7120763	8899816	7.88977e+06	7.39506e+06	6.63866e+06	4.48148e+06	8863252	7694494	8118609	annotated+fragment
	15544662	1418	Methyl 5-methylhexanoate	C8H16O2	9440007	6477791	7.57463e+06	9353610	6392543	7.05376e+06	8.00554e+06	7.28921e+06	5365902	7498862	7431599	7120763	8899816	7.88977e+06	7.39506e+06	6.63866e+06	4.48148e+06	8863252	7694494	8118609	annotated+fragment
	15544663	1418	6-methyl-heptanoic acid	C8H16O2	9440007	6477791	7.57463e+06	9353610	6392543	7.05376e+06	8.00554e+06	7.28921e+06	5365902	7498862	7431599	7120763	8899816	7.88977e+06	7.39506e+06	6.63866e+06	4.48148e+06	8863252	7694494	8118609	annotated+fragment
	15544664	1418	2-Methylheptanoic acid	C8H16O2	9440007	6477791	7.57463e+06	9353610	6392543	7.05376e+06	8.00554e+06	7.28921e+06	5365902	7498862	7431599	7120763	8899816	7.88977e+06	7.39506e+06	6.63866e+06	4.48148e+06	8863252	7694494	8118609	annotated+fragment
	15544665	1418	Ethyl (±)-2-methylpentanoate	C8H16O2	9440007	6477791	7.57463e+06	9353610	6392543	7.05376e+06	8.00554e+06	7.28921e+06	5365902	7498862	7431599	7120763	8899816	7.88977e+06	7.39506e+06	6.63866e+06	4.48148e+06	8863252	7694494	8118609	annotated+fragment
	15544666	1418	2-Ethylbutyl acetate	C8H16O2	9440007	6477791	7.57463e+06	9353610	6392543	7.05376e+06	8.00554e+06	7.28921e+06	5365902	7498862	7431599	7120763	8899816	7.88977e+06	7.39506e+06	6.63866e+06	4.48148e+06	8863252	7694494	8118609	annotated+fragment
	15544667	1418	alpha-ethyl caproic acid	C8H16O2	9440007	6477791	7.57463e+06	9353610	6392543	7.05376e+06	8.00554e+06	7.28921e+06	5365902	7498862	7431599	7120763	8899816	7.88977e+06	7.39506e+06	6.63866e+06	4.48148e+06	8863252	7694494	8118609	annotated+fragment
	15544668	1418	1-Hydroxy-3-octanone	C8H16O2	9440007	6477791	7.57463e+06	9353610	6392543	7.05376e+06	8.00554e+06	7.28921e+06	5365902	7498862	7431599	7120763	8899816	7.88977e+06	7.39506e+06	6.63866e+06	4.48148e+06	8863252	7694494	8118609	annotated+fragment
	15544669	1418	Methyl heptanoate	C8H16O2	9440007	6477791	7.57463e+06	9353610	6392543	7.05376e+06	8.00554e+06	7.28921e+06	5365902	7498862	7431599	7120763	8899816	7.88977e+06	7.39506e+06	6.63866e+06	4.48148e+06	8863252	7694494	8118609	annotated+fragment
	15544670	1418	Valeraldehyde propyleneglycol acetal	C8H16O2	9440007	6477791	7.57463e+06	9353610	6392543	7.05376e+06	8.00554e+06	7.28921e+06	5365902	7498862	7431599	7120763	8899816	7.88977e+06	7.39506e+06	6.63866e+06	4.48148e+06	8863252	7694494	8118609	annotated+fragment
	15544671	1418	3R-Hydroxyoctan-2-one	C8H16O2	9440007	6477791	7.57463e+06	9353610	6392543	7.05376e+06	8.00554e+06	7.28921e+06	5365902	7498862	7431599	7120763	8899816	7.88977e+06	7.39506e+06	6.63866e+06	4.48148e+06	8863252	7694494	8118609	annotated+fragment
	15544672	1418	2-Hydroxyoctan-3-one	C8H16O2	9440007	6477791	7.57463e+06	9353610	6392543	7.05376e+06	8.00554e+06	7.28921e+06	5365902	7498862	7431599	7120763	8899816	7.88977e+06	7.39506e+06	6.63866e+06	4.48148e+06	8863252	7694494	8118609	annotated+fragment
	15544673	1418	2S-Hydroxyoctan-3-one	C8H16O2	9440007	6477791	7.57463e+06	9353610	6392543	7.05376e+06	8.00554e+06	7.28921e+06	5365902	7498862	7431599	7120763	8899816	7.88977e+06	7.39506e+06	6.63866e+06	4.48148e+06	8863252	7694494	8118609	annotated+fragment
	15544674	1418	5R-Hydroxy-4S-methylheptan-3-one	C8H16O2	9440007	6477791	7.57463e+06	9353610	6392543	7.05376e+06	8.00554e+06	7.28921e+06	5365902	7498862	7431599	7120763	8899816	7.88977e+06	7.39506e+06	6.63866e+06	4.48148e+06	8863252	7694494	8118609	annotated+fragment
	15544675	1418	2-Hydroxy-2-methylheptan-4-one	C8H16O2	9440007	6477791	7.57463e+06	9353610	6392543	7.05376e+06	8.00554e+06	7.28921e+06	5365902	7498862	7431599	7120763	8899816	7.88977e+06	7.39506e+06	6.63866e+06	4.48148e+06	8863252	7694494	8118609	annotated+fragment
	15544676	1418	4-ethyl-hexanoic acid	C8H16O2	9440007	6477791	7.57463e+06	9353610	6392543	7.05376e+06	8.00554e+06	7.28921e+06	5365902	7498862	7431599	7120763	8899816	7.88977e+06	7.39506e+06	6.63866e+06	4.48148e+06	8863252	7694494	8118609	annotated+fragment
	15544677	1418	5-methyl-heptanoic acid	C8H16O2	9440007	6477791	7.57463e+06	9353610	6392543	7.05376e+06	8.00554e+06	7.28921e+06	5365902	7498862	7431599	7120763	8899816	7.88977e+06	7.39506e+06	6.63866e+06	4.48148e+06	8863252	7694494	8118609	annotated+fragment
	15544678	1418	3-methyl-heptanoic acid	C8H16O2	9440007	6477791	7.57463e+06	9353610	6392543	7.05376e+06	8.00554e+06	7.28921e+06	5365902	7498862	7431599	7120763	8899816	7.88977e+06	7.39506e+06	6.63866e+06	4.48148e+06	8863252	7694494	8118609	annotated+fragment
	15544679	1418	2-ethyl-2-methyl valeric ccid	C8H16O2	9440007	6477791	7.57463e+06	9353610	6392543	7.05376e+06	8.00554e+06	7.28921e+06	5365902	7498862	7431599	7120763	8899816	7.88977e+06	7.39506e+06	6.63866e+06	4.48148e+06	8863252	7694494	8118609	annotated+fragment
	15544680	1418	2,2-dimethyl-hexanoic acid	C8H16O2	9440007	6477791	7.57463e+06	9353610	6392543	7.05376e+06	8.00554e+06	7.28921e+06	5365902	7498862	7431599	7120763	8899816	7.88977e+06	7.39506e+06	6.63866e+06	4.48148e+06	8863252	7694494	8118609	annotated+fragment
	15544681	1418	3R-Methylheptanoic acid	C8H16O2	9440007	6477791	7.57463e+06	9353610	6392543	7.05376e+06	8.00554e+06	7.28921e+06	5365902	7498862	7431599	7120763	8899816	7.88977e+06	7.39506e+06	6.63866e+06	4.48148e+06	8863252	7694494	8118609	annotated+fragment
	15544682	1418	butylisobutyrate (+ isobutylisobutyrate)	C8H16O2	9440007	6477791	7.57463e+06	9353610	6392543	7.05376e+06	8.00554e+06	7.28921e+06	5365902	7498862	7431599	7120763	8899816	7.88977e+06	7.39506e+06	6.63866e+06	4.48148e+06	8863252	7694494	8118609	annotated+fragment
	15544860	1438	butylisobutyrate (+ isobutylisobutyrate)	C8H16O2	5.53201e+06	4643716	3.96897e+06	5.85857e+06	4304617	4.66074e+06	4958342	4.39273e+06	4.16945e+06	5546505	4.41428e+06	4.40084e+06	6753639	4353562	4475807	3.97745e+06	3.41559e+06	6.47734e+06	3.77101e+06	4478432	annotated+fragment
	15545021	1708	Ethyl hydrogen sulfate	C2H6O4S	0	1.95964e+06	0	1743553	2.84249e+06	1.363e+06	2656831	2.02329e+06	1.2265e+06	1.81082e+06	1.07822e+06	995170	1.3317e+06	1.52895e+06	1.23976e+06	2.24709e+06	1.311e+06	1.40725e+06	1.5131e+06	1.62855e+06	annotated+fragment
	15545022	1708	2-Hydroxyethanesulfonate	C2H6O4S	0	1.95964e+06	0	1743553	2.84249e+06	1.363e+06	2656831	2.02329e+06	1.2265e+06	1.81082e+06	1.07822e+06	995170	1.3317e+06	1.52895e+06	1.23976e+06	2.24709e+06	1.311e+06	1.40725e+06	1.5131e+06	1.62855e+06	annotated+fragment
	15545023	1708	Dimethyl sulfate	C2H6O4S	0	1.95964e+06	0	1743553	2.84249e+06	1.363e+06	2656831	2.02329e+06	1.2265e+06	1.81082e+06	1.07822e+06	995170	1.3317e+06	1.52895e+06	1.23976e+06	2.24709e+06	1.311e+06	1.40725e+06	1.5131e+06	1.62855e+06	annotated+fragment
	15545080	1831	2-Amino-3-hydroxypropanoic acid	C3H7NO3	1.83427e+06	725056	772658	663160	1192045	930780	1835911	608041	894340	855871	538452	895298	769418	703163	596726	770551	1110729	827023	858954	1.03017e+06	annotated+fragment
	15545081	1831	D-Serine	C3H7NO3	1.83427e+06	725056	772658	663160	1192045	930780	1835911	608041	894340	855871	538452	895298	769418	703163	596726	770551	1110729	827023	858954	1.03017e+06	annotated+fragment
	15545124	1953	Pseudouridine	C9H12N2O6	374028	319248	873961	374125	651537	255452	1.18523e+06	518870	244484	248237	224506	313324	174243	248925	207755	235599	242334	299816	252593	276499	annotated+fragment
	15545125	1953	Uridine	C9H12N2O6	374028	319248	873961	374125	651537	255452	1.18523e+06	518870	244484	248237	224506	313324	174243	248925	207755	235599	242334	299816	252593	276499	annotated+fragment
	15545126	1953	Spongouridine	C9H12N2O6	374028	319248	873961	374125	651537	255452	1.18523e+06	518870	244484	248237	224506	313324	174243	248925	207755	235599	242334	299816	252593	276499	annotated+fragment
	15536911	4	3-(N-Nitrosomethylamino)propionitrile	C4H7N3O	174728832	203570368	296068544	217104976	203229520	175515088	397397440	209536112	172354848	150167872	140304528	150673424	150806416	177470176	163478000	162449904	185278672	160703376	188183008	186641104	annotated
	15536917	7	7-Methylguanine	C6H7N5O	757612	671528	1.45812e+06	870625	1.36306e+06	736824	1.75155e+06	895195	651659	560304	619483	544406	334794	622418	571478	547917	871391	565805	669737	478023	annotated
	15536918	7	N2-Methylguanine	C6H7N5O	757612	671528	1.45812e+06	870625	1.36306e+06	736824	1.75155e+06	895195	651659	560304	619483	544406	334794	622418	571478	547917	871391	565805	669737	478023	annotated
	15536919	7	3-Methylguanine	C6H7N5O	757612	671528	1.45812e+06	870625	1.36306e+06	736824	1.75155e+06	895195	651659	560304	619483	544406	334794	622418	571478	547917	871391	565805	669737	478023	annotated
	15536920	7	1-Methylguanine	C6H7N5O	757612	671528	1.45812e+06	870625	1.36306e+06	736824	1.75155e+06	895195	651659	560304	619483	544406	334794	622418	571478	547917	871391	565805	669737	478023	annotated
	15536921	8	5-Methylthio-D-ribose	C6H12O4S	430069	480567	833377	518772	600601	326458	1.32754e+06	508443	402970	421068	360712	349974	315221	351473	342671	344953	329972	344792	439366	433035	annotated
	15536923	11	1,2-Dihydroxy-5-(methylthio)pent-1-en-3-one	C6H10O3S	98388.3	130708	216369	135747	169633	87639.7	296209	125000	104787	110246	77937.1	84044.2	84996.4	114591	78762.7	92659.3	71678.4	73087.6	88898	95299.4	annotated
	15536924	11	1-(Methylsulfanyl)-1-oxopropan-2-yl acetate	C6H10O3S	98388.3	130708	216369	135747	169633	87639.7	296209	125000	104787	110246	77937.1	84044.2	84996.4	114591	78762.7	92659.3	71678.4	73087.6	88898	95299.4	annotated
	15536925	11	2-Oxo-5-methylthiopentanoic acid	C6H10O3S	98388.3	130708	216369	135747	169633	87639.7	296209	125000	104787	110246	77937.1	84044.2	84996.4	114591	78762.7	92659.3	71678.4	73087.6	88898	95299.4	annotated
	15536928	14	5,6-Dihydrothymine	C5H8N2O2	20093330	25505518	4.70017e+06	73059776	42154076	15210331	237490064	9778250	12048536	8763754	5368257	4.89003e+06	3.04778e+06	10648677	12437739	6594682	6.93412e+06	5781441	5816329	10157711	annotated
	15536929	14	Squamolone	C5H8N2O2	20093330	25505518	4.70017e+06	73059776	42154076	15210331	237490064	9778250	12048536	8763754	5368257	4.89003e+06	3.04778e+06	10648677	12437739	6594682	6.93412e+06	5781441	5816329	10157711	annotated
	15536931	14	L-Cyclo(alanylglycyl)	C5H8N2O2	20093330	25505518	4.70017e+06	73059776	42154076	15210331	237490064	9778250	12048536	8763754	5368257	4.89003e+06	3.04778e+06	10648677	12437739	6594682	6.93412e+06	5781441	5816329	10157711	annotated
	15536932	14	pyroglutamine	C5H8N2O2	20093330	25505518	4.70017e+06	73059776	42154076	15210331	237490064	9778250	12048536	8763754	5368257	4.89003e+06	3.04778e+06	10648677	12437739	6594682	6.93412e+06	5781441	5816329	10157711	annotated
	15536936	14	gamma-Amino-gamma-cyanobutanoate	C5H8N2O2	20093330	25505518	4.70017e+06	73059776	42154076	15210331	237490064	9778250	12048536	8763754	5368257	4.89003e+06	3.04778e+06	10648677	12437739	6594682	6.93412e+06	5781441	5816329	10157711	annotated
	15536937	14	2-amino-4-cyano-butanoic acid	C5H8N2O2	20093330	25505518	4.70017e+06	73059776	42154076	15210331	237490064	9778250	12048536	8763754	5368257	4.89003e+06	3.04778e+06	10648677	12437739	6594682	6.93412e+06	5781441	5816329	10157711	annotated
	15536953	16	Gingerenone C	C20H22O4	377704	364833	427478	308391	669673	880242	429141	396514	403358	387569	524478	515233	338447	371009	492602	436757	489282	668918	416884	362914	annotated
	15536954	16	5,5-Diisopropyl-2,2'-dimethylbiphenyl-3,3',4,4'-tetrone	C20H22O4	377704	364833	427478	308391	669673	880242	429141	396514	403358	387569	524478	515233	338447	371009	492602	436757	489282	668918	416884	362914	annotated
	15536955	16	1,2-Dihydrodehydroguaiaretic acid	C20H22O4	377704	364833	427478	308391	669673	880242	429141	396514	403358	387569	524478	515233	338447	371009	492602	436757	489282	668918	416884	362914	annotated
	15536956	16	(+)-Galeon	C20H22O4	377704	364833	427478	308391	669673	880242	429141	396514	403358	387569	524478	515233	338447	371009	492602	436757	489282	668918	416884	362914	annotated
	15536957	16	1-(4-Hydroxy-3-methoxyphenyl)-7-phenyl-3,5-heptanedione	C20H22O4	377704	364833	427478	308391	669673	880242	429141	396514	403358	387569	524478	515233	338447	371009	492602	436757	489282	668918	416884	362914	annotated
	15536958	16	Licarin A	C20H22O4	377704	364833	427478	308391	669673	880242	429141	396514	403358	387569	524478	515233	338447	371009	492602	436757	489282	668918	416884	362914	annotated
	15536959	16	Dehydrodieugenol	C20H22O4	377704	364833	427478	308391	669673	880242	429141	396514	403358	387569	524478	515233	338447	371009	492602	436757	489282	668918	416884	362914	annotated
	15536960	16	Uncinatone	C20H22O4	377704	364833	427478	308391	669673	880242	429141	396514	403358	387569	524478	515233	338447	371009	492602	436757	489282	668918	416884	362914	annotated
	15536961	16	8-(3,3-Dimethylallyl)spatheliachromene	C20H22O4	377704	364833	427478	308391	669673	880242	429141	396514	403358	387569	524478	515233	338447	371009	492602	436757	489282	668918	416884	362914	annotated
	15536962	16	Pulverochromenol	C20H22O4	377704	364833	427478	308391	669673	880242	429141	396514	403358	387569	524478	515233	338447	371009	492602	436757	489282	668918	416884	362914	annotated
	15536963	16	Cyclomillinol	C20H22O4	377704	364833	427478	308391	669673	880242	429141	396514	403358	387569	524478	515233	338447	371009	492602	436757	489282	668918	416884	362914	annotated
	15536964	16	Broussinol	C20H22O4	377704	364833	427478	308391	669673	880242	429141	396514	403358	387569	524478	515233	338447	371009	492602	436757	489282	668918	416884	362914	annotated
	15536965	16	(+)-Acutifolin A	C20H22O4	377704	364833	427478	308391	669673	880242	429141	396514	403358	387569	524478	515233	338447	371009	492602	436757	489282	668918	416884	362914	annotated
	15536966	16	2',4',6'-Trihydroxy-3'-prenyldihydrochalcone	C20H22O4	377704	364833	427478	308391	669673	880242	429141	396514	403358	387569	524478	515233	338447	371009	492602	436757	489282	668918	416884	362914	annotated
	15536967	16	2',6'-Dihydroxy-4'-prenyloxydihydrochalcone	C20H22O4	377704	364833	427478	308391	669673	880242	429141	396514	403358	387569	524478	515233	338447	371009	492602	436757	489282	668918	416884	362914	annotated
	15536968	17	Edetic Acid	C10H16N2O8	111894504	108025392	113286840	117265992	105949632	128514144	130704384	115090040	140636176	123956616	114260408	131364432	120762984	123313320	117024896	124814808	119071736	113808840	123863208	115838232	annotated
	15536994	21	L-Acetylcarnitine	C9H17NO4	9054661	42006644	37107492	32074756	26213562	10027417	102270920	10166185	6329269	9876923	6.40838e+06	4.56429e+06	2.30993e+06	12373523	6.23875e+06	4.43037e+06	7.12249e+06	3.9665e+06	6852716	13651704	annotated
	15536997	21	N-lactoyl-Leucine	C9H17NO4	9054661	42006644	37107492	32074756	26213562	10027417	102270920	10166185	6329269	9876923	6.40838e+06	4.56429e+06	2.30993e+06	12373523	6.23875e+06	4.43037e+06	7.12249e+06	3.9665e+06	6852716	13651704	annotated
	15537003	22	PC(20:3(8Z,11Z,14Z)/18:1(9Z))	C46H84NO8P	49944292	69791112	74710040	71926832	76758528	81355992	59629556	69273544	79323816	76837352	61101828	70282240	86169152	62354136	70284048	65750440	56625472	65319188	70752688	68990824	annotated
	15537004	22	PC(20:3(8Z,11Z,14Z)/18:1(11Z))	C46H84NO8P	49944292	69791112	74710040	71926832	76758528	81355992	59629556	69273544	79323816	76837352	61101828	70282240	86169152	62354136	70284048	65750440	56625472	65319188	70752688	68990824	annotated
	15537005	22	PC(20:2(11Z,14Z)/18:2(9Z,12Z))	C46H84NO8P	49944292	69791112	74710040	71926832	76758528	81355992	59629556	69273544	79323816	76837352	61101828	70282240	86169152	62354136	70284048	65750440	56625472	65319188	70752688	68990824	annotated
	15537006	22	PC(20:1(11Z)/18:3(9Z,12Z,15Z))	C46H84NO8P	49944292	69791112	74710040	71926832	76758528	81355992	59629556	69273544	79323816	76837352	61101828	70282240	86169152	62354136	70284048	65750440	56625472	65319188	70752688	68990824	annotated
	15537007	22	PC(20:1(11Z)/18:3(6Z,9Z,12Z))	C46H84NO8P	49944292	69791112	74710040	71926832	76758528	81355992	59629556	69273544	79323816	76837352	61101828	70282240	86169152	62354136	70284048	65750440	56625472	65319188	70752688	68990824	annotated
	15537008	22	PC(20:3(5Z,8Z,11Z)/18:1(9Z))	C46H84NO8P	49944292	69791112	74710040	71926832	76758528	81355992	59629556	69273544	79323816	76837352	61101828	70282240	86169152	62354136	70284048	65750440	56625472	65319188	70752688	68990824	annotated
	15537009	22	PC(20:3(5Z,8Z,11Z)/18:1(11Z))	C46H84NO8P	49944292	69791112	74710040	71926832	76758528	81355992	59629556	69273544	79323816	76837352	61101828	70282240	86169152	62354136	70284048	65750440	56625472	65319188	70752688	68990824	annotated
	15537011	22	PC(20:4(5Z,8Z,11Z,14Z)/18:0)	C46H84NO8P	49944292	69791112	74710040	71926832	76758528	81355992	59629556	69273544	79323816	76837352	61101828	70282240	86169152	62354136	70284048	65750440	56625472	65319188	70752688	68990824	annotated
	15537012	22	PC(20:4(8Z,11Z,14Z,17Z)/18:0)	C46H84NO8P	49944292	69791112	74710040	71926832	76758528	81355992	59629556	69273544	79323816	76837352	61101828	70282240	86169152	62354136	70284048	65750440	56625472	65319188	70752688	68990824	annotated
	15537013	22	PC(22:4(7Z,10Z,13Z,16Z)/16:0)	C46H84NO8P	49944292	69791112	74710040	71926832	76758528	81355992	59629556	69273544	79323816	76837352	61101828	70282240	86169152	62354136	70284048	65750440	56625472	65319188	70752688	68990824	annotated
	15537016	22	PC(18:0/20:4(8Z,11Z,14Z,17Z))	C46H84NO8P	49944292	69791112	74710040	71926832	76758528	81355992	59629556	69273544	79323816	76837352	61101828	70282240	86169152	62354136	70284048	65750440	56625472	65319188	70752688	68990824	annotated
	15537017	22	PC(18:0/20:4(5Z,8Z,11Z,14Z))	C46H84NO8P	49944292	69791112	74710040	71926832	76758528	81355992	59629556	69273544	79323816	76837352	61101828	70282240	86169152	62354136	70284048	65750440	56625472	65319188	70752688	68990824	annotated
	15537020	22	PC(18:1(11Z)/20:3(8Z,11Z,14Z))	C46H84NO8P	49944292	69791112	74710040	71926832	76758528	81355992	59629556	69273544	79323816	76837352	61101828	70282240	86169152	62354136	70284048	65750440	56625472	65319188	70752688	68990824	annotated
	15537021	22	PC(18:1(11Z)/20:3(5Z,8Z,11Z))	C46H84NO8P	49944292	69791112	74710040	71926832	76758528	81355992	59629556	69273544	79323816	76837352	61101828	70282240	86169152	62354136	70284048	65750440	56625472	65319188	70752688	68990824	annotated
	15537023	22	PC(18:1(9Z)/20:3(8Z,11Z,14Z))	C46H84NO8P	49944292	69791112	74710040	71926832	76758528	81355992	59629556	69273544	79323816	76837352	61101828	70282240	86169152	62354136	70284048	65750440	56625472	65319188	70752688	68990824	annotated
	15537024	22	PC(18:1(9Z)/20:3(5Z,8Z,11Z))	C46H84NO8P	49944292	69791112	74710040	71926832	76758528	81355992	59629556	69273544	79323816	76837352	61101828	70282240	86169152	62354136	70284048	65750440	56625472	65319188	70752688	68990824	annotated
	15537026	22	PC(18:3(6Z,9Z,12Z)/20:1(11Z))	C46H84NO8P	49944292	69791112	74710040	71926832	76758528	81355992	59629556	69273544	79323816	76837352	61101828	70282240	86169152	62354136	70284048	65750440	56625472	65319188	70752688	68990824	annotated
	15537027	22	PC(18:2(9Z,12Z)/20:2(11Z,14Z))	C46H84NO8P	49944292	69791112	74710040	71926832	76758528	81355992	59629556	69273544	79323816	76837352	61101828	70282240	86169152	62354136	70284048	65750440	56625472	65319188	70752688	68990824	annotated
	15537028	22	PC(18:3(9Z,12Z,15Z)/20:1(11Z))	C46H84NO8P	49944292	69791112	74710040	71926832	76758528	81355992	59629556	69273544	79323816	76837352	61101828	70282240	86169152	62354136	70284048	65750440	56625472	65319188	70752688	68990824	annotated
	15537029	22	PC(18:4(6Z,9Z,12Z,15Z)/20:0)	C46H84NO8P	49944292	69791112	74710040	71926832	76758528	81355992	59629556	69273544	79323816	76837352	61101828	70282240	86169152	62354136	70284048	65750440	56625472	65319188	70752688	68990824	annotated
	15537031	22	PC(20:0/18:4(6Z,9Z,12Z,15Z))	C46H84NO8P	49944292	69791112	74710040	71926832	76758528	81355992	59629556	69273544	79323816	76837352	61101828	70282240	86169152	62354136	70284048	65750440	56625472	65319188	70752688	68990824	annotated
	15537034	22	PC(16:0/22:4(7Z,10Z,13Z,16Z))	C46H84NO8P	49944292	69791112	74710040	71926832	76758528	81355992	59629556	69273544	79323816	76837352	61101828	70282240	86169152	62354136	70284048	65750440	56625472	65319188	70752688	68990824	annotated
	15537048	22	PE(22:4(7Z,10Z,13Z,16Z)/19:0)	C46H84NO8P	49944292	69791112	74710040	71926832	76758528	81355992	59629556	69273544	79323816	76837352	61101828	70282240	86169152	62354136	70284048	65750440	56625472	65319188	70752688	68990824	annotated
	15537050	22	PE(21:0/20:4(5Z,8Z,11Z,14Z))	C46H84NO8P	49944292	69791112	74710040	71926832	76758528	81355992	59629556	69273544	79323816	76837352	61101828	70282240	86169152	62354136	70284048	65750440	56625472	65319188	70752688	68990824	annotated
	15537052	22	PC(18:0/20:4(8Z,10Z,12Z,14Z))	C46H84NO8P	49944292	69791112	74710040	71926832	76758528	81355992	59629556	69273544	79323816	76837352	61101828	70282240	86169152	62354136	70284048	65750440	56625472	65319188	70752688	68990824	annotated
	15537065	22	PE(19:0/22:4(7Z,10Z,13Z,16Z))	C46H84NO8P	49944292	69791112	74710040	71926832	76758528	81355992	59629556	69273544	79323816	76837352	61101828	70282240	86169152	62354136	70284048	65750440	56625472	65319188	70752688	68990824	annotated
	15537075	22	PE(20:4(5Z,8Z,11Z,14Z)/21:0)	C46H84NO8P	49944292	69791112	74710040	71926832	76758528	81355992	59629556	69273544	79323816	76837352	61101828	70282240	86169152	62354136	70284048	65750440	56625472	65319188	70752688	68990824	annotated
	15537095	24	PC(18:1(9Z)/18:1(9Z))	C44H84NO8P	52481268	33017408	59355656	44677296	44462496	34399716	66528800	39176760	54211980	51847720	45187532	57416052	44627720	38804104	47163600	40698340	48393104	61391764	44255684	41793840	annotated
	15537099	24	PC(20:2(11Z,14Z)/16:0)	C44H84NO8P	52481268	33017408	59355656	44677296	44462496	34399716	66528800	39176760	54211980	51847720	45187532	57416052	44627720	38804104	47163600	40698340	48393104	61391764	44255684	41793840	annotated
	15537100	24	PC(22:1(13Z)/14:1(9Z))	C44H84NO8P	52481268	33017408	59355656	44677296	44462496	34399716	66528800	39176760	54211980	51847720	45187532	57416052	44627720	38804104	47163600	40698340	48393104	61391764	44255684	41793840	annotated
	15537101	24	PC(22:2(13Z,16Z)/14:0)	C44H84NO8P	52481268	33017408	59355656	44677296	44462496	34399716	66528800	39176760	54211980	51847720	45187532	57416052	44627720	38804104	47163600	40698340	48393104	61391764	44255684	41793840	annotated
	15537102	24	PC(16:1(9Z)/20:1(11Z))	C44H84NO8P	52481268	33017408	59355656	44677296	44462496	34399716	66528800	39176760	54211980	51847720	45187532	57416052	44627720	38804104	47163600	40698340	48393104	61391764	44255684	41793840	annotated
	15537103	24	PC(18:0/18:2(9Z,12Z))	C44H84NO8P	52481268	33017408	59355656	44677296	44462496	34399716	66528800	39176760	54211980	51847720	45187532	57416052	44627720	38804104	47163600	40698340	48393104	61391764	44255684	41793840	annotated
	15537104	24	PC(18:1(11Z)/18:1(9Z))	C44H84NO8P	52481268	33017408	59355656	44677296	44462496	34399716	66528800	39176760	54211980	51847720	45187532	57416052	44627720	38804104	47163600	40698340	48393104	61391764	44255684	41793840	annotated
	15537105	24	PC(18:1(11Z)/18:1(11Z))	C44H84NO8P	52481268	33017408	59355656	44677296	44462496	34399716	66528800	39176760	54211980	51847720	45187532	57416052	44627720	38804104	47163600	40698340	48393104	61391764	44255684	41793840	annotated
	15537106	24	PC(18:2(9Z,12Z)/18:0)	C44H84NO8P	52481268	33017408	59355656	44677296	44462496	34399716	66528800	39176760	54211980	51847720	45187532	57416052	44627720	38804104	47163600	40698340	48393104	61391764	44255684	41793840	annotated
	15537107	24	PC(18:1(9Z)/18:1(11Z))	C44H84NO8P	52481268	33017408	59355656	44677296	44462496	34399716	66528800	39176760	54211980	51847720	45187532	57416052	44627720	38804104	47163600	40698340	48393104	61391764	44255684	41793840	annotated
	15537108	24	PC(20:1(11Z)/16:1(9Z))	C44H84NO8P	52481268	33017408	59355656	44677296	44462496	34399716	66528800	39176760	54211980	51847720	45187532	57416052	44627720	38804104	47163600	40698340	48393104	61391764	44255684	41793840	annotated
	15537109	24	PC(18:1(9Z)/18:1(9Z))	C44H84NO8P	52481268	33017408	59355656	44677296	44462496	34399716	66528800	39176760	54211980	51847720	45187532	57416052	44627720	38804104	47163600	40698340	48393104	61391764	44255684	41793840	annotated
	15537110	24	PC(14:1(9Z)/22:1(13Z))	C44H84NO8P	52481268	33017408	59355656	44677296	44462496	34399716	66528800	39176760	54211980	51847720	45187532	57416052	44627720	38804104	47163600	40698340	48393104	61391764	44255684	41793840	annotated
	15537111	24	PC(16:0/20:2(11Z,14Z))	C44H84NO8P	52481268	33017408	59355656	44677296	44462496	34399716	66528800	39176760	54211980	51847720	45187532	57416052	44627720	38804104	47163600	40698340	48393104	61391764	44255684	41793840	annotated
	15537118	24	PC(14:0/22:2(13Z,16Z))	C44H84NO8P	52481268	33017408	59355656	44677296	44462496	34399716	66528800	39176760	54211980	51847720	45187532	57416052	44627720	38804104	47163600	40698340	48393104	61391764	44255684	41793840	annotated
	15537128	24	PC(22:1(11Z)/14:1(9Z))	C44H84NO8P	52481268	33017408	59355656	44677296	44462496	34399716	66528800	39176760	54211980	51847720	45187532	57416052	44627720	38804104	47163600	40698340	48393104	61391764	44255684	41793840	annotated
	15537131	24	PE(22:1(11Z)/17:1(9Z))	C44H84NO8P	52481268	33017408	59355656	44677296	44462496	34399716	66528800	39176760	54211980	51847720	45187532	57416052	44627720	38804104	47163600	40698340	48393104	61391764	44255684	41793840	annotated
	15537132	24	PE(22:2(13Z,16Z)/17:0)	C44H84NO8P	52481268	33017408	59355656	44677296	44462496	34399716	66528800	39176760	54211980	51847720	45187532	57416052	44627720	38804104	47163600	40698340	48393104	61391764	44255684	41793840	annotated
	15537133	24	PE(21:0/18:2(9Z,12Z))	C44H84NO8P	52481268	33017408	59355656	44677296	44462496	34399716	66528800	39176760	54211980	51847720	45187532	57416052	44627720	38804104	47163600	40698340	48393104	61391764	44255684	41793840	annotated
	15537134	24	PE(22:0/17:2(9Z,12Z))	C44H84NO8P	52481268	33017408	59355656	44677296	44462496	34399716	66528800	39176760	54211980	51847720	45187532	57416052	44627720	38804104	47163600	40698340	48393104	61391764	44255684	41793840	annotated
	15537135	24	PC(18:1(10Z)/18:1(10Z))	C44H84NO8P	52481268	33017408	59355656	44677296	44462496	34399716	66528800	39176760	54211980	51847720	45187532	57416052	44627720	38804104	47163600	40698340	48393104	61391764	44255684	41793840	annotated
	15537136	24	PC(18:1(11E)/18:1(11E))	C44H84NO8P	52481268	33017408	59355656	44677296	44462496	34399716	66528800	39176760	54211980	51847720	45187532	57416052	44627720	38804104	47163600	40698340	48393104	61391764	44255684	41793840	annotated
	15537137	24	PC(18:1(12Z)/18:1(12Z))	C44H84NO8P	52481268	33017408	59355656	44677296	44462496	34399716	66528800	39176760	54211980	51847720	45187532	57416052	44627720	38804104	47163600	40698340	48393104	61391764	44255684	41793840	annotated
	15537138	24	PC(18:1(7Z)/18:1(7Z))	C44H84NO8P	52481268	33017408	59355656	44677296	44462496	34399716	66528800	39176760	54211980	51847720	45187532	57416052	44627720	38804104	47163600	40698340	48393104	61391764	44255684	41793840	annotated
	15537139	24	PC(18:1(9E)/18:1(9E))	C44H84NO8P	52481268	33017408	59355656	44677296	44462496	34399716	66528800	39176760	54211980	51847720	45187532	57416052	44627720	38804104	47163600	40698340	48393104	61391764	44255684	41793840	annotated
	15537140	24	PC(18:1(8Z)/18:1(8Z))	C44H84NO8P	52481268	33017408	59355656	44677296	44462496	34399716	66528800	39176760	54211980	51847720	45187532	57416052	44627720	38804104	47163600	40698340	48393104	61391764	44255684	41793840	annotated
	15537141	24	PC(18:1(14Z)/18:1(14Z))	C44H84NO8P	52481268	33017408	59355656	44677296	44462496	34399716	66528800	39176760	54211980	51847720	45187532	57416052	44627720	38804104	47163600	40698340	48393104	61391764	44255684	41793840	annotated
	15537142	24	PC(18:1(13Z)/18:1(13Z))	C44H84NO8P	52481268	33017408	59355656	44677296	44462496	34399716	66528800	39176760	54211980	51847720	45187532	57416052	44627720	38804104	47163600	40698340	48393104	61391764	44255684	41793840	annotated
	15537143	24	PC(18:1(17Z)/18:1(17Z))	C44H84NO8P	52481268	33017408	59355656	44677296	44462496	34399716	66528800	39176760	54211980	51847720	45187532	57416052	44627720	38804104	47163600	40698340	48393104	61391764	44255684	41793840	annotated
	15537144	24	PC(18:1(16Z)/18:1(16Z))	C44H84NO8P	52481268	33017408	59355656	44677296	44462496	34399716	66528800	39176760	54211980	51847720	45187532	57416052	44627720	38804104	47163600	40698340	48393104	61391764	44255684	41793840	annotated
	15537145	24	PC(18:1(15Z)/18:1(15Z))	C44H84NO8P	52481268	33017408	59355656	44677296	44462496	34399716	66528800	39176760	54211980	51847720	45187532	57416052	44627720	38804104	47163600	40698340	48393104	61391764	44255684	41793840	annotated
	15537146	24	PC(18:1(2Z)/18:1(2Z))	C44H84NO8P	52481268	33017408	59355656	44677296	44462496	34399716	66528800	39176760	54211980	51847720	45187532	57416052	44627720	38804104	47163600	40698340	48393104	61391764	44255684	41793840	annotated
	15537147	24	PC(18:1(5Z)/18:1(5Z))	C44H84NO8P	52481268	33017408	59355656	44677296	44462496	34399716	66528800	39176760	54211980	51847720	45187532	57416052	44627720	38804104	47163600	40698340	48393104	61391764	44255684	41793840	annotated
	15537148	24	PC(18:1(3Z)/18:1(3Z))	C44H84NO8P	52481268	33017408	59355656	44677296	44462496	34399716	66528800	39176760	54211980	51847720	45187532	57416052	44627720	38804104	47163600	40698340	48393104	61391764	44255684	41793840	annotated
	15537149	24	PC(18:1(6Z)/18:1(6Z))	C44H84NO8P	52481268	33017408	59355656	44677296	44462496	34399716	66528800	39176760	54211980	51847720	45187532	57416052	44627720	38804104	47163600	40698340	48393104	61391764	44255684	41793840	annotated
	15537150	24	PC(18:1(6E)/18:1(6E))	C44H84NO8P	52481268	33017408	59355656	44677296	44462496	34399716	66528800	39176760	54211980	51847720	45187532	57416052	44627720	38804104	47163600	40698340	48393104	61391764	44255684	41793840	annotated
	15537151	24	PC(18:0/18:2(6Z,9Z))	C44H84NO8P	52481268	33017408	59355656	44677296	44462496	34399716	66528800	39176760	54211980	51847720	45187532	57416052	44627720	38804104	47163600	40698340	48393104	61391764	44255684	41793840	annotated
	15537152	24	PC(18:0/18:2(2E,4E))	C44H84NO8P	52481268	33017408	59355656	44677296	44462496	34399716	66528800	39176760	54211980	51847720	45187532	57416052	44627720	38804104	47163600	40698340	48393104	61391764	44255684	41793840	annotated
	15537153	24	PC(18:0/18:2(10Z,12Z))	C44H84NO8P	52481268	33017408	59355656	44677296	44462496	34399716	66528800	39176760	54211980	51847720	45187532	57416052	44627720	38804104	47163600	40698340	48393104	61391764	44255684	41793840	annotated
	15537154	24	PC(18:1(4Z)/18:1(4Z))	C44H84NO8P	52481268	33017408	59355656	44677296	44462496	34399716	66528800	39176760	54211980	51847720	45187532	57416052	44627720	38804104	47163600	40698340	48393104	61391764	44255684	41793840	annotated
	15537155	24	PC(17:1(9Z)/19:1(9Z))	C44H84NO8P	52481268	33017408	59355656	44677296	44462496	34399716	66528800	39176760	54211980	51847720	45187532	57416052	44627720	38804104	47163600	40698340	48393104	61391764	44255684	41793840	annotated
	15537156	24	PC(17:2(9Z,12Z)/19:0)	C44H84NO8P	52481268	33017408	59355656	44677296	44462496	34399716	66528800	39176760	54211980	51847720	45187532	57416052	44627720	38804104	47163600	40698340	48393104	61391764	44255684	41793840	annotated
	15537157	24	PC(14:1(9Z)/22:1(11Z))	C44H84NO8P	52481268	33017408	59355656	44677296	44462496	34399716	66528800	39176760	54211980	51847720	45187532	57416052	44627720	38804104	47163600	40698340	48393104	61391764	44255684	41793840	annotated
	15537158	24	PE(18:2(9Z,12Z)/21:0)	C44H84NO8P	52481268	33017408	59355656	44677296	44462496	34399716	66528800	39176760	54211980	51847720	45187532	57416052	44627720	38804104	47163600	40698340	48393104	61391764	44255684	41793840	annotated
	15537159	24	PE(17:2(9Z,12Z)/22:0)	C44H84NO8P	52481268	33017408	59355656	44677296	44462496	34399716	66528800	39176760	54211980	51847720	45187532	57416052	44627720	38804104	47163600	40698340	48393104	61391764	44255684	41793840	annotated
	15537160	24	PE(19:0/20:2(11Z,14Z))	C44H84NO8P	52481268	33017408	59355656	44677296	44462496	34399716	66528800	39176760	54211980	51847720	45187532	57416052	44627720	38804104	47163600	40698340	48393104	61391764	44255684	41793840	annotated
	15537161	24	PE(17:0/22:2(13Z,16Z))	C44H84NO8P	52481268	33017408	59355656	44677296	44462496	34399716	66528800	39176760	54211980	51847720	45187532	57416052	44627720	38804104	47163600	40698340	48393104	61391764	44255684	41793840	annotated
	15537162	24	PE(17:1(9Z)/22:1(11Z))	C44H84NO8P	52481268	33017408	59355656	44677296	44462496	34399716	66528800	39176760	54211980	51847720	45187532	57416052	44627720	38804104	47163600	40698340	48393104	61391764	44255684	41793840	annotated
	15537163	24	PC(19:1(9Z)/17:1(9Z))	C44H84NO8P	52481268	33017408	59355656	44677296	44462496	34399716	66528800	39176760	54211980	51847720	45187532	57416052	44627720	38804104	47163600	40698340	48393104	61391764	44255684	41793840	annotated
	15537164	24	PC(19:0/17:2(9Z,12Z))	C44H84NO8P	52481268	33017408	59355656	44677296	44462496	34399716	66528800	39176760	54211980	51847720	45187532	57416052	44627720	38804104	47163600	40698340	48393104	61391764	44255684	41793840	annotated
	15537165	24	PE(20:2(11Z,14Z)/19:0)	C44H84NO8P	52481268	33017408	59355656	44677296	44462496	34399716	66528800	39176760	54211980	51847720	45187532	57416052	44627720	38804104	47163600	40698340	48393104	61391764	44255684	41793840	annotated
	15537166	24	PE(19:1(9Z)/20:1(11Z))	C44H84NO8P	52481268	33017408	59355656	44677296	44462496	34399716	66528800	39176760	54211980	51847720	45187532	57416052	44627720	38804104	47163600	40698340	48393104	61391764	44255684	41793840	annotated
	15537167	24	PE(20:1(11Z)/19:1(9Z))	C44H84NO8P	52481268	33017408	59355656	44677296	44462496	34399716	66528800	39176760	54211980	51847720	45187532	57416052	44627720	38804104	47163600	40698340	48393104	61391764	44255684	41793840	annotated
	15537214	29	PC(16:0/0:0)	C24H50NO7P	26778714	59014872	50378236	33956532	60351676	40397340	37859492	62392164	50412048	38844248	37244072	46477100	47139052	43316140	47069784	41439328	44064336	40383708	37838056	40316468	annotated
	15537238	29	PC(O-14:0/2:0)	C24H50NO7P	26778714	59014872	50378236	33956532	60351676	40397340	37859492	62392164	50412048	38844248	37244072	46477100	47139052	43316140	47069784	41439328	44064336	40383708	37838056	40316468	annotated
	15537239	29	PC(0:0/16:0)	C24H50NO7P	26778714	59014872	50378236	33956532	60351676	40397340	37859492	62392164	50412048	38844248	37244072	46477100	47139052	43316140	47069784	41439328	44064336	40383708	37838056	40316468	annotated
	15537240	29	PC(16:0/0:0)[rac]	C24H50NO7P	26778714	59014872	50378236	33956532	60351676	40397340	37859492	62392164	50412048	38844248	37244072	46477100	47139052	43316140	47069784	41439328	44064336	40383708	37838056	40316468	annotated
	15537266	29	PE(19:0/0:0)	C24H50NO7P	26778714	59014872	50378236	33956532	60351676	40397340	37859492	62392164	50412048	38844248	37244072	46477100	47139052	43316140	47069784	41439328	44064336	40383708	37838056	40316468	annotated
	15537283	31	PC(P-18:0/0:0)	C26H54NO6P	291791	576797	529411	218121	464045	321945	297176	762113	452954	400745	267385	419491	280606	280824	310418	404073	287813	370877	293930	280134	annotated
	15537291	31	PC(O-18:1(11Z)/0:0)	C26H54NO6P	291791	576797	529411	218121	464045	321945	297176	762113	452954	400745	267385	419491	280606	280824	310418	404073	287813	370877	293930	280134	annotated
	15537292	31	PC(O-18:1(9Z)/0:0)	C26H54NO6P	291791	576797	529411	218121	464045	321945	297176	762113	452954	400745	267385	419491	280606	280824	310418	404073	287813	370877	293930	280134	annotated
	15537294	31	PC(O-18:1(1E)/0:0)	C26H54NO6P	291791	576797	529411	218121	464045	321945	297176	762113	452954	400745	267385	419491	280606	280824	310418	404073	287813	370877	293930	280134	annotated
	15537296	34	Inosine 2',3'-cyclic phosphate	C10H11N4O7P	42193424	42635276	37945096	29851432	27059528	22422228	32233054	31916178	52550576	43631604	22718262	24551420	22092404	24754066	23434224	24478246	44292244	22681302	29017404	34847536	annotated
	15537297	34	Blighinone	C16H10O8	42193424	42635276	37945096	29851432	27059528	22422228	32233054	31916178	52550576	43631604	22718262	24551420	22092404	24754066	23434224	24478246	44292244	22681302	29017404	34847536	annotated
	15537298	34	2,8-Di-O-methylellagic acid	C16H10O8	42193424	42635276	37945096	29851432	27059528	22422228	32233054	31916178	52550576	43631604	22718262	24551420	22092404	24754066	23434224	24478246	44292244	22681302	29017404	34847536	annotated
	15537299	34	2,3-Di-O-methylellagic acid	C16H10O8	42193424	42635276	37945096	29851432	27059528	22422228	32233054	31916178	52550576	43631604	22718262	24551420	22092404	24754066	23434224	24478246	44292244	22681302	29017404	34847536	annotated
	15537300	34	3',5'-Cyclic IMP	C10H11N4O7P	42193424	42635276	37945096	29851432	27059528	22422228	32233054	31916178	52550576	43631604	22718262	24551420	22092404	24754066	23434224	24478246	44292244	22681302	29017404	34847536	annotated
	15537308	38	PE-NMe(18:1(9Z)/18:1(9Z))	C42H80NO8P	35881688	36693528	47244892	33206402	22912372	30177568	49779384	32205336	43616212	47546768	41165360	43892340	35423620	30704168	44481680	35685628	48711420	51382996	34515676	29278108	annotated
	15537309	38	PE(22:2(13Z,16Z)/15:0)	C42H80NO8P	35881688	36693528	47244892	33206402	22912372	30177568	49779384	32205336	43616212	47546768	41165360	43892340	35423620	30704168	44481680	35685628	48711420	51382996	34515676	29278108	annotated
	15537310	38	PE(15:0/22:2(13Z,16Z))	C42H80NO8P	35881688	36693528	47244892	33206402	22912372	30177568	49779384	32205336	43616212	47546768	41165360	43892340	35423620	30704168	44481680	35685628	48711420	51382996	34515676	29278108	annotated
	15537318	38	PC(20:2(11Z,14Z)/14:0)	C42H80NO8P	35881688	36693528	47244892	33206402	22912372	30177568	49779384	32205336	43616212	47546768	41165360	43892340	35423620	30704168	44481680	35685628	48711420	51382996	34515676	29278108	annotated
	15537319	38	PC(16:1(9Z)/18:1(9Z))	C42H80NO8P	35881688	36693528	47244892	33206402	22912372	30177568	49779384	32205336	43616212	47546768	41165360	43892340	35423620	30704168	44481680	35685628	48711420	51382996	34515676	29278108	annotated
	15537320	38	PC(16:1(9Z)/18:1(11Z))	C42H80NO8P	35881688	36693528	47244892	33206402	22912372	30177568	49779384	32205336	43616212	47546768	41165360	43892340	35423620	30704168	44481680	35685628	48711420	51382996	34515676	29278108	annotated
	15537321	38	PC(18:1(11Z)/16:1(9Z))	C42H80NO8P	35881688	36693528	47244892	33206402	22912372	30177568	49779384	32205336	43616212	47546768	41165360	43892340	35423620	30704168	44481680	35685628	48711420	51382996	34515676	29278108	annotated
	15537322	38	PC(18:2(9Z,12Z)/16:0)	C42H80NO8P	35881688	36693528	47244892	33206402	22912372	30177568	49779384	32205336	43616212	47546768	41165360	43892340	35423620	30704168	44481680	35685628	48711420	51382996	34515676	29278108	annotated
	15537323	38	PC(18:1(9Z)/16:1(9Z))	C42H80NO8P	35881688	36693528	47244892	33206402	22912372	30177568	49779384	32205336	43616212	47546768	41165360	43892340	35423620	30704168	44481680	35685628	48711420	51382996	34515676	29278108	annotated
	15537324	38	PC(20:1(11Z)/14:1(9Z))	C42H80NO8P	35881688	36693528	47244892	33206402	22912372	30177568	49779384	32205336	43616212	47546768	41165360	43892340	35423620	30704168	44481680	35685628	48711420	51382996	34515676	29278108	annotated
	15537325	38	PC(14:1(9Z)/20:1(11Z))	C42H80NO8P	35881688	36693528	47244892	33206402	22912372	30177568	49779384	32205336	43616212	47546768	41165360	43892340	35423620	30704168	44481680	35685628	48711420	51382996	34515676	29278108	annotated
	15537326	38	PC(16:0/18:2(9Z,12Z))	C42H80NO8P	35881688	36693528	47244892	33206402	22912372	30177568	49779384	32205336	43616212	47546768	41165360	43892340	35423620	30704168	44481680	35685628	48711420	51382996	34515676	29278108	annotated
	15537336	38	PC(14:0/20:2(11Z,14Z))	C42H80NO8P	35881688	36693528	47244892	33206402	22912372	30177568	49779384	32205336	43616212	47546768	41165360	43892340	35423620	30704168	44481680	35685628	48711420	51382996	34515676	29278108	annotated
	15537352	38	PE(22:1(11Z)/15:1(9Z))	C42H80NO8P	35881688	36693528	47244892	33206402	22912372	30177568	49779384	32205336	43616212	47546768	41165360	43892340	35423620	30704168	44481680	35685628	48711420	51382996	34515676	29278108	annotated
	15537353	38	PC(22:2(13Z,16Z)/12:0)	C42H80NO8P	35881688	36693528	47244892	33206402	22912372	30177568	49779384	32205336	43616212	47546768	41165360	43892340	35423620	30704168	44481680	35685628	48711420	51382996	34515676	29278108	annotated
	15537354	38	PC(17:1(9Z)/17:1(9Z))	C42H80NO8P	35881688	36693528	47244892	33206402	22912372	30177568	49779384	32205336	43616212	47546768	41165360	43892340	35423620	30704168	44481680	35685628	48711420	51382996	34515676	29278108	annotated
	15537355	38	PC(17:1(10Z)/17:1(10Z))	C42H80NO8P	35881688	36693528	47244892	33206402	22912372	30177568	49779384	32205336	43616212	47546768	41165360	43892340	35423620	30704168	44481680	35685628	48711420	51382996	34515676	29278108	annotated
	15537356	38	PC(18:0/16:2(2E,4E))	C42H80NO8P	35881688	36693528	47244892	33206402	22912372	30177568	49779384	32205336	43616212	47546768	41165360	43892340	35423620	30704168	44481680	35685628	48711420	51382996	34515676	29278108	annotated
	15537357	38	PC(18:2(2E,4E)/16:0)	C42H80NO8P	35881688	36693528	47244892	33206402	22912372	30177568	49779384	32205336	43616212	47546768	41165360	43892340	35423620	30704168	44481680	35685628	48711420	51382996	34515676	29278108	annotated
	15537358	38	PC(18:2(6Z,9Z)/16:0)	C42H80NO8P	35881688	36693528	47244892	33206402	22912372	30177568	49779384	32205336	43616212	47546768	41165360	43892340	35423620	30704168	44481680	35685628	48711420	51382996	34515676	29278108	annotated
	15537359	38	PC(16:1(2Z)/18:1(9Z))	C42H80NO8P	35881688	36693528	47244892	33206402	22912372	30177568	49779384	32205336	43616212	47546768	41165360	43892340	35423620	30704168	44481680	35685628	48711420	51382996	34515676	29278108	annotated
	15537360	38	PC(16:0/18:2(9E,12E))	C42H80NO8P	35881688	36693528	47244892	33206402	22912372	30177568	49779384	32205336	43616212	47546768	41165360	43892340	35423620	30704168	44481680	35685628	48711420	51382996	34515676	29278108	annotated
	15537361	38	PC(16:0/18:2(9E,11Z))	C42H80NO8P	35881688	36693528	47244892	33206402	22912372	30177568	49779384	32205336	43616212	47546768	41165360	43892340	35423620	30704168	44481680	35685628	48711420	51382996	34515676	29278108	annotated
	15537362	38	PC(16:0/18:2(9E,11E))	C42H80NO8P	35881688	36693528	47244892	33206402	22912372	30177568	49779384	32205336	43616212	47546768	41165360	43892340	35423620	30704168	44481680	35685628	48711420	51382996	34515676	29278108	annotated
	15537363	38	PC(16:0/18:2(11Z,13Z))	C42H80NO8P	35881688	36693528	47244892	33206402	22912372	30177568	49779384	32205336	43616212	47546768	41165360	43892340	35423620	30704168	44481680	35685628	48711420	51382996	34515676	29278108	annotated
	15537364	38	PC(16:0/18:2(10E,12Z))	C42H80NO8P	35881688	36693528	47244892	33206402	22912372	30177568	49779384	32205336	43616212	47546768	41165360	43892340	35423620	30704168	44481680	35685628	48711420	51382996	34515676	29278108	annotated
	15537365	38	PC(16:0/18:2(6Z,9Z))	C42H80NO8P	35881688	36693528	47244892	33206402	22912372	30177568	49779384	32205336	43616212	47546768	41165360	43892340	35423620	30704168	44481680	35685628	48711420	51382996	34515676	29278108	annotated
	15537366	38	PC(16:0/18:2(2Z,4Z))	C42H80NO8P	35881688	36693528	47244892	33206402	22912372	30177568	49779384	32205336	43616212	47546768	41165360	43892340	35423620	30704168	44481680	35685628	48711420	51382996	34515676	29278108	annotated
	15537367	38	PC(16:0/18:2(2E,4E))	C42H80NO8P	35881688	36693528	47244892	33206402	22912372	30177568	49779384	32205336	43616212	47546768	41165360	43892340	35423620	30704168	44481680	35685628	48711420	51382996	34515676	29278108	annotated
	15537368	38	PC(12:0/22:2(13Z,16Z))	C42H80NO8P	35881688	36693528	47244892	33206402	22912372	30177568	49779384	32205336	43616212	47546768	41165360	43892340	35423620	30704168	44481680	35685628	48711420	51382996	34515676	29278108	annotated
	15537369	38	PC(17:0/17:2(9Z,12Z))	C42H80NO8P	35881688	36693528	47244892	33206402	22912372	30177568	49779384	32205336	43616212	47546768	41165360	43892340	35423620	30704168	44481680	35685628	48711420	51382996	34515676	29278108	annotated
	15537370	38	PC(17:2(9Z,12Z)/17:0)	C42H80NO8P	35881688	36693528	47244892	33206402	22912372	30177568	49779384	32205336	43616212	47546768	41165360	43892340	35423620	30704168	44481680	35685628	48711420	51382996	34515676	29278108	annotated
	15537371	38	PC(15:1(9Z)/19:1(9Z))	C42H80NO8P	35881688	36693528	47244892	33206402	22912372	30177568	49779384	32205336	43616212	47546768	41165360	43892340	35423620	30704168	44481680	35685628	48711420	51382996	34515676	29278108	annotated
	15537372	38	PE-NMe(18:1(9E)/18:1(9E))	C42H80NO8P	35881688	36693528	47244892	33206402	22912372	30177568	49779384	32205336	43616212	47546768	41165360	43892340	35423620	30704168	44481680	35685628	48711420	51382996	34515676	29278108	annotated
	15537373	38	PE(18:1(9Z)/19:1(9Z))	C42H80NO8P	35881688	36693528	47244892	33206402	22912372	30177568	49779384	32205336	43616212	47546768	41165360	43892340	35423620	30704168	44481680	35685628	48711420	51382996	34515676	29278108	annotated
	15537374	38	PE(18:2(9Z,12Z)/19:0)	C42H80NO8P	35881688	36693528	47244892	33206402	22912372	30177568	49779384	32205336	43616212	47546768	41165360	43892340	35423620	30704168	44481680	35685628	48711420	51382996	34515676	29278108	annotated
	15537375	38	PE(17:2(9Z,12Z)/20:0)	C42H80NO8P	35881688	36693528	47244892	33206402	22912372	30177568	49779384	32205336	43616212	47546768	41165360	43892340	35423620	30704168	44481680	35685628	48711420	51382996	34515676	29278108	annotated
	15537376	38	PE(19:0/18:2(9Z,12Z))	C42H80NO8P	35881688	36693528	47244892	33206402	22912372	30177568	49779384	32205336	43616212	47546768	41165360	43892340	35423620	30704168	44481680	35685628	48711420	51382996	34515676	29278108	annotated
	15537377	38	PE(17:0/20:2(11Z,14Z))	C42H80NO8P	35881688	36693528	47244892	33206402	22912372	30177568	49779384	32205336	43616212	47546768	41165360	43892340	35423620	30704168	44481680	35685628	48711420	51382996	34515676	29278108	annotated
	15537378	38	PE(17:1(9Z)/20:1(11Z))	C42H80NO8P	35881688	36693528	47244892	33206402	22912372	30177568	49779384	32205336	43616212	47546768	41165360	43892340	35423620	30704168	44481680	35685628	48711420	51382996	34515676	29278108	annotated
	15537379	38	PE(15:1(9Z)/22:1(11Z))	C42H80NO8P	35881688	36693528	47244892	33206402	22912372	30177568	49779384	32205336	43616212	47546768	41165360	43892340	35423620	30704168	44481680	35685628	48711420	51382996	34515676	29278108	annotated
	15537380	38	PC(19:1(9Z)/15:1(9Z))	C42H80NO8P	35881688	36693528	47244892	33206402	22912372	30177568	49779384	32205336	43616212	47546768	41165360	43892340	35423620	30704168	44481680	35685628	48711420	51382996	34515676	29278108	annotated
	15537381	38	PE(20:2(11Z,14Z)/17:0)	C42H80NO8P	35881688	36693528	47244892	33206402	22912372	30177568	49779384	32205336	43616212	47546768	41165360	43892340	35423620	30704168	44481680	35685628	48711420	51382996	34515676	29278108	annotated
	15537382	38	PE(19:1(9Z)/18:1(9Z))	C42H80NO8P	35881688	36693528	47244892	33206402	22912372	30177568	49779384	32205336	43616212	47546768	41165360	43892340	35423620	30704168	44481680	35685628	48711420	51382996	34515676	29278108	annotated
	15537383	38	PE(20:0/17:2(9Z,12Z))	C42H80NO8P	35881688	36693528	47244892	33206402	22912372	30177568	49779384	32205336	43616212	47546768	41165360	43892340	35423620	30704168	44481680	35685628	48711420	51382996	34515676	29278108	annotated
	15537384	38	PE(20:1(11Z)/17:1(9Z))	C42H80NO8P	35881688	36693528	47244892	33206402	22912372	30177568	49779384	32205336	43616212	47546768	41165360	43892340	35423620	30704168	44481680	35685628	48711420	51382996	34515676	29278108	annotated
	15537389	39	PC(20:2(11Z,14Z)/16:1(9Z))	C44H82NO8P	15331833	11226272	15313702	12142014	11288345	13000563	18546350	11825734	17419656	15375792	14390892	16000686	14987894	13178190	15735560	16046223	17470508	17269544	15241382	14786375	annotated
	15537390	39	PC(20:3(5Z,8Z,11Z)/16:0)	C44H82NO8P	15331833	11226272	15313702	12142014	11288345	13000563	18546350	11825734	17419656	15375792	14390892	16000686	14987894	13178190	15735560	16046223	17470508	17269544	15241382	14786375	annotated
	15537391	39	PC(20:3(8Z,11Z,14Z)/16:0)	C44H82NO8P	15331833	11226272	15313702	12142014	11288345	13000563	18546350	11825734	17419656	15375792	14390892	16000686	14987894	13178190	15735560	16046223	17470508	17269544	15241382	14786375	annotated
	15537392	39	PC(22:2(13Z,16Z)/14:1(9Z))	C44H82NO8P	15331833	11226272	15313702	12142014	11288345	13000563	18546350	11825734	17419656	15375792	14390892	16000686	14987894	13178190	15735560	16046223	17470508	17269544	15241382	14786375	annotated
	15537393	39	PC(16:1(9Z)/20:2(11Z,14Z))	C44H82NO8P	15331833	11226272	15313702	12142014	11288345	13000563	18546350	11825734	17419656	15375792	14390892	16000686	14987894	13178190	15735560	16046223	17470508	17269544	15241382	14786375	annotated
	15537394	39	PC(18:0/18:3(9Z,12Z,15Z))	C44H82NO8P	15331833	11226272	15313702	12142014	11288345	13000563	18546350	11825734	17419656	15375792	14390892	16000686	14987894	13178190	15735560	16046223	17470508	17269544	15241382	14786375	annotated
	15537395	39	PC(18:0/18:3(6Z,9Z,12Z))	C44H82NO8P	15331833	11226272	15313702	12142014	11288345	13000563	18546350	11825734	17419656	15375792	14390892	16000686	14987894	13178190	15735560	16046223	17470508	17269544	15241382	14786375	annotated
	15537397	39	PC(18:1(11Z)/18:2(9Z,12Z))	C44H82NO8P	15331833	11226272	15313702	12142014	11288345	13000563	18546350	11825734	17419656	15375792	14390892	16000686	14987894	13178190	15735560	16046223	17470508	17269544	15241382	14786375	annotated
	15537398	39	PC(18:2(9Z,12Z)/18:1(9Z))	C44H82NO8P	15331833	11226272	15313702	12142014	11288345	13000563	18546350	11825734	17419656	15375792	14390892	16000686	14987894	13178190	15735560	16046223	17470508	17269544	15241382	14786375	annotated
	15537399	39	PC(18:2(9Z,12Z)/18:1(11Z))	C44H82NO8P	15331833	11226272	15313702	12142014	11288345	13000563	18546350	11825734	17419656	15375792	14390892	16000686	14987894	13178190	15735560	16046223	17470508	17269544	15241382	14786375	annotated
	15537400	39	PC(18:1(9Z)/18:2(9Z,12Z))	C44H82NO8P	15331833	11226272	15313702	12142014	11288345	13000563	18546350	11825734	17419656	15375792	14390892	16000686	14987894	13178190	15735560	16046223	17470508	17269544	15241382	14786375	annotated
	15537401	39	PC(18:3(6Z,9Z,12Z)/18:0)	C44H82NO8P	15331833	11226272	15313702	12142014	11288345	13000563	18546350	11825734	17419656	15375792	14390892	16000686	14987894	13178190	15735560	16046223	17470508	17269544	15241382	14786375	annotated
	15537402	39	PC(18:3(9Z,12Z,15Z)/18:0)	C44H82NO8P	15331833	11226272	15313702	12142014	11288345	13000563	18546350	11825734	17419656	15375792	14390892	16000686	14987894	13178190	15735560	16046223	17470508	17269544	15241382	14786375	annotated
	15537404	39	PC(14:1(9Z)/22:2(13Z,16Z))	C44H82NO8P	15331833	11226272	15313702	12142014	11288345	13000563	18546350	11825734	17419656	15375792	14390892	16000686	14987894	13178190	15735560	16046223	17470508	17269544	15241382	14786375	annotated
	15537405	39	PC(16:0/20:3(8Z,11Z,14Z))	C44H82NO8P	15331833	11226272	15313702	12142014	11288345	13000563	18546350	11825734	17419656	15375792	14390892	16000686	14987894	13178190	15735560	16046223	17470508	17269544	15241382	14786375	annotated
	15537406	39	PC(16:0/20:3(5Z,8Z,11Z))	C44H82NO8P	15331833	11226272	15313702	12142014	11288345	13000563	18546350	11825734	17419656	15375792	14390892	16000686	14987894	13178190	15735560	16046223	17470508	17269544	15241382	14786375	annotated
	15537426	39	PE(22:1(11Z)/17:2(9Z,12Z))	C44H82NO8P	15331833	11226272	15313702	12142014	11288345	13000563	18546350	11825734	17419656	15375792	14390892	16000686	14987894	13178190	15735560	16046223	17470508	17269544	15241382	14786375	annotated
	15537427	39	PE(22:2(13Z,16Z)/17:1(9Z))	C44H82NO8P	15331833	11226272	15313702	12142014	11288345	13000563	18546350	11825734	17419656	15375792	14390892	16000686	14987894	13178190	15735560	16046223	17470508	17269544	15241382	14786375	annotated
	15537428	39	PE(21:0/18:3(9Z,12Z,15Z))	C44H82NO8P	15331833	11226272	15313702	12142014	11288345	13000563	18546350	11825734	17419656	15375792	14390892	16000686	14987894	13178190	15735560	16046223	17470508	17269544	15241382	14786375	annotated
	15537429	39	PE(21:0/18:3(6Z,9Z,12Z))	C44H82NO8P	15331833	11226272	15313702	12142014	11288345	13000563	18546350	11825734	17419656	15375792	14390892	16000686	14987894	13178190	15735560	16046223	17470508	17269544	15241382	14786375	annotated
	15537430	39	PC(18:1(9Z)/18:2(6Z,9Z))	C44H82NO8P	15331833	11226272	15313702	12142014	11288345	13000563	18546350	11825734	17419656	15375792	14390892	16000686	14987894	13178190	15735560	16046223	17470508	17269544	15241382	14786375	annotated
	15537437	39	PC(16:0/20:3(8E,11E,14E))	C44H82NO8P	15331833	11226272	15313702	12142014	11288345	13000563	18546350	11825734	17419656	15375792	14390892	16000686	14987894	13178190	15735560	16046223	17470508	17269544	15241382	14786375	annotated
	15537439	39	PC(17:2(9Z,12Z)/19:1(9Z))	C44H82NO8P	15331833	11226272	15313702	12142014	11288345	13000563	18546350	11825734	17419656	15375792	14390892	16000686	14987894	13178190	15735560	16046223	17470508	17269544	15241382	14786375	annotated
	15537445	39	PE(17:2(9Z,12Z)/22:1(11Z))	C44H82NO8P	15331833	11226272	15313702	12142014	11288345	13000563	18546350	11825734	17419656	15375792	14390892	16000686	14987894	13178190	15735560	16046223	17470508	17269544	15241382	14786375	annotated
	15537446	39	PE(19:0/20:3(8Z,11Z,14Z))	C44H82NO8P	15331833	11226272	15313702	12142014	11288345	13000563	18546350	11825734	17419656	15375792	14390892	16000686	14987894	13178190	15735560	16046223	17470508	17269544	15241382	14786375	annotated
	15537447	39	PE(18:3(6Z,9Z,12Z)/21:0)	C44H82NO8P	15331833	11226272	15313702	12142014	11288345	13000563	18546350	11825734	17419656	15375792	14390892	16000686	14987894	13178190	15735560	16046223	17470508	17269544	15241382	14786375	annotated
	15537448	39	PE(18:3(9Z,12Z,15Z)/21:0)	C44H82NO8P	15331833	11226272	15313702	12142014	11288345	13000563	18546350	11825734	17419656	15375792	14390892	16000686	14987894	13178190	15735560	16046223	17470508	17269544	15241382	14786375	annotated
	15537450	39	PE(17:1(9Z)/22:2(13Z,16Z))	C44H82NO8P	15331833	11226272	15313702	12142014	11288345	13000563	18546350	11825734	17419656	15375792	14390892	16000686	14987894	13178190	15735560	16046223	17470508	17269544	15241382	14786375	annotated
	15537451	39	PC(19:1(9Z)/17:2(9Z,12Z))	C44H82NO8P	15331833	11226272	15313702	12142014	11288345	13000563	18546350	11825734	17419656	15375792	14390892	16000686	14987894	13178190	15735560	16046223	17470508	17269544	15241382	14786375	annotated
	15537452	39	PE(20:2(11Z,14Z)/19:1(9Z))	C44H82NO8P	15331833	11226272	15313702	12142014	11288345	13000563	18546350	11825734	17419656	15375792	14390892	16000686	14987894	13178190	15735560	16046223	17470508	17269544	15241382	14786375	annotated
	15537454	39	PE(19:1(9Z)/20:2(11Z,14Z))	C44H82NO8P	15331833	11226272	15313702	12142014	11288345	13000563	18546350	11825734	17419656	15375792	14390892	16000686	14987894	13178190	15735560	16046223	17470508	17269544	15241382	14786375	annotated
	15537456	39	PE(20:3(8Z,11Z,14Z)/19:0)	C44H82NO8P	15331833	11226272	15313702	12142014	11288345	13000563	18546350	11825734	17419656	15375792	14390892	16000686	14987894	13178190	15735560	16046223	17470508	17269544	15241382	14786375	annotated
	15537457	40	L-Alloisoleucine	C6H13NO2	16936742	19578124	23639718	17957062	46399420	48245164	27521776	18943114	24535626	19344098	23264566	17420864	21469698	29931130	23167768	29435680	16569235	21347078	21691158	29434028	annotated
	15537459	40	L-Isoleucine	C6H13NO2	16936742	19578124	23639718	17957062	46399420	48245164	27521776	18943114	24535626	19344098	23264566	17420864	21469698	29931130	23167768	29435680	16569235	21347078	21691158	29434028	annotated
	15537460	40	Isoleucine	C6H13NO2	16936742	19578124	23639718	17957062	46399420	48245164	27521776	18943114	24535626	19344098	23264566	17420864	21469698	29931130	23167768	29435680	16569235	21347078	21691158	29434028	annotated
	15537461	40	N-(2-Hydroxyethyl)-morpholine	C6H13NO2	16936742	19578124	23639718	17957062	46399420	48245164	27521776	18943114	24535626	19344098	23264566	17420864	21469698	29931130	23167768	29435680	16569235	21347078	21691158	29434028	annotated
	15537462	40	Aminocaproic acid	C6H13NO2	16936742	19578124	23639718	17957062	46399420	48245164	27521776	18943114	24535626	19344098	23264566	17420864	21469698	29931130	23167768	29435680	16569235	21347078	21691158	29434028	annotated
	15537463	40	2S-amino-hexanoic acid	C6H13NO2	16936742	19578124	23639718	17957062	46399420	48245164	27521776	18943114	24535626	19344098	23264566	17420864	21469698	29931130	23167768	29435680	16569235	21347078	21691158	29434028	annotated
	15537465	40	3-Aminocaproic acid	C6H13NO2	16936742	19578124	23639718	17957062	46399420	48245164	27521776	18943114	24535626	19344098	23264566	17420864	21469698	29931130	23167768	29435680	16569235	21347078	21691158	29434028	annotated
	15537466	40	N-methylvaline	C6H13NO2	16936742	19578124	23639718	17957062	46399420	48245164	27521776	18943114	24535626	19344098	23264566	17420864	21469698	29931130	23167768	29435680	16569235	21347078	21691158	29434028	annotated
	15537467	40	6-Deoxyfagomine	C6H13NO2	16936742	19578124	23639718	17957062	46399420	48245164	27521776	18943114	24535626	19344098	23264566	17420864	21469698	29931130	23167768	29435680	16569235	21347078	21691158	29434028	annotated
	15537471	40	D-Leucine	C6H13NO2	16936742	19578124	23639718	17957062	46399420	48245164	27521776	18943114	24535626	19344098	23264566	17420864	21469698	29931130	23167768	29435680	16569235	21347078	21691158	29434028	annotated
	15537472	40	Beta-Leucine	C6H13NO2	16936742	19578124	23639718	17957062	46399420	48245164	27521776	18943114	24535626	19344098	23264566	17420864	21469698	29931130	23167768	29435680	16569235	21347078	21691158	29434028	annotated
	15537473	40	Leucine	C6H13NO2	16936742	19578124	23639718	17957062	46399420	48245164	27521776	18943114	24535626	19344098	23264566	17420864	21469698	29931130	23167768	29435680	16569235	21347078	21691158	29434028	annotated
	15537475	40	D-Isoleucine	C6H13NO2	16936742	19578124	23639718	17957062	46399420	48245164	27521776	18943114	24535626	19344098	23264566	17420864	21469698	29931130	23167768	29435680	16569235	21347078	21691158	29434028	annotated
	15537476	40	beta-Alaninebetaine	C6H13NO2	16936742	19578124	23639718	17957062	46399420	48245164	27521776	18943114	24535626	19344098	23264566	17420864	21469698	29931130	23167768	29435680	16569235	21347078	21691158	29434028	annotated
	15537477	40	(3R)-beta-Leucine	C6H13NO2	16936742	19578124	23639718	17957062	46399420	48245164	27521776	18943114	24535626	19344098	23264566	17420864	21469698	29931130	23167768	29435680	16569235	21347078	21691158	29434028	annotated
	15537479	40	N,N-Diethylglycine	C6H13NO2	16936742	19578124	23639718	17957062	46399420	48245164	27521776	18943114	24535626	19344098	23264566	17420864	21469698	29931130	23167768	29435680	16569235	21347078	21691158	29434028	annotated
	15537481	41	Histidinyl-Glycine	C8H12N4O3	993788	1006492	1.05184e+06	1.08097e+06	1.25489e+06	1.20372e+06	1.09829e+06	1.01218e+06	1.10827e+06	1.02213e+06	1.0241e+06	1.01648e+06	1.10013e+06	1.12548e+06	1.05668e+06	1.12548e+06	998657	1.16103e+06	1.05621e+06	1.1201e+06	annotated
	15537482	41	Glycyl-Histidine	C8H12N4O3	993788	1006492	1.05184e+06	1.08097e+06	1.25489e+06	1.20372e+06	1.09829e+06	1.01218e+06	1.10827e+06	1.02213e+06	1.0241e+06	1.01648e+06	1.10013e+06	1.12548e+06	1.05668e+06	1.12548e+06	998657	1.16103e+06	1.05621e+06	1.1201e+06	annotated
	15537484	44	7-(4-Hydroxy-3-methoxyphenyl)-5-methoxy-1-phenyl-3-heptanone	C21H26O4	64059.2	61402.2	86804.1	91757.6	144883	159925	129106	128452	81027.6	71410	95336.7	80805.2	107631	110275	85027.7	106992	67272.3	85766.9	106626	118868	annotated
	15537489	45	PC(20:3(5Z,8Z,11Z)/16:1(9Z))	C44H80NO8P	22061908	33875676	30536748	30054796	21968166	35368400	28699208	27813682	31944358	34698836	29956390	32447290	35717136	31444728	33267206	29124208	30427578	32886562	29509996	36450384	annotated
	15537490	45	PC(20:3(8Z,11Z,14Z)/16:1(9Z))	C44H80NO8P	22061908	33875676	30536748	30054796	21968166	35368400	28699208	27813682	31944358	34698836	29956390	32447290	35717136	31444728	33267206	29124208	30427578	32886562	29509996	36450384	annotated
	15537491	45	PC(20:4(5Z,8Z,11Z,14Z)/16:0)	C44H80NO8P	22061908	33875676	30536748	30054796	21968166	35368400	28699208	27813682	31944358	34698836	29956390	32447290	35717136	31444728	33267206	29124208	30427578	32886562	29509996	36450384	annotated
	15537492	45	PC(20:4(8Z,11Z,14Z,17Z)/16:0)	C44H80NO8P	22061908	33875676	30536748	30054796	21968166	35368400	28699208	27813682	31944358	34698836	29956390	32447290	35717136	31444728	33267206	29124208	30427578	32886562	29509996	36450384	annotated
	15537493	45	PC(22:4(7Z,10Z,13Z,16Z)/14:0)	C44H80NO8P	22061908	33875676	30536748	30054796	21968166	35368400	28699208	27813682	31944358	34698836	29956390	32447290	35717136	31444728	33267206	29124208	30427578	32886562	29509996	36450384	annotated
	15537494	45	PC(16:1(9Z)/20:3(8Z,11Z,14Z))	C44H80NO8P	22061908	33875676	30536748	30054796	21968166	35368400	28699208	27813682	31944358	34698836	29956390	32447290	35717136	31444728	33267206	29124208	30427578	32886562	29509996	36450384	annotated
	15537495	45	PC(16:1(9Z)/20:3(5Z,8Z,11Z))	C44H80NO8P	22061908	33875676	30536748	30054796	21968166	35368400	28699208	27813682	31944358	34698836	29956390	32447290	35717136	31444728	33267206	29124208	30427578	32886562	29509996	36450384	annotated
	15537497	45	PC(18:0/18:4(6Z,9Z,12Z,15Z))	C44H80NO8P	22061908	33875676	30536748	30054796	21968166	35368400	28699208	27813682	31944358	34698836	29956390	32447290	35717136	31444728	33267206	29124208	30427578	32886562	29509996	36450384	annotated
	15537499	45	PC(18:1(11Z)/18:3(9Z,12Z,15Z))	C44H80NO8P	22061908	33875676	30536748	30054796	21968166	35368400	28699208	27813682	31944358	34698836	29956390	32447290	35717136	31444728	33267206	29124208	30427578	32886562	29509996	36450384	annotated
	15537500	45	PC(18:1(11Z)/18:3(6Z,9Z,12Z))	C44H80NO8P	22061908	33875676	30536748	30054796	21968166	35368400	28699208	27813682	31944358	34698836	29956390	32447290	35717136	31444728	33267206	29124208	30427578	32886562	29509996	36450384	annotated
	15537502	45	PC(18:2(9Z,12Z)/18:2(9Z,12Z))	C44H80NO8P	22061908	33875676	30536748	30054796	21968166	35368400	28699208	27813682	31944358	34698836	29956390	32447290	35717136	31444728	33267206	29124208	30427578	32886562	29509996	36450384	annotated
	15537503	45	PC(18:1(9Z)/18:3(9Z,12Z,15Z))	C44H80NO8P	22061908	33875676	30536748	30054796	21968166	35368400	28699208	27813682	31944358	34698836	29956390	32447290	35717136	31444728	33267206	29124208	30427578	32886562	29509996	36450384	annotated
	15537504	45	PC(18:1(9Z)/18:3(6Z,9Z,12Z))	C44H80NO8P	22061908	33875676	30536748	30054796	21968166	35368400	28699208	27813682	31944358	34698836	29956390	32447290	35717136	31444728	33267206	29124208	30427578	32886562	29509996	36450384	annotated
	15537506	45	PC(18:3(6Z,9Z,12Z)/18:1(9Z))	C44H80NO8P	22061908	33875676	30536748	30054796	21968166	35368400	28699208	27813682	31944358	34698836	29956390	32447290	35717136	31444728	33267206	29124208	30427578	32886562	29509996	36450384	annotated
	15537507	45	PC(18:3(6Z,9Z,12Z)/18:1(11Z))	C44H80NO8P	22061908	33875676	30536748	30054796	21968166	35368400	28699208	27813682	31944358	34698836	29956390	32447290	35717136	31444728	33267206	29124208	30427578	32886562	29509996	36450384	annotated
	15537508	45	PC(18:3(9Z,12Z,15Z)/18:1(9Z))	C44H80NO8P	22061908	33875676	30536748	30054796	21968166	35368400	28699208	27813682	31944358	34698836	29956390	32447290	35717136	31444728	33267206	29124208	30427578	32886562	29509996	36450384	annotated
	15537509	45	PC(18:3(9Z,12Z,15Z)/18:1(11Z))	C44H80NO8P	22061908	33875676	30536748	30054796	21968166	35368400	28699208	27813682	31944358	34698836	29956390	32447290	35717136	31444728	33267206	29124208	30427578	32886562	29509996	36450384	annotated
	15537510	45	PC(18:4(6Z,9Z,12Z,15Z)/18:0)	C44H80NO8P	22061908	33875676	30536748	30054796	21968166	35368400	28699208	27813682	31944358	34698836	29956390	32447290	35717136	31444728	33267206	29124208	30427578	32886562	29509996	36450384	annotated
	15537514	45	PC(16:0/20:4(8Z,11Z,14Z,17Z))	C44H80NO8P	22061908	33875676	30536748	30054796	21968166	35368400	28699208	27813682	31944358	34698836	29956390	32447290	35717136	31444728	33267206	29124208	30427578	32886562	29509996	36450384	annotated
	15537515	45	PC(16:0/20:4(5Z,8Z,11Z,14Z))	C44H80NO8P	22061908	33875676	30536748	30054796	21968166	35368400	28699208	27813682	31944358	34698836	29956390	32447290	35717136	31444728	33267206	29124208	30427578	32886562	29509996	36450384	annotated
	15537522	45	PC(14:0/22:4(7Z,10Z,13Z,16Z))	C44H80NO8P	22061908	33875676	30536748	30054796	21968166	35368400	28699208	27813682	31944358	34698836	29956390	32447290	35717136	31444728	33267206	29124208	30427578	32886562	29509996	36450384	annotated
	15537546	45	PE(22:4(7Z,10Z,13Z,16Z)/17:0)	C44H80NO8P	22061908	33875676	30536748	30054796	21968166	35368400	28699208	27813682	31944358	34698836	29956390	32447290	35717136	31444728	33267206	29124208	30427578	32886562	29509996	36450384	annotated
	15537548	45	PE(22:2(13Z,16Z)/17:2(9Z,12Z))	C44H80NO8P	22061908	33875676	30536748	30054796	21968166	35368400	28699208	27813682	31944358	34698836	29956390	32447290	35717136	31444728	33267206	29124208	30427578	32886562	29509996	36450384	annotated
	15537550	45	PE(21:0/18:4(6Z,9Z,12Z,15Z))	C44H80NO8P	22061908	33875676	30536748	30054796	21968166	35368400	28699208	27813682	31944358	34698836	29956390	32447290	35717136	31444728	33267206	29124208	30427578	32886562	29509996	36450384	annotated
	15537551	45	PC(18:0/18:4(9E,11E,13E,15E))	C44H80NO8P	22061908	33875676	30536748	30054796	21968166	35368400	28699208	27813682	31944358	34698836	29956390	32447290	35717136	31444728	33267206	29124208	30427578	32886562	29509996	36450384	annotated
	15537552	45	PC(18:2(2Z,4Z)/18:2(2Z,4Z))	C44H80NO8P	22061908	33875676	30536748	30054796	21968166	35368400	28699208	27813682	31944358	34698836	29956390	32447290	35717136	31444728	33267206	29124208	30427578	32886562	29509996	36450384	annotated
	15537553	45	PC(18:2(2E,4E)/18:2(2E,4E))	C44H80NO8P	22061908	33875676	30536748	30054796	21968166	35368400	28699208	27813682	31944358	34698836	29956390	32447290	35717136	31444728	33267206	29124208	30427578	32886562	29509996	36450384	annotated
	15537554	45	PC(18:2(6Z,9Z)/18:2(6Z,9Z))	C44H80NO8P	22061908	33875676	30536748	30054796	21968166	35368400	28699208	27813682	31944358	34698836	29956390	32447290	35717136	31444728	33267206	29124208	30427578	32886562	29509996	36450384	annotated
	15537555	45	PC(18:2(9Z,11Z)/18:2(9Z,11Z))	C44H80NO8P	22061908	33875676	30536748	30054796	21968166	35368400	28699208	27813682	31944358	34698836	29956390	32447290	35717136	31444728	33267206	29124208	30427578	32886562	29509996	36450384	annotated
	15537556	45	PC(16:0/20:4(5E,8E,11E,14E))	C44H80NO8P	22061908	33875676	30536748	30054796	21968166	35368400	28699208	27813682	31944358	34698836	29956390	32447290	35717136	31444728	33267206	29124208	30427578	32886562	29509996	36450384	annotated
	15537566	45	PC(20:4(8E,11E,14E,17E)/16:0)	C44H80NO8P	22061908	33875676	30536748	30054796	21968166	35368400	28699208	27813682	31944358	34698836	29956390	32447290	35717136	31444728	33267206	29124208	30427578	32886562	29509996	36450384	annotated
	15537569	45	PE(17:2(9Z,12Z)/22:2(13Z,16Z))	C44H80NO8P	22061908	33875676	30536748	30054796	21968166	35368400	28699208	27813682	31944358	34698836	29956390	32447290	35717136	31444728	33267206	29124208	30427578	32886562	29509996	36450384	annotated
	15537570	45	PE(18:4(6Z,9Z,12Z,15Z)/21:0)	C44H80NO8P	22061908	33875676	30536748	30054796	21968166	35368400	28699208	27813682	31944358	34698836	29956390	32447290	35717136	31444728	33267206	29124208	30427578	32886562	29509996	36450384	annotated
	15537571	45	PE(19:0/20:4(5Z,8Z,11Z,14Z))	C44H80NO8P	22061908	33875676	30536748	30054796	21968166	35368400	28699208	27813682	31944358	34698836	29956390	32447290	35717136	31444728	33267206	29124208	30427578	32886562	29509996	36450384	annotated
	15537575	45	PE(17:0/22:4(7Z,10Z,13Z,16Z))	C44H80NO8P	22061908	33875676	30536748	30054796	21968166	35368400	28699208	27813682	31944358	34698836	29956390	32447290	35717136	31444728	33267206	29124208	30427578	32886562	29509996	36450384	annotated
	15537583	45	PE(19:1(9Z)/20:3(8Z,11Z,14Z))	C44H80NO8P	22061908	33875676	30536748	30054796	21968166	35368400	28699208	27813682	31944358	34698836	29956390	32447290	35717136	31444728	33267206	29124208	30427578	32886562	29509996	36450384	annotated
	15537586	45	PE(20:3(8Z,11Z,14Z)/19:1(9Z))	C44H80NO8P	22061908	33875676	30536748	30054796	21968166	35368400	28699208	27813682	31944358	34698836	29956390	32447290	35717136	31444728	33267206	29124208	30427578	32886562	29509996	36450384	annotated
	15537587	45	PE(20:4(5Z,8Z,11Z,14Z)/19:0)	C44H80NO8P	22061908	33875676	30536748	30054796	21968166	35368400	28699208	27813682	31944358	34698836	29956390	32447290	35717136	31444728	33267206	29124208	30427578	32886562	29509996	36450384	annotated
	15537621	48	Phensuximide	C11H11NO2	89039.4	90229.4	65922.6	68988.3	145502	74276.1	100752	57178.6	57221	51371.1	43390.6	64700.4	88185.5	81577.9	80741.6	76713.7	66950.7	81941.7	91262.8	84077	annotated
	15537624	48	Indole-3-methyl acetate	C11H11NO2	89039.4	90229.4	65922.6	68988.3	145502	74276.1	100752	57178.6	57221	51371.1	43390.6	64700.4	88185.5	81577.9	80741.6	76713.7	66950.7	81941.7	91262.8	84077	annotated
	15537626	48	3-Indolepropionic acid	C11H11NO2	89039.4	90229.4	65922.6	68988.3	145502	74276.1	100752	57178.6	57221	51371.1	43390.6	64700.4	88185.5	81577.9	80741.6	76713.7	66950.7	81941.7	91262.8	84077	annotated
	15537631	48	6,7-Dimethoxyisoquinoline	C11H11NO2	89039.4	90229.4	65922.6	68988.3	145502	74276.1	100752	57178.6	57221	51371.1	43390.6	64700.4	88185.5	81577.9	80741.6	76713.7	66950.7	81941.7	91262.8	84077	annotated
	15537632	48	1,3-Dimethyl-6,8-isoquinolinediol	C11H11NO2	89039.4	90229.4	65922.6	68988.3	145502	74276.1	100752	57178.6	57221	51371.1	43390.6	64700.4	88185.5	81577.9	80741.6	76713.7	66950.7	81941.7	91262.8	84077	annotated
	15537633	48	Methyl (indol-3-yl)acetate	C11H11NO2	89039.4	90229.4	65922.6	68988.3	145502	74276.1	100752	57178.6	57221	51371.1	43390.6	64700.4	88185.5	81577.9	80741.6	76713.7	66950.7	81941.7	91262.8	84077	annotated
	15537635	49	Kanzonol V	C24H24O4	63553.4	73911.8	45746.1	57986.7	143170	78898.1	81033	58940.9	86585.8	57308.9	58302.6	45853.7	79849.1	72012.1	91186.6	74109.2	64994.7	87698.7	75146.4	55881.3	annotated
	15537640	55	Northienamycin	C10H14N2O4S	97395	68263.2	87210.1	45587.2	121161	111147	98333.8	54987.1	82542.5	94021.8	93814.8	105211	81710.7	74390.9	114880	109645	73062	159799	92468.3	84170.9	annotated
	15537644	62	Bentazone	C10H12N2O3S	51983.8	30882.2	39389	21659.5	56972.5	53575.4	43522	26405.5	41456.2	35836.3	44876	54121.7	45149.9	43254.7	55877	53547.6	32604.4	63214.9	40381.5	41871	annotated
	15537645	62	S 1319	C10H12N2O3S	51983.8	30882.2	39389	21659.5	56972.5	53575.4	43522	26405.5	41456.2	35836.3	44876	54121.7	45149.9	43254.7	55877	53547.6	32604.4	63214.9	40381.5	41871	annotated
	15537651	64	6-Chlorocatechin	C15H13ClO6	44497.5	24103.8	36893.4	17460.5	43201.2	51070.9	36868.2	20546.4	37385.5	28636.6	39418.9	51096.3	34469.3	40204.4	50332.3	48500	29860.3	56321.6	37711.4	36799	annotated
	15537717	66	PC(20:3(8Z,11Z,14Z)/18:2(9Z,12Z))	C46H82NO8P	12391412	15980509	10548413	11259064	10470365	13079242	8886011	13525505	16036604	13022179	12106764	12102927	26490796	20369676	20003696	23670882	20874818	15326424	18308508	16350528	annotated
	15537718	66	PC(20:2(11Z,14Z)/18:3(9Z,12Z,15Z))	C46H82NO8P	12391412	15980509	10548413	11259064	10470365	13079242	8886011	13525505	16036604	13022179	12106764	12102927	26490796	20369676	20003696	23670882	20874818	15326424	18308508	16350528	annotated
	15537719	66	PC(20:2(11Z,14Z)/18:3(6Z,9Z,12Z))	C46H82NO8P	12391412	15980509	10548413	11259064	10470365	13079242	8886011	13525505	16036604	13022179	12106764	12102927	26490796	20369676	20003696	23670882	20874818	15326424	18308508	16350528	annotated
	15537721	66	PC(20:1(11Z)/18:4(6Z,9Z,12Z,15Z))	C46H82NO8P	12391412	15980509	10548413	11259064	10470365	13079242	8886011	13525505	16036604	13022179	12106764	12102927	26490796	20369676	20003696	23670882	20874818	15326424	18308508	16350528	annotated
	15537722	66	PC(20:3(5Z,8Z,11Z)/18:2(9Z,12Z))	C46H82NO8P	12391412	15980509	10548413	11259064	10470365	13079242	8886011	13525505	16036604	13022179	12106764	12102927	26490796	20369676	20003696	23670882	20874818	15326424	18308508	16350528	annotated
	15537723	66	PC(20:4(5Z,8Z,11Z,14Z)/18:1(9Z))	C46H82NO8P	12391412	15980509	10548413	11259064	10470365	13079242	8886011	13525505	16036604	13022179	12106764	12102927	26490796	20369676	20003696	23670882	20874818	15326424	18308508	16350528	annotated
	15537724	66	PC(20:4(5Z,8Z,11Z,14Z)/18:1(11Z))	C46H82NO8P	12391412	15980509	10548413	11259064	10470365	13079242	8886011	13525505	16036604	13022179	12106764	12102927	26490796	20369676	20003696	23670882	20874818	15326424	18308508	16350528	annotated
	15537725	66	PC(20:5(5Z,8Z,11Z,14Z,17Z)/18:0)	C46H82NO8P	12391412	15980509	10548413	11259064	10470365	13079242	8886011	13525505	16036604	13022179	12106764	12102927	26490796	20369676	20003696	23670882	20874818	15326424	18308508	16350528	annotated
	15537726	66	PC(20:4(8Z,11Z,14Z,17Z)/18:1(9Z))	C46H82NO8P	12391412	15980509	10548413	11259064	10470365	13079242	8886011	13525505	16036604	13022179	12106764	12102927	26490796	20369676	20003696	23670882	20874818	15326424	18308508	16350528	annotated
	15537727	66	PC(20:4(8Z,11Z,14Z,17Z)/18:1(11Z))	C46H82NO8P	12391412	15980509	10548413	11259064	10470365	13079242	8886011	13525505	16036604	13022179	12106764	12102927	26490796	20369676	20003696	23670882	20874818	15326424	18308508	16350528	annotated
	15537728	66	PC(22:5(4Z,7Z,10Z,13Z,16Z)/16:0)	C46H82NO8P	12391412	15980509	10548413	11259064	10470365	13079242	8886011	13525505	16036604	13022179	12106764	12102927	26490796	20369676	20003696	23670882	20874818	15326424	18308508	16350528	annotated
	15537729	66	PC(22:4(7Z,10Z,13Z,16Z)/16:1(9Z))	C46H82NO8P	12391412	15980509	10548413	11259064	10470365	13079242	8886011	13525505	16036604	13022179	12106764	12102927	26490796	20369676	20003696	23670882	20874818	15326424	18308508	16350528	annotated
	15537732	66	PC(22:5(7Z,10Z,13Z,16Z,19Z)/16:0)	C46H82NO8P	12391412	15980509	10548413	11259064	10470365	13079242	8886011	13525505	16036604	13022179	12106764	12102927	26490796	20369676	20003696	23670882	20874818	15326424	18308508	16350528	annotated
	15537734	66	PC(18:0/20:5(5Z,8Z,11Z,14Z,17Z))	C46H82NO8P	12391412	15980509	10548413	11259064	10470365	13079242	8886011	13525505	16036604	13022179	12106764	12102927	26490796	20369676	20003696	23670882	20874818	15326424	18308508	16350528	annotated
	15537736	66	PC(16:1(9Z)/22:4(7Z,10Z,13Z,16Z))	C46H82NO8P	12391412	15980509	10548413	11259064	10470365	13079242	8886011	13525505	16036604	13022179	12106764	12102927	26490796	20369676	20003696	23670882	20874818	15326424	18308508	16350528	annotated
	15537737	66	PC(18:1(11Z)/20:4(8Z,11Z,14Z,17Z))	C46H82NO8P	12391412	15980509	10548413	11259064	10470365	13079242	8886011	13525505	16036604	13022179	12106764	12102927	26490796	20369676	20003696	23670882	20874818	15326424	18308508	16350528	annotated
	15537738	66	PC(18:1(11Z)/20:4(5Z,8Z,11Z,14Z))	C46H82NO8P	12391412	15980509	10548413	11259064	10470365	13079242	8886011	13525505	16036604	13022179	12106764	12102927	26490796	20369676	20003696	23670882	20874818	15326424	18308508	16350528	annotated
	15537741	66	PC(18:2(9Z,12Z)/20:3(5Z,8Z,11Z))	C46H82NO8P	12391412	15980509	10548413	11259064	10470365	13079242	8886011	13525505	16036604	13022179	12106764	12102927	26490796	20369676	20003696	23670882	20874818	15326424	18308508	16350528	annotated
	15537743	66	PC(18:1(9Z)/20:4(8Z,11Z,14Z,17Z))	C46H82NO8P	12391412	15980509	10548413	11259064	10470365	13079242	8886011	13525505	16036604	13022179	12106764	12102927	26490796	20369676	20003696	23670882	20874818	15326424	18308508	16350528	annotated
	15537744	66	PC(18:1(9Z)/20:4(5Z,8Z,11Z,14Z))	C46H82NO8P	12391412	15980509	10548413	11259064	10470365	13079242	8886011	13525505	16036604	13022179	12106764	12102927	26490796	20369676	20003696	23670882	20874818	15326424	18308508	16350528	annotated
	15537746	66	PC(18:3(6Z,9Z,12Z)/20:2(11Z,14Z))	C46H82NO8P	12391412	15980509	10548413	11259064	10470365	13079242	8886011	13525505	16036604	13022179	12106764	12102927	26490796	20369676	20003696	23670882	20874818	15326424	18308508	16350528	annotated
	15537747	66	PC(18:2(9Z,12Z)/20:3(8Z,11Z,14Z))	C46H82NO8P	12391412	15980509	10548413	11259064	10470365	13079242	8886011	13525505	16036604	13022179	12106764	12102927	26490796	20369676	20003696	23670882	20874818	15326424	18308508	16350528	annotated
	15537748	66	PC(18:3(9Z,12Z,15Z)/20:2(11Z,14Z))	C46H82NO8P	12391412	15980509	10548413	11259064	10470365	13079242	8886011	13525505	16036604	13022179	12106764	12102927	26490796	20369676	20003696	23670882	20874818	15326424	18308508	16350528	annotated
	15537749	66	PC(18:4(6Z,9Z,12Z,15Z)/20:1(11Z))	C46H82NO8P	12391412	15980509	10548413	11259064	10470365	13079242	8886011	13525505	16036604	13022179	12106764	12102927	26490796	20369676	20003696	23670882	20874818	15326424	18308508	16350528	annotated
	15537753	66	PC(16:0/22:5(7Z,10Z,13Z,16Z,19Z))	C46H82NO8P	12391412	15980509	10548413	11259064	10470365	13079242	8886011	13525505	16036604	13022179	12106764	12102927	26490796	20369676	20003696	23670882	20874818	15326424	18308508	16350528	annotated
	15537754	66	PC(16:0/22:5(4Z,7Z,10Z,13Z,16Z))	C46H82NO8P	12391412	15980509	10548413	11259064	10470365	13079242	8886011	13525505	16036604	13022179	12106764	12102927	26490796	20369676	20003696	23670882	20874818	15326424	18308508	16350528	annotated
	15537772	66	PE(22:4(7Z,10Z,13Z,16Z)/19:1(9Z))	C46H82NO8P	12391412	15980509	10548413	11259064	10470365	13079242	8886011	13525505	16036604	13022179	12106764	12102927	26490796	20369676	20003696	23670882	20874818	15326424	18308508	16350528	annotated
	15537775	66	PE(21:0/20:5(5Z,8Z,11Z,14Z,17Z))	C46H82NO8P	12391412	15980509	10548413	11259064	10470365	13079242	8886011	13525505	16036604	13022179	12106764	12102927	26490796	20369676	20003696	23670882	20874818	15326424	18308508	16350528	annotated
	15537778	66	PC(18:0/20:5(9Z,11Z,13Z,15Z,17Z))	C46H82NO8P	12391412	15980509	10548413	11259064	10470365	13079242	8886011	13525505	16036604	13022179	12106764	12102927	26490796	20369676	20003696	23670882	20874818	15326424	18308508	16350528	annotated
	15537810	66	PE(19:1(9Z)/22:4(7Z,10Z,13Z,16Z))	C46H82NO8P	12391412	15980509	10548413	11259064	10470365	13079242	8886011	13525505	16036604	13022179	12106764	12102927	26490796	20369676	20003696	23670882	20874818	15326424	18308508	16350528	annotated
	15537813	66	PE(20:5(5Z,8Z,11Z,14Z,17Z)/21:0)	C46H82NO8P	12391412	15980509	10548413	11259064	10470365	13079242	8886011	13525505	16036604	13022179	12106764	12102927	26490796	20369676	20003696	23670882	20874818	15326424	18308508	16350528	annotated
	15537814	67	PC(20:3(8Z,11Z,14Z)/22:6(4Z,7Z,10Z,13Z,16Z,19Z))	C50H82NO8P	188239	209894	96654.1	162506	140317	178274	66081.9	119319	241722	111274	121488	134796	218985	234549	292870	316987	254992	151138	238994	180318	annotated
	15537822	67	PC(20:3(5Z,8Z,11Z)/22:6(4Z,7Z,10Z,13Z,16Z,19Z))	C50H82NO8P	188239	209894	96654.1	162506	140317	178274	66081.9	119319	241722	111274	121488	134796	218985	234549	292870	316987	254992	151138	238994	180318	annotated
	15537823	67	PC(20:5(5Z,8Z,11Z,14Z,17Z)/22:4(7Z,10Z,13Z,16Z))	C50H82NO8P	188239	209894	96654.1	162506	140317	178274	66081.9	119319	241722	111274	121488	134796	218985	234549	292870	316987	254992	151138	238994	180318	annotated
	15537825	67	PC(20:4(5Z,8Z,11Z,14Z)/22:5(7Z,10Z,13Z,16Z,19Z))	C50H82NO8P	188239	209894	96654.1	162506	140317	178274	66081.9	119319	241722	111274	121488	134796	218985	234549	292870	316987	254992	151138	238994	180318	annotated
	15537826	67	PC(20:4(5Z,8Z,11Z,14Z)/22:5(4Z,7Z,10Z,13Z,16Z))	C50H82NO8P	188239	209894	96654.1	162506	140317	178274	66081.9	119319	241722	111274	121488	134796	218985	234549	292870	316987	254992	151138	238994	180318	annotated
	15537828	67	PC(20:4(8Z,11Z,14Z,17Z)/22:5(7Z,10Z,13Z,16Z,19Z))	C50H82NO8P	188239	209894	96654.1	162506	140317	178274	66081.9	119319	241722	111274	121488	134796	218985	234549	292870	316987	254992	151138	238994	180318	annotated
	15537829	67	PC(20:4(8Z,11Z,14Z,17Z)/22:5(4Z,7Z,10Z,13Z,16Z))	C50H82NO8P	188239	209894	96654.1	162506	140317	178274	66081.9	119319	241722	111274	121488	134796	218985	234549	292870	316987	254992	151138	238994	180318	annotated
	15537832	67	PC(22:4(7Z,10Z,13Z,16Z)/20:5(5Z,8Z,11Z,14Z,17Z))	C50H82NO8P	188239	209894	96654.1	162506	140317	178274	66081.9	119319	241722	111274	121488	134796	218985	234549	292870	316987	254992	151138	238994	180318	annotated
	15537834	67	PC(22:6(4Z,7Z,10Z,13Z,16Z,19Z)/20:3(8Z,11Z,14Z))	C50H82NO8P	188239	209894	96654.1	162506	140317	178274	66081.9	119319	241722	111274	121488	134796	218985	234549	292870	316987	254992	151138	238994	180318	annotated
	15537835	67	PC(22:6(4Z,7Z,10Z,13Z,16Z,19Z)/20:3(5Z,8Z,11Z))	C50H82NO8P	188239	209894	96654.1	162506	140317	178274	66081.9	119319	241722	111274	121488	134796	218985	234549	292870	316987	254992	151138	238994	180318	annotated
	15537837	67	PC(22:5(7Z,10Z,13Z,16Z,19Z)/20:4(8Z,11Z,14Z,17Z))	C50H82NO8P	188239	209894	96654.1	162506	140317	178274	66081.9	119319	241722	111274	121488	134796	218985	234549	292870	316987	254992	151138	238994	180318	annotated
	15537838	67	PC(22:5(7Z,10Z,13Z,16Z,19Z)/20:4(5Z,8Z,11Z,14Z))	C50H82NO8P	188239	209894	96654.1	162506	140317	178274	66081.9	119319	241722	111274	121488	134796	218985	234549	292870	316987	254992	151138	238994	180318	annotated
	15537841	67	PC(22:5(4Z,7Z,10Z,13Z,16Z)/20:4(8Z,11Z,14Z,17Z))	C50H82NO8P	188239	209894	96654.1	162506	140317	178274	66081.9	119319	241722	111274	121488	134796	218985	234549	292870	316987	254992	151138	238994	180318	annotated
	15537842	67	PC(22:5(4Z,7Z,10Z,13Z,16Z)/20:4(5Z,8Z,11Z,14Z))	C50H82NO8P	188239	209894	96654.1	162506	140317	178274	66081.9	119319	241722	111274	121488	134796	218985	234549	292870	316987	254992	151138	238994	180318	annotated
	15537858	68	PE(22:1(13Z)/15:0)	C42H82NO8P	13138531	17773542	17280852	19014570	10738407	17900706	25498154	14929046	13903198	14886178	14238504	15907543	18544320	16173960	16459653	13969962	16511116	14546304	14038443	25938792	annotated
	15537859	68	PE(15:0/22:1(13Z))	C42H82NO8P	13138531	17773542	17280852	19014570	10738407	17900706	25498154	14929046	13903198	14886178	14238504	15907543	18544320	16173960	16459653	13969962	16511116	14546304	14038443	25938792	annotated
	15537870	68	PC(16:1(9Z)/18:0)	C42H82NO8P	13138531	17773542	17280852	19014570	10738407	17900706	25498154	14929046	13903198	14886178	14238504	15907543	18544320	16173960	16459653	13969962	16511116	14546304	14038443	25938792	annotated
	15537871	68	PC(18:0/16:1(9Z))	C42H82NO8P	13138531	17773542	17280852	19014570	10738407	17900706	25498154	14929046	13903198	14886178	14238504	15907543	18544320	16173960	16459653	13969962	16511116	14546304	14038443	25938792	annotated
	15537872	68	PC(18:1(11Z)/16:0)	C42H82NO8P	13138531	17773542	17280852	19014570	10738407	17900706	25498154	14929046	13903198	14886178	14238504	15907543	18544320	16173960	16459653	13969962	16511116	14546304	14038443	25938792	annotated
	15537873	68	PC(18:1(9Z)/16:0)	C42H82NO8P	13138531	17773542	17280852	19014570	10738407	17900706	25498154	14929046	13903198	14886178	14238504	15907543	18544320	16173960	16459653	13969962	16511116	14546304	14038443	25938792	annotated
	15537874	68	PC(20:1(11Z)/14:0)	C42H82NO8P	13138531	17773542	17280852	19014570	10738407	17900706	25498154	14929046	13903198	14886178	14238504	15907543	18544320	16173960	16459653	13969962	16511116	14546304	14038443	25938792	annotated
	15537875	68	PC(20:0/14:1(9Z))	C42H82NO8P	13138531	17773542	17280852	19014570	10738407	17900706	25498154	14929046	13903198	14886178	14238504	15907543	18544320	16173960	16459653	13969962	16511116	14546304	14038443	25938792	annotated
	15537876	68	PC(14:1(9Z)/20:0)	C42H82NO8P	13138531	17773542	17280852	19014570	10738407	17900706	25498154	14929046	13903198	14886178	14238504	15907543	18544320	16173960	16459653	13969962	16511116	14546304	14038443	25938792	annotated
	15537877	68	PC(16:0/18:1(9Z))	C42H82NO8P	13138531	17773542	17280852	19014570	10738407	17900706	25498154	14929046	13903198	14886178	14238504	15907543	18544320	16173960	16459653	13969962	16511116	14546304	14038443	25938792	annotated
	15537878	68	PC(16:0/18:1(11Z))	C42H82NO8P	13138531	17773542	17280852	19014570	10738407	17900706	25498154	14929046	13903198	14886178	14238504	15907543	18544320	16173960	16459653	13969962	16511116	14546304	14038443	25938792	annotated
	15537889	68	PC(14:0/20:1(11Z))	C42H82NO8P	13138531	17773542	17280852	19014570	10738407	17900706	25498154	14929046	13903198	14886178	14238504	15907543	18544320	16173960	16459653	13969962	16511116	14546304	14038443	25938792	annotated
	15537897	68	PC(22:1(11Z)/12:0)	C42H82NO8P	13138531	17773542	17280852	19014570	10738407	17900706	25498154	14929046	13903198	14886178	14238504	15907543	18544320	16173960	16459653	13969962	16511116	14546304	14038443	25938792	annotated
	15537900	68	PE(22:1(11Z)/15:0)	C42H82NO8P	13138531	17773542	17280852	19014570	10738407	17900706	25498154	14929046	13903198	14886178	14238504	15907543	18544320	16173960	16459653	13969962	16511116	14546304	14038443	25938792	annotated
	15537901	68	PE(22:0/15:1(9Z))	C42H82NO8P	13138531	17773542	17280852	19014570	10738407	17900706	25498154	14929046	13903198	14886178	14238504	15907543	18544320	16173960	16459653	13969962	16511116	14546304	14038443	25938792	annotated
	15537902	68	PC(16:0/18:1(11E))	C42H82NO8P	13138531	17773542	17280852	19014570	10738407	17900706	25498154	14929046	13903198	14886178	14238504	15907543	18544320	16173960	16459653	13969962	16511116	14546304	14038443	25938792	annotated
	15537903	68	PC(16:0/18:1(6Z))	C42H82NO8P	13138531	17773542	17280852	19014570	10738407	17900706	25498154	14929046	13903198	14886178	14238504	15907543	18544320	16173960	16459653	13969962	16511116	14546304	14038443	25938792	annotated
	15537904	68	PC(16:0/18:1(6E))	C42H82NO8P	13138531	17773542	17280852	19014570	10738407	17900706	25498154	14929046	13903198	14886178	14238504	15907543	18544320	16173960	16459653	13969962	16511116	14546304	14038443	25938792	annotated
	15537905	68	PC(16:0/18:1(9E))	C42H82NO8P	13138531	17773542	17280852	19014570	10738407	17900706	25498154	14929046	13903198	14886178	14238504	15907543	18544320	16173960	16459653	13969962	16511116	14546304	14038443	25938792	annotated
	15537906	68	PC(12:0/22:1(11Z))	C42H82NO8P	13138531	17773542	17280852	19014570	10738407	17900706	25498154	14929046	13903198	14886178	14238504	15907543	18544320	16173960	16459653	13969962	16511116	14546304	14038443	25938792	annotated
	15537907	68	PC(17:1(9Z)/17:0)	C42H82NO8P	13138531	17773542	17280852	19014570	10738407	17900706	25498154	14929046	13903198	14886178	14238504	15907543	18544320	16173960	16459653	13969962	16511116	14546304	14038443	25938792	annotated
	15537908	68	PC(17:0/17:1(9Z))	C42H82NO8P	13138531	17773542	17280852	19014570	10738407	17900706	25498154	14929046	13903198	14886178	14238504	15907543	18544320	16173960	16459653	13969962	16511116	14546304	14038443	25938792	annotated
	15537909	68	PC(15:0/19:1(9Z))	C42H82NO8P	13138531	17773542	17280852	19014570	10738407	17900706	25498154	14929046	13903198	14886178	14238504	15907543	18544320	16173960	16459653	13969962	16511116	14546304	14038443	25938792	annotated
	15537910	68	PC(15:1(9Z)/19:0)	C42H82NO8P	13138531	17773542	17280852	19014570	10738407	17900706	25498154	14929046	13903198	14886178	14238504	15907543	18544320	16173960	16459653	13969962	16511116	14546304	14038443	25938792	annotated
	15537911	68	PE(18:1(9Z)/19:0)	C42H82NO8P	13138531	17773542	17280852	19014570	10738407	17900706	25498154	14929046	13903198	14886178	14238504	15907543	18544320	16173960	16459653	13969962	16511116	14546304	14038443	25938792	annotated
	15537912	68	PE(18:0/19:1(9Z))	C42H82NO8P	13138531	17773542	17280852	19014570	10738407	17900706	25498154	14929046	13903198	14886178	14238504	15907543	18544320	16173960	16459653	13969962	16511116	14546304	14038443	25938792	annotated
	15537913	68	PE(19:0/18:1(9Z))	C42H82NO8P	13138531	17773542	17280852	19014570	10738407	17900706	25498154	14929046	13903198	14886178	14238504	15907543	18544320	16173960	16459653	13969962	16511116	14546304	14038443	25938792	annotated
	15537914	68	PE(15:0/22:1(11Z))	C42H82NO8P	13138531	17773542	17280852	19014570	10738407	17900706	25498154	14929046	13903198	14886178	14238504	15907543	18544320	16173960	16459653	13969962	16511116	14546304	14038443	25938792	annotated
	15537915	68	PE(16:1(9Z)/21:0)	C42H82NO8P	13138531	17773542	17280852	19014570	10738407	17900706	25498154	14929046	13903198	14886178	14238504	15907543	18544320	16173960	16459653	13969962	16511116	14546304	14038443	25938792	annotated
	15537916	68	PE(17:0/20:1(11Z))	C42H82NO8P	13138531	17773542	17280852	19014570	10738407	17900706	25498154	14929046	13903198	14886178	14238504	15907543	18544320	16173960	16459653	13969962	16511116	14546304	14038443	25938792	annotated
	15537917	68	PE(17:1(9Z)/20:0)	C42H82NO8P	13138531	17773542	17280852	19014570	10738407	17900706	25498154	14929046	13903198	14886178	14238504	15907543	18544320	16173960	16459653	13969962	16511116	14546304	14038443	25938792	annotated
	15537918	68	PE(15:1(9Z)/22:0)	C42H82NO8P	13138531	17773542	17280852	19014570	10738407	17900706	25498154	14929046	13903198	14886178	14238504	15907543	18544320	16173960	16459653	13969962	16511116	14546304	14038443	25938792	annotated
	15537919	68	PC(19:1(9Z)/15:0)	C42H82NO8P	13138531	17773542	17280852	19014570	10738407	17900706	25498154	14929046	13903198	14886178	14238504	15907543	18544320	16173960	16459653	13969962	16511116	14546304	14038443	25938792	annotated
	15537920	68	PC(19:0/15:1(9Z))	C42H82NO8P	13138531	17773542	17280852	19014570	10738407	17900706	25498154	14929046	13903198	14886178	14238504	15907543	18544320	16173960	16459653	13969962	16511116	14546304	14038443	25938792	annotated
	15537921	68	PE(19:1(9Z)/18:0)	C42H82NO8P	13138531	17773542	17280852	19014570	10738407	17900706	25498154	14929046	13903198	14886178	14238504	15907543	18544320	16173960	16459653	13969962	16511116	14546304	14038443	25938792	annotated
	15537922	68	PE(20:0/17:1(9Z))	C42H82NO8P	13138531	17773542	17280852	19014570	10738407	17900706	25498154	14929046	13903198	14886178	14238504	15907543	18544320	16173960	16459653	13969962	16511116	14546304	14038443	25938792	annotated
	15537923	68	PE(20:1(11Z)/17:0)	C42H82NO8P	13138531	17773542	17280852	19014570	10738407	17900706	25498154	14929046	13903198	14886178	14238504	15907543	18544320	16173960	16459653	13969962	16511116	14546304	14038443	25938792	annotated
	15537924	68	PE(21:0/16:1(9Z))	C42H82NO8P	13138531	17773542	17280852	19014570	10738407	17900706	25498154	14929046	13903198	14886178	14238504	15907543	18544320	16173960	16459653	13969962	16511116	14546304	14038443	25938792	annotated
	15537932	71	N-Nitrosoguvacoline	C7H10N2O3	816780	716002	15159930	1.0611e+06	4.20504e+06	4337067	23838668	2.06863e+06	820867	903682	1.23569e+06	1.19649e+06	288774	709463	1.05238e+06	1.09706e+06	754277	383984	792590	692160	annotated
	15537935	73	PC(18:2(9Z,12Z)/0:0)	C26H50NO7P	9878877	12177526	19501246	8771994	7107255	15766963	10657565	9772804	21464446	16201988	14084445	16570690	11016308	13357415	17103156	16885194	18035472	23756358	9871036	10856973	annotated
	15537936	73	2-linoleoyl-sn-glycero-3-phosphocholine	C26H50NO7P	9878877	12177526	19501246	8771994	7107255	15766963	10657565	9772804	21464446	16201988	14084445	16570690	11016308	13357415	17103156	16885194	18035472	23756358	9871036	10856973	annotated
	15537942	73	PC(18:2(2E,4E)/0:0)	C26H50NO7P	9878877	12177526	19501246	8771994	7107255	15766963	10657565	9772804	21464446	16201988	14084445	16570690	11016308	13357415	17103156	16885194	18035472	23756358	9871036	10856973	annotated
	15537975	171	(R)-Lipoic acid	C8H14O2S2	64524.2	57609.2	84780.1	48194.4	107492	142848	73073.8	52198.7	67571.5	47774.9	98451.2	43786.2	55517.1	87785.1	72184.9	78687.6	32175.5	60925.4	52121.8	85016.6	annotated
	15537976	171	Lipoate	C8H14O2S2	64524.2	57609.2	84780.1	48194.4	107492	142848	73073.8	52198.7	67571.5	47774.9	98451.2	43786.2	55517.1	87785.1	72184.9	78687.6	32175.5	60925.4	52121.8	85016.6	annotated
	15537982	172	Metoxuron	C10H13ClN2O2	81578.7	59282.7	93983	59423.6	126787	124580	75849.4	60928.8	75626.5	53960.6	89391	53676.8	64939.1	91000.8	84559.2	71141.2	39782.7	66551.8	70275.1	92462.8	annotated
	15537993	179	L-isoleucyl-L-proline	C11H20N2O3	1.5905e+06	3.35376e+06	3.27774e+06	2.18331e+06	15436906	1.46101e+06	20414788	1165643	861281	691964	865028	795909	735857	1.01996e+06	1.03861e+06	955037	967078	702265	1.16648e+06	1.46172e+06	annotated
	15537994	179	Leucyl-Proline	C11H20N2O3	1.5905e+06	3.35376e+06	3.27774e+06	2.18331e+06	15436906	1.46101e+06	20414788	1165643	861281	691964	865028	795909	735857	1.01996e+06	1.03861e+06	955037	967078	702265	1.16648e+06	1.46172e+06	annotated
	15538027	181	Neurine	C5H13NO	4960782	13723509	7305921	3.11197e+06	19233580	3293183	7789536	5552332	4.47925e+06	4320604	3.60089e+06	5.09305e+06	2.5019e+06	5.05008e+06	3.33007e+06	2.79518e+06	3.12989e+06	5.55082e+06	3026445	2561011	annotated
	15538030	182	2-Pyrroloylglycine	C7H8N2O3	655188	524836	18460440	815587	114595	1.57339e+06	9336631	3.21771e+06	651633	714396	792014	832277	111738	349319	601802	835044	1.10994e+06	329496	480005	269900	annotated
	15538031	182	2,3-Diaminosalicylic acid	C7H8N2O3	655188	524836	18460440	815587	114595	1.57339e+06	9336631	3.21771e+06	651633	714396	792014	832277	111738	349319	601802	835044	1.10994e+06	329496	480005	269900	annotated
	15538032	182	5-Nitro-ortho-anisidine	C7H8N2O3	655188	524836	18460440	815587	114595	1.57339e+06	9336631	3.21771e+06	651633	714396	792014	832277	111738	349319	601802	835044	1.10994e+06	329496	480005	269900	annotated
	15538038	183	N4-Acetylcytidine	C11H15N3O6	68125.6	85257.9	375733	83086.3	95116.3	57902.8	531109	92941	80104.9	41254.1	76166.9	59897.5	29116.3	68467.2	76671.4	62442.7	41529.5	49045.6	61789	59110.8	annotated
	15538040	184	PC(20:3(8Z,11Z,14Z)/20:3(8Z,11Z,14Z))	C48H84NO8P	16179999	11582410	6636437	3.93221e+06	4823866	6761489	3.01372e+06	11419707	11083310	11003185	8419813	4.16443e+06	17730484	17575222	12489818	14242519	13168120	7317576	15734620	3.16653e+06	annotated
	15538041	184	PC(20:3(8Z,11Z,14Z)/20:3(5Z,8Z,11Z))	C48H84NO8P	16179999	11582410	6636437	3.93221e+06	4823866	6761489	3.01372e+06	11419707	11083310	11003185	8419813	4.16443e+06	17730484	17575222	12489818	14242519	13168120	7317576	15734620	3.16653e+06	annotated
	15538044	184	PC(20:1(11Z)/20:5(5Z,8Z,11Z,14Z,17Z))	C48H84NO8P	16179999	11582410	6636437	3.93221e+06	4823866	6761489	3.01372e+06	11419707	11083310	11003185	8419813	4.16443e+06	17730484	17575222	12489818	14242519	13168120	7317576	15734620	3.16653e+06	annotated
	15538046	184	PC(20:3(5Z,8Z,11Z)/20:3(8Z,11Z,14Z))	C48H84NO8P	16179999	11582410	6636437	3.93221e+06	4823866	6761489	3.01372e+06	11419707	11083310	11003185	8419813	4.16443e+06	17730484	17575222	12489818	14242519	13168120	7317576	15734620	3.16653e+06	annotated
	15538047	184	PC(20:3(5Z,8Z,11Z)/20:3(5Z,8Z,11Z))	C48H84NO8P	16179999	11582410	6636437	3.93221e+06	4823866	6761489	3.01372e+06	11419707	11083310	11003185	8419813	4.16443e+06	17730484	17575222	12489818	14242519	13168120	7317576	15734620	3.16653e+06	annotated
	15538049	184	PC(20:2(11Z,14Z)/20:4(8Z,11Z,14Z,17Z))	C48H84NO8P	16179999	11582410	6636437	3.93221e+06	4823866	6761489	3.01372e+06	11419707	11083310	11003185	8419813	4.16443e+06	17730484	17575222	12489818	14242519	13168120	7317576	15734620	3.16653e+06	annotated
	15538050	184	PC(20:2(11Z,14Z)/20:4(5Z,8Z,11Z,14Z))	C48H84NO8P	16179999	11582410	6636437	3.93221e+06	4823866	6761489	3.01372e+06	11419707	11083310	11003185	8419813	4.16443e+06	17730484	17575222	12489818	14242519	13168120	7317576	15734620	3.16653e+06	annotated
	15538052	184	PC(20:5(5Z,8Z,11Z,14Z,17Z)/20:1(11Z))	C48H84NO8P	16179999	11582410	6636437	3.93221e+06	4823866	6761489	3.01372e+06	11419707	11083310	11003185	8419813	4.16443e+06	17730484	17575222	12489818	14242519	13168120	7317576	15734620	3.16653e+06	annotated
	15538053	184	PC(20:4(5Z,8Z,11Z,14Z)/20:2(11Z,14Z))	C48H84NO8P	16179999	11582410	6636437	3.93221e+06	4823866	6761489	3.01372e+06	11419707	11083310	11003185	8419813	4.16443e+06	17730484	17575222	12489818	14242519	13168120	7317576	15734620	3.16653e+06	annotated
	15538054	184	PC(20:4(8Z,11Z,14Z,17Z)/20:2(11Z,14Z))	C48H84NO8P	16179999	11582410	6636437	3.93221e+06	4823866	6761489	3.01372e+06	11419707	11083310	11003185	8419813	4.16443e+06	17730484	17575222	12489818	14242519	13168120	7317576	15734620	3.16653e+06	annotated
	15538055	184	PC(22:2(13Z,16Z)/18:4(6Z,9Z,12Z,15Z))	C48H84NO8P	16179999	11582410	6636437	3.93221e+06	4823866	6761489	3.01372e+06	11419707	11083310	11003185	8419813	4.16443e+06	17730484	17575222	12489818	14242519	13168120	7317576	15734620	3.16653e+06	annotated
	15538056	184	PC(22:4(7Z,10Z,13Z,16Z)/18:2(9Z,12Z))	C48H84NO8P	16179999	11582410	6636437	3.93221e+06	4823866	6761489	3.01372e+06	11419707	11083310	11003185	8419813	4.16443e+06	17730484	17575222	12489818	14242519	13168120	7317576	15734620	3.16653e+06	annotated
	15538058	184	PC(22:6(4Z,7Z,10Z,13Z,16Z,19Z)/18:0)	C48H84NO8P	16179999	11582410	6636437	3.93221e+06	4823866	6761489	3.01372e+06	11419707	11083310	11003185	8419813	4.16443e+06	17730484	17575222	12489818	14242519	13168120	7317576	15734620	3.16653e+06	annotated
	15538059	184	PC(22:5(7Z,10Z,13Z,16Z,19Z)/18:1(9Z))	C48H84NO8P	16179999	11582410	6636437	3.93221e+06	4823866	6761489	3.01372e+06	11419707	11083310	11003185	8419813	4.16443e+06	17730484	17575222	12489818	14242519	13168120	7317576	15734620	3.16653e+06	annotated
	15538060	184	PC(22:5(7Z,10Z,13Z,16Z,19Z)/18:1(11Z))	C48H84NO8P	16179999	11582410	6636437	3.93221e+06	4823866	6761489	3.01372e+06	11419707	11083310	11003185	8419813	4.16443e+06	17730484	17575222	12489818	14242519	13168120	7317576	15734620	3.16653e+06	annotated
	15538061	184	PC(22:5(4Z,7Z,10Z,13Z,16Z)/18:1(9Z))	C48H84NO8P	16179999	11582410	6636437	3.93221e+06	4823866	6761489	3.01372e+06	11419707	11083310	11003185	8419813	4.16443e+06	17730484	17575222	12489818	14242519	13168120	7317576	15734620	3.16653e+06	annotated
	15538062	184	PC(22:5(4Z,7Z,10Z,13Z,16Z)/18:1(11Z))	C48H84NO8P	16179999	11582410	6636437	3.93221e+06	4823866	6761489	3.01372e+06	11419707	11083310	11003185	8419813	4.16443e+06	17730484	17575222	12489818	14242519	13168120	7317576	15734620	3.16653e+06	annotated
	15538063	184	PC(18:0/22:6(4Z,7Z,10Z,13Z,16Z,19Z))	C48H84NO8P	16179999	11582410	6636437	3.93221e+06	4823866	6761489	3.01372e+06	11419707	11083310	11003185	8419813	4.16443e+06	17730484	17575222	12489818	14242519	13168120	7317576	15734620	3.16653e+06	annotated
	15538067	184	PC(18:1(11Z)/22:5(7Z,10Z,13Z,16Z,19Z))	C48H84NO8P	16179999	11582410	6636437	3.93221e+06	4823866	6761489	3.01372e+06	11419707	11083310	11003185	8419813	4.16443e+06	17730484	17575222	12489818	14242519	13168120	7317576	15734620	3.16653e+06	annotated
	15538068	184	PC(18:1(11Z)/22:5(4Z,7Z,10Z,13Z,16Z))	C48H84NO8P	16179999	11582410	6636437	3.93221e+06	4823866	6761489	3.01372e+06	11419707	11083310	11003185	8419813	4.16443e+06	17730484	17575222	12489818	14242519	13168120	7317576	15734620	3.16653e+06	annotated
	15538070	184	PC(18:1(9Z)/22:5(7Z,10Z,13Z,16Z,19Z))	C48H84NO8P	16179999	11582410	6636437	3.93221e+06	4823866	6761489	3.01372e+06	11419707	11083310	11003185	8419813	4.16443e+06	17730484	17575222	12489818	14242519	13168120	7317576	15734620	3.16653e+06	annotated
	15538071	184	PC(18:1(9Z)/22:5(4Z,7Z,10Z,13Z,16Z))	C48H84NO8P	16179999	11582410	6636437	3.93221e+06	4823866	6761489	3.01372e+06	11419707	11083310	11003185	8419813	4.16443e+06	17730484	17575222	12489818	14242519	13168120	7317576	15734620	3.16653e+06	annotated
	15538074	184	PC(18:2(9Z,12Z)/22:4(7Z,10Z,13Z,16Z))	C48H84NO8P	16179999	11582410	6636437	3.93221e+06	4823866	6761489	3.01372e+06	11419707	11083310	11003185	8419813	4.16443e+06	17730484	17575222	12489818	14242519	13168120	7317576	15734620	3.16653e+06	annotated
	15538077	184	PC(18:4(6Z,9Z,12Z,15Z)/22:2(13Z,16Z))	C48H84NO8P	16179999	11582410	6636437	3.93221e+06	4823866	6761489	3.01372e+06	11419707	11083310	11003185	8419813	4.16443e+06	17730484	17575222	12489818	14242519	13168120	7317576	15734620	3.16653e+06	annotated
	15538086	184	PE(22:6(4Z,7Z,10Z,13Z,16Z,19Z)/21:0)	C48H84NO8P	16179999	11582410	6636437	3.93221e+06	4823866	6761489	3.01372e+06	11419707	11083310	11003185	8419813	4.16443e+06	17730484	17575222	12489818	14242519	13168120	7317576	15734620	3.16653e+06	annotated
	15538089	184	PC(18:0/22:6(9Z,11Z,13Z,15Z,17Z,19))	C48H84NO8P	16179999	11582410	6636437	3.93221e+06	4823866	6761489	3.01372e+06	11419707	11083310	11003185	8419813	4.16443e+06	17730484	17575222	12489818	14242519	13168120	7317576	15734620	3.16653e+06	annotated
	15538093	184	PE(21:0/22:6(4Z,7Z,10Z,13Z,16Z,19Z))	C48H84NO8P	16179999	11582410	6636437	3.93221e+06	4823866	6761489	3.01372e+06	11419707	11083310	11003185	8419813	4.16443e+06	17730484	17575222	12489818	14242519	13168120	7317576	15734620	3.16653e+06	annotated
	15538104	186	5-Hydroxypyrazinamide	C5H5N3O2	8039552	8.04266e+06	10766815	12168761	6.70734e+06	10494472	16788446	10880313	12077004	13380213	12783218	9555368	12251610	13400348	9804941	7257566	14663595	8558706	9653665	12696248	annotated
	15538136	202	PC(20:3(8Z,11Z,14Z)/20:2(11Z,14Z))	C48H86NO8P	7.07945e+06	9245525	5.68916e+06	5875171	6993642	6429157	3.68975e+06	6753273	10262262	6259724	5683823	5.99481e+06	8733313	8730532	12760003	11903341	8226851	5.7843e+06	13625806	6.58698e+06	annotated
	15538138	202	PC(20:1(11Z)/20:4(8Z,11Z,14Z,17Z))	C48H86NO8P	7.07945e+06	9245525	5.68916e+06	5875171	6993642	6429157	3.68975e+06	6753273	10262262	6259724	5683823	5.99481e+06	8733313	8730532	12760003	11903341	8226851	5.7843e+06	13625806	6.58698e+06	annotated
	15538139	202	PC(20:1(11Z)/20:4(5Z,8Z,11Z,14Z))	C48H86NO8P	7.07945e+06	9245525	5.68916e+06	5875171	6993642	6429157	3.68975e+06	6753273	10262262	6259724	5683823	5.99481e+06	8733313	8730532	12760003	11903341	8226851	5.7843e+06	13625806	6.58698e+06	annotated
	15538142	202	PC(20:3(5Z,8Z,11Z)/20:2(11Z,14Z))	C48H86NO8P	7.07945e+06	9245525	5.68916e+06	5875171	6993642	6429157	3.68975e+06	6753273	10262262	6259724	5683823	5.99481e+06	8733313	8730532	12760003	11903341	8226851	5.7843e+06	13625806	6.58698e+06	annotated
	15538143	202	PC(20:2(11Z,14Z)/20:3(8Z,11Z,14Z))	C48H86NO8P	7.07945e+06	9245525	5.68916e+06	5875171	6993642	6429157	3.68975e+06	6753273	10262262	6259724	5683823	5.99481e+06	8733313	8730532	12760003	11903341	8226851	5.7843e+06	13625806	6.58698e+06	annotated
	15538144	202	PC(20:2(11Z,14Z)/20:3(5Z,8Z,11Z))	C48H86NO8P	7.07945e+06	9245525	5.68916e+06	5875171	6993642	6429157	3.68975e+06	6753273	10262262	6259724	5683823	5.99481e+06	8733313	8730532	12760003	11903341	8226851	5.7843e+06	13625806	6.58698e+06	annotated
	15538145	202	PC(20:5(5Z,8Z,11Z,14Z,17Z)/20:0)	C48H86NO8P	7.07945e+06	9245525	5.68916e+06	5875171	6993642	6429157	3.68975e+06	6753273	10262262	6259724	5683823	5.99481e+06	8733313	8730532	12760003	11903341	8226851	5.7843e+06	13625806	6.58698e+06	annotated
	15538146	202	PC(20:4(5Z,8Z,11Z,14Z)/20:1(11Z))	C48H86NO8P	7.07945e+06	9245525	5.68916e+06	5875171	6993642	6429157	3.68975e+06	6753273	10262262	6259724	5683823	5.99481e+06	8733313	8730532	12760003	11903341	8226851	5.7843e+06	13625806	6.58698e+06	annotated
	15538147	202	PC(20:4(8Z,11Z,14Z,17Z)/20:1(11Z))	C48H86NO8P	7.07945e+06	9245525	5.68916e+06	5875171	6993642	6429157	3.68975e+06	6753273	10262262	6259724	5683823	5.99481e+06	8733313	8730532	12760003	11903341	8226851	5.7843e+06	13625806	6.58698e+06	annotated
	15538148	202	PC(22:2(13Z,16Z)/18:3(9Z,12Z,15Z))	C48H86NO8P	7.07945e+06	9245525	5.68916e+06	5875171	6993642	6429157	3.68975e+06	6753273	10262262	6259724	5683823	5.99481e+06	8733313	8730532	12760003	11903341	8226851	5.7843e+06	13625806	6.58698e+06	annotated
	15538149	202	PC(22:4(7Z,10Z,13Z,16Z)/18:1(9Z))	C48H86NO8P	7.07945e+06	9245525	5.68916e+06	5875171	6993642	6429157	3.68975e+06	6753273	10262262	6259724	5683823	5.99481e+06	8733313	8730532	12760003	11903341	8226851	5.7843e+06	13625806	6.58698e+06	annotated
	15538150	202	PC(22:4(7Z,10Z,13Z,16Z)/18:1(11Z))	C48H86NO8P	7.07945e+06	9245525	5.68916e+06	5875171	6993642	6429157	3.68975e+06	6753273	10262262	6259724	5683823	5.99481e+06	8733313	8730532	12760003	11903341	8226851	5.7843e+06	13625806	6.58698e+06	annotated
	15538151	202	PC(22:1(13Z)/18:4(6Z,9Z,12Z,15Z))	C48H86NO8P	7.07945e+06	9245525	5.68916e+06	5875171	6993642	6429157	3.68975e+06	6753273	10262262	6259724	5683823	5.99481e+06	8733313	8730532	12760003	11903341	8226851	5.7843e+06	13625806	6.58698e+06	annotated
	15538153	202	PC(22:2(13Z,16Z)/18:3(6Z,9Z,12Z))	C48H86NO8P	7.07945e+06	9245525	5.68916e+06	5875171	6993642	6429157	3.68975e+06	6753273	10262262	6259724	5683823	5.99481e+06	8733313	8730532	12760003	11903341	8226851	5.7843e+06	13625806	6.58698e+06	annotated
	15538155	202	PC(22:5(7Z,10Z,13Z,16Z,19Z)/18:0)	C48H86NO8P	7.07945e+06	9245525	5.68916e+06	5875171	6993642	6429157	3.68975e+06	6753273	10262262	6259724	5683823	5.99481e+06	8733313	8730532	12760003	11903341	8226851	5.7843e+06	13625806	6.58698e+06	annotated
	15538156	202	PC(22:5(4Z,7Z,10Z,13Z,16Z)/18:0)	C48H86NO8P	7.07945e+06	9245525	5.68916e+06	5875171	6993642	6429157	3.68975e+06	6753273	10262262	6259724	5683823	5.99481e+06	8733313	8730532	12760003	11903341	8226851	5.7843e+06	13625806	6.58698e+06	annotated
	15538158	202	PC(18:0/22:5(7Z,10Z,13Z,16Z,19Z))	C48H86NO8P	7.07945e+06	9245525	5.68916e+06	5875171	6993642	6429157	3.68975e+06	6753273	10262262	6259724	5683823	5.99481e+06	8733313	8730532	12760003	11903341	8226851	5.7843e+06	13625806	6.58698e+06	annotated
	15538159	202	PC(18:0/22:5(4Z,7Z,10Z,13Z,16Z))	C48H86NO8P	7.07945e+06	9245525	5.68916e+06	5875171	6993642	6429157	3.68975e+06	6753273	10262262	6259724	5683823	5.99481e+06	8733313	8730532	12760003	11903341	8226851	5.7843e+06	13625806	6.58698e+06	annotated
	15538161	202	PC(18:1(11Z)/22:4(7Z,10Z,13Z,16Z))	C48H86NO8P	7.07945e+06	9245525	5.68916e+06	5875171	6993642	6429157	3.68975e+06	6753273	10262262	6259724	5683823	5.99481e+06	8733313	8730532	12760003	11903341	8226851	5.7843e+06	13625806	6.58698e+06	annotated
	15538163	202	PC(18:1(9Z)/22:4(7Z,10Z,13Z,16Z))	C48H86NO8P	7.07945e+06	9245525	5.68916e+06	5875171	6993642	6429157	3.68975e+06	6753273	10262262	6259724	5683823	5.99481e+06	8733313	8730532	12760003	11903341	8226851	5.7843e+06	13625806	6.58698e+06	annotated
	15538166	202	PC(18:3(6Z,9Z,12Z)/22:2(13Z,16Z))	C48H86NO8P	7.07945e+06	9245525	5.68916e+06	5875171	6993642	6429157	3.68975e+06	6753273	10262262	6259724	5683823	5.99481e+06	8733313	8730532	12760003	11903341	8226851	5.7843e+06	13625806	6.58698e+06	annotated
	15538167	202	PC(18:3(9Z,12Z,15Z)/22:2(13Z,16Z))	C48H86NO8P	7.07945e+06	9245525	5.68916e+06	5875171	6993642	6429157	3.68975e+06	6753273	10262262	6259724	5683823	5.99481e+06	8733313	8730532	12760003	11903341	8226851	5.7843e+06	13625806	6.58698e+06	annotated
	15538168	202	PC(18:4(6Z,9Z,12Z,15Z)/22:1(13Z))	C48H86NO8P	7.07945e+06	9245525	5.68916e+06	5875171	6993642	6429157	3.68975e+06	6753273	10262262	6259724	5683823	5.99481e+06	8733313	8730532	12760003	11903341	8226851	5.7843e+06	13625806	6.58698e+06	annotated
	15538169	202	PC(20:0/20:5(5Z,8Z,11Z,14Z,17Z))	C48H86NO8P	7.07945e+06	9245525	5.68916e+06	5875171	6993642	6429157	3.68975e+06	6753273	10262262	6259724	5683823	5.99481e+06	8733313	8730532	12760003	11903341	8226851	5.7843e+06	13625806	6.58698e+06	annotated
	15538178	202	PC(22:1(11Z)/18:4(6Z,9Z,12Z,15Z))	C48H86NO8P	7.07945e+06	9245525	5.68916e+06	5875171	6993642	6429157	3.68975e+06	6753273	10262262	6259724	5683823	5.99481e+06	8733313	8730532	12760003	11903341	8226851	5.7843e+06	13625806	6.58698e+06	annotated
	15538196	202	PC(18:4(6Z,9Z,12Z,15Z)/22:1(11Z))	C48H86NO8P	7.07945e+06	9245525	5.68916e+06	5875171	6993642	6429157	3.68975e+06	6753273	10262262	6259724	5683823	5.99481e+06	8733313	8730532	12760003	11903341	8226851	5.7843e+06	13625806	6.58698e+06	annotated
	15538200	203	SM(d18:1/16:0)	C39H79N2O6P	7.69885e+06	13426663	9794037	8588750	6.13776e+06	8.03109e+06	8916275	9875666	10048820	9283122	7997462	9730405	8659726	9035993	11275799	10941815	9767985	8724672	9008465	8237538	annotated
	15538201	203	SM(d18:0/16:1(9Z))	C39H79N2O6P	7.69885e+06	13426663	9794037	8588750	6.13776e+06	8.03109e+06	8916275	9875666	10048820	9283122	7997462	9730405	8659726	9035993	11275799	10941815	9767985	8724672	9008465	8237538	annotated
	15538202	203	PE-Cer(d15:1(4E)/22:0)	C39H79N2O6P	7.69885e+06	13426663	9794037	8588750	6.13776e+06	8.03109e+06	8916275	9875666	10048820	9283122	7997462	9730405	8659726	9035993	11275799	10941815	9767985	8724672	9008465	8237538	annotated
	15538203	203	PE-Cer(d14:1(4E)/23:0)	C39H79N2O6P	7.69885e+06	13426663	9794037	8588750	6.13776e+06	8.03109e+06	8916275	9875666	10048820	9283122	7997462	9730405	8659726	9035993	11275799	10941815	9767985	8724672	9008465	8237538	annotated
	15538204	203	PE-Cer(d16:1(4E)/21:0)	C39H79N2O6P	7.69885e+06	13426663	9794037	8588750	6.13776e+06	8.03109e+06	8916275	9875666	10048820	9283122	7997462	9730405	8659726	9035993	11275799	10941815	9767985	8724672	9008465	8237538	annotated
	15538205	203	SM(d17:1/17:0)	C39H79N2O6P	7.69885e+06	13426663	9794037	8588750	6.13776e+06	8.03109e+06	8916275	9875666	10048820	9283122	7997462	9730405	8659726	9035993	11275799	10941815	9767985	8724672	9008465	8237538	annotated
	15538206	203	SM(d16:1/18:0)	C39H79N2O6P	7.69885e+06	13426663	9794037	8588750	6.13776e+06	8.03109e+06	8916275	9875666	10048820	9283122	7997462	9730405	8659726	9035993	11275799	10941815	9767985	8724672	9008465	8237538	annotated
	15538208	204	SM(d18:2/24:1)	C47H91N2O6P	750254	1.22201e+06	899082	795008	282536	888738	850186	1.23439e+06	911405	1.13276e+06	875274	762463	712439	814285	1.16194e+06	1.23101e+06	840043	622542	744213	525668	annotated
	15538209	205	SM(d18:1/22:1)	C45H89N2O6P	250152	544856	417581	287885	111213	336540	303191	344966	352358	388105	252946	305700	357640	442721	447081	528616	405972	307945	432041	302281	annotated
	15538210	205	SM(d16:1/24:1)	C45H89N2O6P	250152	544856	417581	287885	111213	336540	303191	344966	352358	388105	252946	305700	357640	442721	447081	528616	405972	307945	432041	302281	annotated
	15538211	205	SM(d18:2/22:0)	C45H89N2O6P	250152	544856	417581	287885	111213	336540	303191	344966	352358	388105	252946	305700	357640	442721	447081	528616	405972	307945	432041	302281	annotated
	15538212	206	SM(d16:1/22:1)	C43H85N2O6P	157695	371437	183178	188720	139858	253607	240246	195266	229773	182687	241004	203942	166630	231726	293996	335774	201487	139390	222045	150198	annotated
	15538213	206	SM(d18:1/20:1)	C43H85N2O6P	157695	371437	183178	188720	139858	253607	240246	195266	229773	182687	241004	203942	166630	231726	293996	335774	201487	139390	222045	150198	annotated
	15538214	206	SM(d18:2/20:0)	C43H85N2O6P	157695	371437	183178	188720	139858	253607	240246	195266	229773	182687	241004	203942	166630	231726	293996	335774	201487	139390	222045	150198	annotated
	15538216	207	Ethotoin	C11H12N2O2	3.16083e+06	6.18068e+06	6908680	8801756	5749849	9731569	6118735	4480102	7.74417e+06	5706059	6452837	8792537	11945184	6.03856e+06	12405895	5.69445e+06	10290902	12964254	6893639	9268947	annotated
	15538218	207	S-nirvanol	C11H12N2O2	3.16083e+06	6.18068e+06	6908680	8801756	5749849	9731569	6118735	4480102	7.74417e+06	5706059	6452837	8792537	11945184	6.03856e+06	12405895	5.69445e+06	10290902	12964254	6893639	9268947	annotated
	15538219	207	Nirvanol	C11H12N2O2	3.16083e+06	6.18068e+06	6908680	8801756	5749849	9731569	6118735	4480102	7.74417e+06	5706059	6452837	8792537	11945184	6.03856e+06	12405895	5.69445e+06	10290902	12964254	6893639	9268947	annotated
	15538220	207	4-Hydroxyantipyrine	C11H12N2O2	3.16083e+06	6.18068e+06	6908680	8801756	5749849	9731569	6118735	4480102	7.74417e+06	5706059	6452837	8792537	11945184	6.03856e+06	12405895	5.69445e+06	10290902	12964254	6893639	9268947	annotated
	15538222	207	Tryptophan	C11H12N2O2	3.16083e+06	6.18068e+06	6908680	8801756	5749849	9731569	6118735	4480102	7.74417e+06	5706059	6452837	8792537	11945184	6.03856e+06	12405895	5.69445e+06	10290902	12964254	6893639	9268947	annotated
	15538223	207	3-Hydroxymethylantipyrine	C11H12N2O2	3.16083e+06	6.18068e+06	6908680	8801756	5749849	9731569	6118735	4480102	7.74417e+06	5706059	6452837	8792537	11945184	6.03856e+06	12405895	5.69445e+06	10290902	12964254	6893639	9268947	annotated
	15538225	207	D-Tryptophan	C11H12N2O2	3.16083e+06	6.18068e+06	6908680	8801756	5749849	9731569	6118735	4480102	7.74417e+06	5706059	6452837	8792537	11945184	6.03856e+06	12405895	5.69445e+06	10290902	12964254	6893639	9268947	annotated
	15538226	207	Idazoxan	C11H12N2O2	3.16083e+06	6.18068e+06	6908680	8801756	5749849	9731569	6118735	4480102	7.74417e+06	5706059	6452837	8792537	11945184	6.03856e+06	12405895	5.69445e+06	10290902	12964254	6893639	9268947	annotated
	15538227	207	Vasicinol	C11H12N2O2	3.16083e+06	6.18068e+06	6908680	8801756	5749849	9731569	6118735	4480102	7.74417e+06	5706059	6452837	8792537	11945184	6.03856e+06	12405895	5.69445e+06	10290902	12964254	6893639	9268947	annotated
	15538232	210	Naltriben	C26H25NO4	58539.4	99704.4	90776.9	135469	85926.7	152893	94659	60859.9	118790	85306.1	114925	121361	185215	98054.3	185105	82903.1	163756	216761	104988	142920	annotated
	15538251	212	LysoPC(18:1(11Z))	C26H52NO7P	6985467	10118023	9588353	6.57426e+06	10601735	10325464	7.2628e+06	10599080	10945782	8292124	7161322	10009156	10209699	9768791	11358358	11090897	9007948	9228331	7.94032e+06	12328691	annotated
	15538254	212	LysoPC(18:1(9Z))	C26H52NO7P	6985467	10118023	9588353	6.57426e+06	10601735	10325464	7.2628e+06	10599080	10945782	8292124	7161322	10009156	10209699	9768791	11358358	11090897	9007948	9228331	7.94032e+06	12328691	annotated
	15538256	212	PC(0:0/18:1(9Z))	C26H52NO7P	6985467	10118023	9588353	6.57426e+06	10601735	10325464	7.2628e+06	10599080	10945782	8292124	7161322	10009156	10209699	9768791	11358358	11090897	9007948	9228331	7.94032e+06	12328691	annotated
	15538260	212	PC(O-16:1(11Z)/2:0)	C26H52NO7P	6985467	10118023	9588353	6.57426e+06	10601735	10325464	7.2628e+06	10599080	10945782	8292124	7161322	10009156	10209699	9768791	11358358	11090897	9007948	9228331	7.94032e+06	12328691	annotated
	15538261	212	PC(P-16:0/2:0)	C26H52NO7P	6985467	10118023	9588353	6.57426e+06	10601735	10325464	7.2628e+06	10599080	10945782	8292124	7161322	10009156	10209699	9768791	11358358	11090897	9007948	9228331	7.94032e+06	12328691	annotated
	15538262	212	PC(18:1(9E)/0:0)	C26H52NO7P	6985467	10118023	9588353	6.57426e+06	10601735	10325464	7.2628e+06	10599080	10945782	8292124	7161322	10009156	10209699	9768791	11358358	11090897	9007948	9228331	7.94032e+06	12328691	annotated
	15538263	212	PC(18:1(6Z)/0:0)	C26H52NO7P	6985467	10118023	9588353	6.57426e+06	10601735	10325464	7.2628e+06	10599080	10945782	8292124	7161322	10009156	10209699	9768791	11358358	11090897	9007948	9228331	7.94032e+06	12328691	annotated
	15538264	212	PC(0:0/18:1(9E))	C26H52NO7P	6985467	10118023	9588353	6.57426e+06	10601735	10325464	7.2628e+06	10599080	10945782	8292124	7161322	10009156	10209699	9768791	11358358	11090897	9007948	9228331	7.94032e+06	12328691	annotated
	15538265	212	PC(0:0/18:1(6Z))	C26H52NO7P	6985467	10118023	9588353	6.57426e+06	10601735	10325464	7.2628e+06	10599080	10945782	8292124	7161322	10009156	10209699	9768791	11358358	11090897	9007948	9228331	7.94032e+06	12328691	annotated
	15538266	212	PC(18:1(9Z)/0:0)[rac]	C26H52NO7P	6985467	10118023	9588353	6.57426e+06	10601735	10325464	7.2628e+06	10599080	10945782	8292124	7161322	10009156	10209699	9768791	11358358	11090897	9007948	9228331	7.94032e+06	12328691	annotated
	15538274	213	Glycerophosphocholine	C8H20NO6P	2.16253e+06	9376057	2.93722e+06	2.11035e+06	12203694	1.34692e+06	2.22919e+06	8013512	3656713	2.49702e+06	2.39991e+06	4.09125e+06	1.69787e+06	1.66949e+06	2.08765e+06	1.31427e+06	1505772	2.23325e+06	1.42687e+06	1.23214e+06	annotated
	15538299	215	5-Methylcytidine	C10H15N3O5	1.26431e+06	848933	1.17225e+06	1.30474e+06	1.42122e+06	5752302	5183329	1.1947e+06	2.09965e+06	2187465	2.68672e+06	1.45602e+06	3347577	4.62113e+06	5.60266e+06	1.20842e+06	2.52313e+06	3.93248e+06	2792195	3200722	annotated
	15538300	215	Pyro-L-glutaminyl-L-glutamine	C10H15N3O5	1.26431e+06	848933	1.17225e+06	1.30474e+06	1.42122e+06	5752302	5183329	1.1947e+06	2.09965e+06	2187465	2.68672e+06	1.45602e+06	3347577	4.62113e+06	5.60266e+06	1.20842e+06	2.52313e+06	3.93248e+06	2792195	3200722	annotated
	15538309	219	BMS-268770	C23H30N4O4S2	149766	78106	115741	220336	146306	472607	305680	108431	224534	206302	248953	152291	288938	373923	377134	128857	255321	338525	252035	319580	annotated
	15538312	222	L-Theanine	C7H14N2O3	7214526	3731706	5306787	5412184	8600945	1575795	3.86062e+06	9947960	7205016	9836838	6446169	5.36784e+06	1.48402e+06	4.83507e+06	5.65989e+06	4508424	6840677	2.23934e+06	5104435	2417718	annotated
	15538313	222	Glycyl-Valine	C7H14N2O3	7214526	3731706	5306787	5412184	8600945	1575795	3.86062e+06	9947960	7205016	9836838	6446169	5.36784e+06	1.48402e+06	4.83507e+06	5.65989e+06	4508424	6840677	2.23934e+06	5104435	2417718	annotated
	15538315	222	Valyl-Glycine	C7H14N2O3	7214526	3731706	5306787	5412184	8600945	1575795	3.86062e+06	9947960	7205016	9836838	6446169	5.36784e+06	1.48402e+06	4.83507e+06	5.65989e+06	4508424	6840677	2.23934e+06	5104435	2417718	annotated
	15538318	222	N5-Ethyl-L-glutamine	C7H14N2O3	7214526	3731706	5306787	5412184	8600945	1575795	3.86062e+06	9947960	7205016	9836838	6446169	5.36784e+06	1.48402e+06	4.83507e+06	5.65989e+06	4508424	6840677	2.23934e+06	5104435	2417718	annotated
	15538319	222	N-Acetylornithine	C7H14N2O3	7214526	3731706	5306787	5412184	8600945	1575795	3.86062e+06	9947960	7205016	9836838	6446169	5.36784e+06	1.48402e+06	4.83507e+06	5.65989e+06	4508424	6840677	2.23934e+06	5104435	2417718	annotated
	15538330	227	Suxibuzone	C24H26N2O6	895899	775062	807872	781307	832567	778295	818597	814302	807595	801314	809477	819994	771143	813671	808332	827942	787677	912836	761070	708685	annotated
	15538349	276	LysoPC(20:4(8Z,11Z,14Z,17Z))	C28H50NO7P	3.07569e+06	6.20429e+06	6433516	4190000	4399961	7983051	2.73315e+06	4.45516e+06	7.2707e+06	6.33528e+06	4682830	5.50013e+06	5400599	5.63994e+06	8453761	5.93201e+06	4551820	5.52364e+06	3875927	5.9975e+06	annotated
	15538350	276	PC(20:4(5Z,8Z,11Z,14Z)/0:0)	C28H50NO7P	3.07569e+06	6.20429e+06	6433516	4190000	4399961	7983051	2.73315e+06	4.45516e+06	7.2707e+06	6.33528e+06	4682830	5.50013e+06	5400599	5.63994e+06	8453761	5.93201e+06	4551820	5.52364e+06	3875927	5.9975e+06	annotated
	15538352	276	PC(0:0/20:4(5Z,8Z,11Z,14Z))	C28H50NO7P	3.07569e+06	6.20429e+06	6433516	4190000	4399961	7983051	2.73315e+06	4.45516e+06	7.2707e+06	6.33528e+06	4682830	5.50013e+06	5400599	5.63994e+06	8453761	5.93201e+06	4551820	5.52364e+06	3875927	5.9975e+06	annotated
	15538375	279	Glycyl-Lysine	C8H17N3O3	312769	763191	1687562	900524	3759549	532979	7144242	531576	422867	663422	342420	478637	208194	350617	445008	441542	731175	207440	256442	482561	annotated
	15538376	279	Lysyl-Glycine	C8H17N3O3	312769	763191	1687562	900524	3759549	532979	7144242	531576	422867	663422	342420	478637	208194	350617	445008	441542	731175	207440	256442	482561	annotated
	15538381	280	PC(P-18:1(11Z)/20:3(5Z,8Z,11Z))	C46H84NO7P	3.72836e+06	4662411	4.9592e+06	4092695	2.42885e+06	5.09241e+06	4397265	6.3738e+06	5220751	6565598	5.12182e+06	5.46884e+06	4085638	4732885	4700890	6175319	3817228	5.53545e+06	3.18674e+06	5994504	annotated
	15538382	280	PC(P-18:1(11Z)/20:3(8Z,11Z,14Z))	C46H84NO7P	3.72836e+06	4662411	4.9592e+06	4092695	2.42885e+06	5.09241e+06	4397265	6.3738e+06	5220751	6565598	5.12182e+06	5.46884e+06	4085638	4732885	4700890	6175319	3817228	5.53545e+06	3.18674e+06	5994504	annotated
	15538385	280	PC(P-18:0/20:4(8Z,11Z,14Z,17Z))	C46H84NO7P	3.72836e+06	4662411	4.9592e+06	4092695	2.42885e+06	5.09241e+06	4397265	6.3738e+06	5220751	6565598	5.12182e+06	5.46884e+06	4085638	4732885	4700890	6175319	3817228	5.53545e+06	3.18674e+06	5994504	annotated
	15538386	280	PC(P-18:0/20:4(5Z,8Z,11Z,14Z))	C46H84NO7P	3.72836e+06	4662411	4.9592e+06	4092695	2.42885e+06	5.09241e+06	4397265	6.3738e+06	5220751	6565598	5.12182e+06	5.46884e+06	4085638	4732885	4700890	6175319	3817228	5.53545e+06	3.18674e+06	5994504	annotated
	15538388	280	PC(P-16:0/22:4(7Z,10Z,13Z,16Z))	C46H84NO7P	3.72836e+06	4662411	4.9592e+06	4092695	2.42885e+06	5.09241e+06	4397265	6.3738e+06	5220751	6565598	5.12182e+06	5.46884e+06	4085638	4732885	4700890	6175319	3817228	5.53545e+06	3.18674e+06	5994504	annotated
	15538390	280	PC(P-18:1(9Z)/20:3(5Z,8Z,11Z))	C46H84NO7P	3.72836e+06	4662411	4.9592e+06	4092695	2.42885e+06	5.09241e+06	4397265	6.3738e+06	5220751	6565598	5.12182e+06	5.46884e+06	4085638	4732885	4700890	6175319	3817228	5.53545e+06	3.18674e+06	5994504	annotated
	15538391	280	PC(P-18:1(9Z)/20:3(8Z,11Z,14Z))	C46H84NO7P	3.72836e+06	4662411	4.9592e+06	4092695	2.42885e+06	5.09241e+06	4397265	6.3738e+06	5220751	6565598	5.12182e+06	5.46884e+06	4085638	4732885	4700890	6175319	3817228	5.53545e+06	3.18674e+06	5994504	annotated
	15538392	280	PE(P-18:1(9Z)/20:3(8Z,11Z,14Z))	C46H84NO7P	3.72836e+06	4662411	4.9592e+06	4092695	2.42885e+06	5.09241e+06	4397265	6.3738e+06	5220751	6565598	5.12182e+06	5.46884e+06	4085638	4732885	4700890	6175319	3817228	5.53545e+06	3.18674e+06	5994504	annotated
	15538395	280	PC(20:3(5Z,8Z,11Z)/P-18:1(9Z))	C46H84NO7P	3.72836e+06	4662411	4.9592e+06	4092695	2.42885e+06	5.09241e+06	4397265	6.3738e+06	5220751	6565598	5.12182e+06	5.46884e+06	4085638	4732885	4700890	6175319	3817228	5.53545e+06	3.18674e+06	5994504	annotated
	15538396	280	PC(20:3(5Z,8Z,11Z)/P-18:1(11Z))	C46H84NO7P	3.72836e+06	4662411	4.9592e+06	4092695	2.42885e+06	5.09241e+06	4397265	6.3738e+06	5220751	6565598	5.12182e+06	5.46884e+06	4085638	4732885	4700890	6175319	3817228	5.53545e+06	3.18674e+06	5994504	annotated
	15538397	280	PC(20:4(5Z,8Z,11Z,14Z)/P-18:0)	C46H84NO7P	3.72836e+06	4662411	4.9592e+06	4092695	2.42885e+06	5.09241e+06	4397265	6.3738e+06	5220751	6565598	5.12182e+06	5.46884e+06	4085638	4732885	4700890	6175319	3817228	5.53545e+06	3.18674e+06	5994504	annotated
	15538398	280	PC(20:3(8Z,11Z,14Z)/P-18:1(9Z))	C46H84NO7P	3.72836e+06	4662411	4.9592e+06	4092695	2.42885e+06	5.09241e+06	4397265	6.3738e+06	5220751	6565598	5.12182e+06	5.46884e+06	4085638	4732885	4700890	6175319	3817228	5.53545e+06	3.18674e+06	5994504	annotated
	15538399	280	PC(20:3(8Z,11Z,14Z)/P-18:1(11Z))	C46H84NO7P	3.72836e+06	4662411	4.9592e+06	4092695	2.42885e+06	5.09241e+06	4397265	6.3738e+06	5220751	6565598	5.12182e+06	5.46884e+06	4085638	4732885	4700890	6175319	3817228	5.53545e+06	3.18674e+06	5994504	annotated
	15538400	280	PC(20:4(8Z,11Z,14Z,17Z)/P-18:0)	C46H84NO7P	3.72836e+06	4662411	4.9592e+06	4092695	2.42885e+06	5.09241e+06	4397265	6.3738e+06	5220751	6565598	5.12182e+06	5.46884e+06	4085638	4732885	4700890	6175319	3817228	5.53545e+06	3.18674e+06	5994504	annotated
	15538401	280	PC(22:4(7Z,10Z,13Z,16Z)/P-16:0)	C46H84NO7P	3.72836e+06	4662411	4.9592e+06	4092695	2.42885e+06	5.09241e+06	4397265	6.3738e+06	5220751	6565598	5.12182e+06	5.46884e+06	4085638	4732885	4700890	6175319	3817228	5.53545e+06	3.18674e+06	5994504	annotated
	15538408	280	PC(O-18:1(9Z)/20:4(5Z,8Z,11Z,14Z))	C46H84NO7P	3.72836e+06	4662411	4.9592e+06	4092695	2.42885e+06	5.09241e+06	4397265	6.3738e+06	5220751	6565598	5.12182e+06	5.46884e+06	4085638	4732885	4700890	6175319	3817228	5.53545e+06	3.18674e+06	5994504	annotated
	15538410	280	PC(20:3(8Z,11Z,14Z)/P-18:1(11Z))	C46H84NO7P	3.72836e+06	4662411	4.9592e+06	4092695	2.42885e+06	5.09241e+06	4397265	6.3738e+06	5220751	6565598	5.12182e+06	5.46884e+06	4085638	4732885	4700890	6175319	3817228	5.53545e+06	3.18674e+06	5994504	annotated
	15538411	280	PC(20:3(8Z,11Z,14Z)/P-18:1(9Z))	C46H84NO7P	3.72836e+06	4662411	4.9592e+06	4092695	2.42885e+06	5.09241e+06	4397265	6.3738e+06	5220751	6565598	5.12182e+06	5.46884e+06	4085638	4732885	4700890	6175319	3817228	5.53545e+06	3.18674e+06	5994504	annotated
	15538412	280	PC(20:3(5Z,8Z,11Z)/P-18:1(11Z))	C46H84NO7P	3.72836e+06	4662411	4.9592e+06	4092695	2.42885e+06	5.09241e+06	4397265	6.3738e+06	5220751	6565598	5.12182e+06	5.46884e+06	4085638	4732885	4700890	6175319	3817228	5.53545e+06	3.18674e+06	5994504	annotated
	15538413	280	PC(20:3(5Z,8Z,11Z)/P-18:1(9Z))	C46H84NO7P	3.72836e+06	4662411	4.9592e+06	4092695	2.42885e+06	5.09241e+06	4397265	6.3738e+06	5220751	6565598	5.12182e+06	5.46884e+06	4085638	4732885	4700890	6175319	3817228	5.53545e+06	3.18674e+06	5994504	annotated
	15538418	280	PC(O-18:0/20:5(5Z,8Z,11Z,14Z,17Z))	C46H84NO7P	3.72836e+06	4662411	4.9592e+06	4092695	2.42885e+06	5.09241e+06	4397265	6.3738e+06	5220751	6565598	5.12182e+06	5.46884e+06	4085638	4732885	4700890	6175319	3817228	5.53545e+06	3.18674e+06	5994504	annotated
	15538420	280	PC(O-16:0/22:5(7Z,10Z,13Z,16Z,19Z))	C46H84NO7P	3.72836e+06	4662411	4.9592e+06	4092695	2.42885e+06	5.09241e+06	4397265	6.3738e+06	5220751	6565598	5.12182e+06	5.46884e+06	4085638	4732885	4700890	6175319	3817228	5.53545e+06	3.18674e+06	5994504	annotated
	15538422	280	PC(P-16:0/22:4(7Z,10Z,13Z,16Z))	C46H84NO7P	3.72836e+06	4662411	4.9592e+06	4092695	2.42885e+06	5.09241e+06	4397265	6.3738e+06	5220751	6565598	5.12182e+06	5.46884e+06	4085638	4732885	4700890	6175319	3817228	5.53545e+06	3.18674e+06	5994504	annotated
	15538424	280	PC(P-20:0/18:4(6Z,9Z,12Z,15Z))	C46H84NO7P	3.72836e+06	4662411	4.9592e+06	4092695	2.42885e+06	5.09241e+06	4397265	6.3738e+06	5220751	6565598	5.12182e+06	5.46884e+06	4085638	4732885	4700890	6175319	3817228	5.53545e+06	3.18674e+06	5994504	annotated
	15538425	280	PC(O-18:1(9Z)/20:4(8Z,11Z,14Z,17Z))	C46H84NO7P	3.72836e+06	4662411	4.9592e+06	4092695	2.42885e+06	5.09241e+06	4397265	6.3738e+06	5220751	6565598	5.12182e+06	5.46884e+06	4085638	4732885	4700890	6175319	3817228	5.53545e+06	3.18674e+06	5994504	annotated
	15538458	297	Trimethylamine N-oxide	C3H9NO	5712974	378383	4746346	1.70904e+06	5304850	406655	822610	148070	1.42143e+06	1.26199e+06	1.09795e+06	1.69386e+06	2348651	1.99171e+06	1.2173e+06	828310	1.16773e+06	1642009	1.59647e+06	965815	annotated
	15538459	297	1-Aminopropan-2-ol	C3H9NO	5712974	378383	4746346	1.70904e+06	5304850	406655	822610	148070	1.42143e+06	1.26199e+06	1.09795e+06	1.69386e+06	2348651	1.99171e+06	1.2173e+06	828310	1.16773e+06	1642009	1.59647e+06	965815	annotated
	15538460	297	(R)-1-Aminopropan-2-ol	C3H9NO	5712974	378383	4746346	1.70904e+06	5304850	406655	822610	148070	1.42143e+06	1.26199e+06	1.09795e+06	1.69386e+06	2348651	1.99171e+06	1.2173e+06	828310	1.16773e+06	1642009	1.59647e+06	965815	annotated
	15538487	301	Secobarbital	C12H18N2O3	3.93196e+06	4.37732e+06	4.14305e+06	4027381	3.83085e+06	5.126e+06	4359495	4.05547e+06	4.80177e+06	4247845	4125369	4.72778e+06	4637919	4.28688e+06	4.26439e+06	4992158	3.70172e+06	4.3691e+06	3.92724e+06	4838076	annotated
	15538506	306	Zinnimidine	C15H19NO3	154207	163308	158366	125632	147859	149421	155009	164221	139116	148367	151227	187904	146561	197505	140148	169137	147611	139449	152700	151823	annotated
	15538508	306	Cochlearine	C15H19NO3	154207	163308	158366	125632	147859	149421	155009	164221	139116	148367	151227	187904	146561	197505	140148	169137	147611	139449	152700	151823	annotated
	15538511	306	cis-1,3,4,6,7,11b-Hexahydro-9-methoxy-2H-benzo[a]quinolizine-3-carboxylic acid	C15H19NO3	154207	163308	158366	125632	147859	149421	155009	164221	139116	148367	151227	187904	146561	197505	140148	169137	147611	139449	152700	151823	annotated
	15538520	308	N-(3-oxo-octanoyl)-homoserine lactone	C12H19NO4	37491.8	42393.4	48096	48150.6	46694.2	41687.6	38182.7	46558.2	40889.4	40290	51984.2	45844.8	67786.7	47029	59565.8	77127.3	40006.2	47121.4	64669.6	41838.4	annotated
	15538528	309	3-Hydroxymelatonin	C13H18N2O3	47759.5	61574.9	46867.2	44870.1	48051.8	54068.9	51683.3	66789.6	49820.1	48500.3	47532.1	48790.1	44248.6	52792.1	41387.4	72193.2	52849.9	46742.5	44819.2	59427.8	annotated
	15538529	309	Paucine	C13H18N2O3	47759.5	61574.9	46867.2	44870.1	48051.8	54068.9	51683.3	66789.6	49820.1	48500.3	47532.1	48790.1	44248.6	52792.1	41387.4	72193.2	52849.9	46742.5	44819.2	59427.8	annotated
	15538530	309	Heptabarbital	C13H18N2O3	47759.5	61574.9	46867.2	44870.1	48051.8	54068.9	51683.3	66789.6	49820.1	48500.3	47532.1	48790.1	44248.6	52792.1	41387.4	72193.2	52849.9	46742.5	44819.2	59427.8	annotated
	15538531	309	4-Coumaroyl-2-hydroxyputrescine	C13H18N2O3	47759.5	61574.9	46867.2	44870.1	48051.8	54068.9	51683.3	66789.6	49820.1	48500.3	47532.1	48790.1	44248.6	52792.1	41387.4	72193.2	52849.9	46742.5	44819.2	59427.8	annotated
	15538536	309	N-Caffeoylputrescine	C13H18N2O3	47759.5	61574.9	46867.2	44870.1	48051.8	54068.9	51683.3	66789.6	49820.1	48500.3	47532.1	48790.1	44248.6	52792.1	41387.4	72193.2	52849.9	46742.5	44819.2	59427.8	annotated
	15538542	311	N-(3-Oxododecanoyl)homoserine lactone	C16H27NO4	44429.9	36069.2	47337.3	41345.6	41175.7	40121.6	38370.5	52584	40432	41748.8	38945.2	40616.8	46284.7	48986.6	36259.8	39971	53495	42954.7	41601.8	38025.7	annotated
	15538543	311	N-(3-oxododecanoyl) homoserine lactone	C16H27NO4	44429.9	36069.2	47337.3	41345.6	41175.7	40121.6	38370.5	52584	40432	41748.8	38945.2	40616.8	46284.7	48986.6	36259.8	39971	53495	42954.7	41601.8	38025.7	annotated
	15538565	330	Potassium dibasic phosphate	K2HPO4	97849.5	92144.1	111263	102028	138327	115953	123048	93133.8	94329.3	88509.9	106394	83389.4	104909	88858.4	94095.6	104300	103296	93102.2	92878.6	79309.2	annotated
	15538634	412	Fluticasone	C22H27F3O4S	421769	421241	443732	453796	542806	570395	346953	410081	402824	335640	461754	487435	441873	457526	485723	505777	382177	452313	455046	467938	annotated
	15538703	418	2,6-Dibromohydroquinone	C6H4Br2O2	367985	412922	376492	383436	390269	441790	366701	361900	373028	396775	549151	442204	411667	448280	492972	450975	413775	504721	402174	390656	annotated
	15538717	464	Homoarecoline	C9H15NO2	156345	165320	368881	3.60377e+06	197592	105189	127686	918709	93447.5	77160.8	67858	85676	119403	90780.9	82842.1	103407	179639	121763	78097.9	77349.6	annotated
	15538743	464	Piperidione	C9H15NO2	156345	165320	368881	3.60377e+06	197592	105189	127686	918709	93447.5	77160.8	67858	85676	119403	90780.9	82842.1	103407	179639	121763	78097.9	77349.6	annotated
	15538766	465	Synephrine acetonide	C12H17NO2	45330.3	22005	32034	107105	41837.9	32843.9	46309.6	34945.2	40062.8	32739.1	47794.2	52663.6	25059.5	42755.7	46517.5	32018.2	55147.8	32379.6	34707.6	33143.4	annotated
	15538769	465	Ciclopirox	C12H17NO2	45330.3	22005	32034	107105	41837.9	32843.9	46309.6	34945.2	40062.8	32739.1	47794.2	52663.6	25059.5	42755.7	46517.5	32018.2	55147.8	32379.6	34707.6	33143.4	annotated
	15538771	465	O-Methylcorypalline	C12H17NO2	45330.3	22005	32034	107105	41837.9	32843.9	46309.6	34945.2	40062.8	32739.1	47794.2	52663.6	25059.5	42755.7	46517.5	32018.2	55147.8	32379.6	34707.6	33143.4	annotated
	15538772	465	1-(2,3-Dihydro-6,7-dimethyl-1H-pyrrolizin-5-yl)-2-hydroxy-1-propanone	C12H17NO2	45330.3	22005	32034	107105	41837.9	32843.9	46309.6	34945.2	40062.8	32739.1	47794.2	52663.6	25059.5	42755.7	46517.5	32018.2	55147.8	32379.6	34707.6	33143.4	annotated
	15538782	465	Isobutyl N-methylanthranilate	C12H17NO2	45330.3	22005	32034	107105	41837.9	32843.9	46309.6	34945.2	40062.8	32739.1	47794.2	52663.6	25059.5	42755.7	46517.5	32018.2	55147.8	32379.6	34707.6	33143.4	annotated
	15538800	465	3-(Dimethylamino)propyl benzoate	C12H17NO2	45330.3	22005	32034	107105	41837.9	32843.9	46309.6	34945.2	40062.8	32739.1	47794.2	52663.6	25059.5	42755.7	46517.5	32018.2	55147.8	32379.6	34707.6	33143.4	annotated
	15538801	465	Fenobucarb	C12H17NO2	45330.3	22005	32034	107105	41837.9	32843.9	46309.6	34945.2	40062.8	32739.1	47794.2	52663.6	25059.5	42755.7	46517.5	32018.2	55147.8	32379.6	34707.6	33143.4	annotated
	15538806	465	Promecarb	C12H17NO2	45330.3	22005	32034	107105	41837.9	32843.9	46309.6	34945.2	40062.8	32739.1	47794.2	52663.6	25059.5	42755.7	46517.5	32018.2	55147.8	32379.6	34707.6	33143.4	annotated
	15538815	466	NG,NG-Dimethyl-L-arginine	C8H18N4O2	2.88262e+06	2.66765e+06	3.53631e+06	2.07271e+06	2.67653e+06	2.15782e+06	3.57224e+06	2.77567e+06	2.21157e+06	1.58603e+06	1.80619e+06	1.86608e+06	1.21616e+06	2.10409e+06	2335004	2.04919e+06	1.56359e+06	1.95817e+06	2098519	1838509	annotated
	15538816	466	Symmetric dimethylarginine	C8H18N4O2	2.88262e+06	2.66765e+06	3.53631e+06	2.07271e+06	2.67653e+06	2.15782e+06	3.57224e+06	2.77567e+06	2.21157e+06	1.58603e+06	1.80619e+06	1.86608e+06	1.21616e+06	2.10409e+06	2335004	2.04919e+06	1.56359e+06	1.95817e+06	2098519	1838509	annotated
	15538817	466	Arg-OEt	C8H18N4O2	2.88262e+06	2.66765e+06	3.53631e+06	2.07271e+06	2.67653e+06	2.15782e+06	3.57224e+06	2.77567e+06	2.21157e+06	1.58603e+06	1.80619e+06	1.86608e+06	1.21616e+06	2.10409e+06	2335004	2.04919e+06	1.56359e+06	1.95817e+06	2098519	1838509	annotated
	15538834	501	Talbutal	C13H20N2O3	65578.4	80018.2	70190.1	75536.1	70853.1	71192.6	73246.4	82722.2	74058.6	73092.6	64712.6	83025.8	77772.5	73117.6	93506.6	66338.3	72792.2	69840.9	67552.9	73092.3	annotated
	15538863	558	Irbesartan	C25H28N6O	71874	86091.8	75347.5	76299.6	92356.9	76010.1	73681.3	80374.6	81534.8	73276.2	78985.1	78445.8	76627	71498.3	70290	75926.8	70945.7	72415.5	64462.8	69476.4	annotated
	15538947	572	PE(20:3(5Z,8Z,11Z)/P-18:1(11Z))	C43H78NO7P	497508	2.71047e+06	558491	319207	182615	417070	314683	412705	527086	569812	421993	627875	709311	590914	443017	510707	401156	552553	361305	621633	annotated
	15538948	572	PE(20:3(5Z,8Z,11Z)/P-18:1(9Z))	C43H78NO7P	497508	2.71047e+06	558491	319207	182615	417070	314683	412705	527086	569812	421993	627875	709311	590914	443017	510707	401156	552553	361305	621633	annotated
	15538949	572	PE(20:3(8Z,11Z,14Z)/P-18:1(11Z))	C43H78NO7P	497508	2.71047e+06	558491	319207	182615	417070	314683	412705	527086	569812	421993	627875	709311	590914	443017	510707	401156	552553	361305	621633	annotated
	15538950	572	PE(20:3(8Z,11Z,14Z)/P-18:1(9Z))	C43H78NO7P	497508	2.71047e+06	558491	319207	182615	417070	314683	412705	527086	569812	421993	627875	709311	590914	443017	510707	401156	552553	361305	621633	annotated
	15538951	572	PE(20:4(8Z,11Z,14Z,17Z)/P-18:0)	C43H78NO7P	497508	2.71047e+06	558491	319207	182615	417070	314683	412705	527086	569812	421993	627875	709311	590914	443017	510707	401156	552553	361305	621633	annotated
	15538952	572	PE(20:4(5Z,8Z,11Z,14Z)/P-18:0)	C43H78NO7P	497508	2.71047e+06	558491	319207	182615	417070	314683	412705	527086	569812	421993	627875	709311	590914	443017	510707	401156	552553	361305	621633	annotated
	15538953	572	PE(22:4(7Z,10Z,13Z,16Z)/P-16:0)	C43H78NO7P	497508	2.71047e+06	558491	319207	182615	417070	314683	412705	527086	569812	421993	627875	709311	590914	443017	510707	401156	552553	361305	621633	annotated
	15538960	572	PE(P-16:0/22:4(7Z,10Z,13Z,16Z))	C43H78NO7P	497508	2.71047e+06	558491	319207	182615	417070	314683	412705	527086	569812	421993	627875	709311	590914	443017	510707	401156	552553	361305	621633	annotated
	15538963	572	PE(P-18:0/20:4(8Z,11Z,14Z,17Z))	C43H78NO7P	497508	2.71047e+06	558491	319207	182615	417070	314683	412705	527086	569812	421993	627875	709311	590914	443017	510707	401156	552553	361305	621633	annotated
	15538966	572	PE(P-18:1(11Z)/20:3(5Z,8Z,11Z))	C43H78NO7P	497508	2.71047e+06	558491	319207	182615	417070	314683	412705	527086	569812	421993	627875	709311	590914	443017	510707	401156	552553	361305	621633	annotated
	15538967	572	PE(P-18:1(11Z)/20:3(8Z,11Z,14Z))	C43H78NO7P	497508	2.71047e+06	558491	319207	182615	417070	314683	412705	527086	569812	421993	627875	709311	590914	443017	510707	401156	552553	361305	621633	annotated
	15538969	572	PE(P-18:1(9Z)/20:3(5Z,8Z,11Z))	C43H78NO7P	497508	2.71047e+06	558491	319207	182615	417070	314683	412705	527086	569812	421993	627875	709311	590914	443017	510707	401156	552553	361305	621633	annotated
	15538970	572	PE(O-18:1(1Z)/20:4(5Z,8Z,11Z,14Z))	C43H78NO7P	497508	2.71047e+06	558491	319207	182615	417070	314683	412705	527086	569812	421993	627875	709311	590914	443017	510707	401156	552553	361305	621633	annotated
	15538987	572	PE(P-20:0/18:4(6Z,9Z,12Z,15Z))	C43H78NO7P	497508	2.71047e+06	558491	319207	182615	417070	314683	412705	527086	569812	421993	627875	709311	590914	443017	510707	401156	552553	361305	621633	annotated
	15538993	572	PE(O-18:0/20:5(5Z,8Z,11Z,14Z,17Z))	C43H78NO7P	497508	2.71047e+06	558491	319207	182615	417070	314683	412705	527086	569812	421993	627875	709311	590914	443017	510707	401156	552553	361305	621633	annotated
	15538994	572	PE(O-16:0/22:5(7Z,10Z,13Z,16Z,19Z))	C43H78NO7P	497508	2.71047e+06	558491	319207	182615	417070	314683	412705	527086	569812	421993	627875	709311	590914	443017	510707	401156	552553	361305	621633	annotated
	15538995	572	PE(O-16:0/22:5(4Z,7Z,10Z,13Z,16Z))	C43H78NO7P	497508	2.71047e+06	558491	319207	182615	417070	314683	412705	527086	569812	421993	627875	709311	590914	443017	510707	401156	552553	361305	621633	annotated
	15538996	573	LysoPC(16:1(9Z))	C24H48NO7P	972709	2.06057e+06	2.09852e+06	1.53339e+06	2.22417e+06	2.56192e+06	1.35881e+06	2678326	2.42074e+06	1.42156e+06	1700352	1.61919e+06	1.76349e+06	1.67917e+06	2.31135e+06	1987989	1.79282e+06	1.43137e+06	1.76426e+06	2.16311e+06	annotated
	15539018	573	PC(16:1(9E)/0:0)	C24H48NO7P	972709	2.06057e+06	2.09852e+06	1.53339e+06	2.22417e+06	2.56192e+06	1.35881e+06	2678326	2.42074e+06	1.42156e+06	1700352	1.61919e+06	1.76349e+06	1.67917e+06	2.31135e+06	1987989	1.79282e+06	1.43137e+06	1.76426e+06	2.16311e+06	annotated
	15539034	573	PE(19:1(9Z)/0:0)	C24H48NO7P	972709	2.06057e+06	2.09852e+06	1.53339e+06	2.22417e+06	2.56192e+06	1.35881e+06	2678326	2.42074e+06	1.42156e+06	1700352	1.61919e+06	1.76349e+06	1.67917e+06	2.31135e+06	1987989	1.79282e+06	1.43137e+06	1.76426e+06	2.16311e+06	annotated
	15539072	580	PE(18:4(6Z,9Z,12Z,15Z)/22:0)	C45H82NO8P	931727	862144	801370	1303819	614263	972966	874671	759384	1.24422e+06	947027	863018	1.42428e+06	1.96256e+06	2.05932e+06	1.01878e+06	1.10089e+06	1.06578e+06	1.51714e+06	1.22767e+06	2.57856e+06	annotated
	15539075	580	PE(20:2(11Z,14Z)/20:2(11Z,14Z))	C45H82NO8P	931727	862144	801370	1303819	614263	972966	874671	759384	1.24422e+06	947027	863018	1.42428e+06	1.96256e+06	2.05932e+06	1.01878e+06	1.10089e+06	1.06578e+06	1.51714e+06	1.22767e+06	2.57856e+06	annotated
	15539076	580	PE(20:0/20:4(5Z,8Z,11Z,14Z))	C45H82NO8P	931727	862144	801370	1303819	614263	972966	874671	759384	1.24422e+06	947027	863018	1.42428e+06	1.96256e+06	2.05932e+06	1.01878e+06	1.10089e+06	1.06578e+06	1.51714e+06	1.22767e+06	2.57856e+06	annotated
	15539077	580	PE(20:0/20:4(8Z,11Z,14Z,17Z))	C45H82NO8P	931727	862144	801370	1303819	614263	972966	874671	759384	1.24422e+06	947027	863018	1.42428e+06	1.96256e+06	2.05932e+06	1.01878e+06	1.10089e+06	1.06578e+06	1.51714e+06	1.22767e+06	2.57856e+06	annotated
	15539079	580	PE(20:1(11Z)/20:3(5Z,8Z,11Z))	C45H82NO8P	931727	862144	801370	1303819	614263	972966	874671	759384	1.24422e+06	947027	863018	1.42428e+06	1.96256e+06	2.05932e+06	1.01878e+06	1.10089e+06	1.06578e+06	1.51714e+06	1.22767e+06	2.57856e+06	annotated
	15539080	580	PE(20:1(11Z)/20:3(8Z,11Z,14Z))	C45H82NO8P	931727	862144	801370	1303819	614263	972966	874671	759384	1.24422e+06	947027	863018	1.42428e+06	1.96256e+06	2.05932e+06	1.01878e+06	1.10089e+06	1.06578e+06	1.51714e+06	1.22767e+06	2.57856e+06	annotated
	15539081	580	PE(20:3(5Z,8Z,11Z)/20:1(11Z))	C45H82NO8P	931727	862144	801370	1303819	614263	972966	874671	759384	1.24422e+06	947027	863018	1.42428e+06	1.96256e+06	2.05932e+06	1.01878e+06	1.10089e+06	1.06578e+06	1.51714e+06	1.22767e+06	2.57856e+06	annotated
	15539082	580	PE(20:4(5Z,8Z,11Z,14Z)/20:0)	C45H82NO8P	931727	862144	801370	1303819	614263	972966	874671	759384	1.24422e+06	947027	863018	1.42428e+06	1.96256e+06	2.05932e+06	1.01878e+06	1.10089e+06	1.06578e+06	1.51714e+06	1.22767e+06	2.57856e+06	annotated
	15539083	580	PE(20:3(8Z,11Z,14Z)/20:1(11Z))	C45H82NO8P	931727	862144	801370	1303819	614263	972966	874671	759384	1.24422e+06	947027	863018	1.42428e+06	1.96256e+06	2.05932e+06	1.01878e+06	1.10089e+06	1.06578e+06	1.51714e+06	1.22767e+06	2.57856e+06	annotated
	15539084	580	PE(20:4(8Z,11Z,14Z,17Z)/20:0)	C45H82NO8P	931727	862144	801370	1303819	614263	972966	874671	759384	1.24422e+06	947027	863018	1.42428e+06	1.96256e+06	2.05932e+06	1.01878e+06	1.10089e+06	1.06578e+06	1.51714e+06	1.22767e+06	2.57856e+06	annotated
	15539086	580	PE(22:0/18:4(6Z,9Z,12Z,15Z))	C45H82NO8P	931727	862144	801370	1303819	614263	972966	874671	759384	1.24422e+06	947027	863018	1.42428e+06	1.96256e+06	2.05932e+06	1.01878e+06	1.10089e+06	1.06578e+06	1.51714e+06	1.22767e+06	2.57856e+06	annotated
	15539087	580	PE(22:2(13Z,16Z)/18:2(9Z,12Z))	C45H82NO8P	931727	862144	801370	1303819	614263	972966	874671	759384	1.24422e+06	947027	863018	1.42428e+06	1.96256e+06	2.05932e+06	1.01878e+06	1.10089e+06	1.06578e+06	1.51714e+06	1.22767e+06	2.57856e+06	annotated
	15539088	580	PE(22:4(7Z,10Z,13Z,16Z)/18:0)	C45H82NO8P	931727	862144	801370	1303819	614263	972966	874671	759384	1.24422e+06	947027	863018	1.42428e+06	1.96256e+06	2.05932e+06	1.01878e+06	1.10089e+06	1.06578e+06	1.51714e+06	1.22767e+06	2.57856e+06	annotated
	15539090	580	PE(22:1(13Z)/18:3(6Z,9Z,12Z))	C45H82NO8P	931727	862144	801370	1303819	614263	972966	874671	759384	1.24422e+06	947027	863018	1.42428e+06	1.96256e+06	2.05932e+06	1.01878e+06	1.10089e+06	1.06578e+06	1.51714e+06	1.22767e+06	2.57856e+06	annotated
	15539091	580	PE(22:1(13Z)/18:3(9Z,12Z,15Z))	C45H82NO8P	931727	862144	801370	1303819	614263	972966	874671	759384	1.24422e+06	947027	863018	1.42428e+06	1.96256e+06	2.05932e+06	1.01878e+06	1.10089e+06	1.06578e+06	1.51714e+06	1.22767e+06	2.57856e+06	annotated
	15539094	580	PE(18:0/22:4(7Z,10Z,13Z,16Z))	C45H82NO8P	931727	862144	801370	1303819	614263	972966	874671	759384	1.24422e+06	947027	863018	1.42428e+06	1.96256e+06	2.05932e+06	1.01878e+06	1.10089e+06	1.06578e+06	1.51714e+06	1.22767e+06	2.57856e+06	annotated
	15539095	580	PE(18:2(9Z,12Z)/22:2(13Z,16Z))	C45H82NO8P	931727	862144	801370	1303819	614263	972966	874671	759384	1.24422e+06	947027	863018	1.42428e+06	1.96256e+06	2.05932e+06	1.01878e+06	1.10089e+06	1.06578e+06	1.51714e+06	1.22767e+06	2.57856e+06	annotated
	15539096	580	PE(18:3(9Z,12Z,15Z)/22:1(13Z))	C45H82NO8P	931727	862144	801370	1303819	614263	972966	874671	759384	1.24422e+06	947027	863018	1.42428e+06	1.96256e+06	2.05932e+06	1.01878e+06	1.10089e+06	1.06578e+06	1.51714e+06	1.22767e+06	2.57856e+06	annotated
	15539097	580	PE(18:3(6Z,9Z,12Z)/22:1(13Z))	C45H82NO8P	931727	862144	801370	1303819	614263	972966	874671	759384	1.24422e+06	947027	863018	1.42428e+06	1.96256e+06	2.05932e+06	1.01878e+06	1.10089e+06	1.06578e+06	1.51714e+06	1.22767e+06	2.57856e+06	annotated
	15539103	580	PC(22:4(7Z,10Z,13Z,16Z)/15:0)	C45H82NO8P	931727	862144	801370	1303819	614263	972966	874671	759384	1.24422e+06	947027	863018	1.42428e+06	1.96256e+06	2.05932e+06	1.01878e+06	1.10089e+06	1.06578e+06	1.51714e+06	1.22767e+06	2.57856e+06	annotated
	15539105	580	PC(15:0/22:4(7Z,10Z,13Z,16Z))	C45H82NO8P	931727	862144	801370	1303819	614263	972966	874671	759384	1.24422e+06	947027	863018	1.42428e+06	1.96256e+06	2.05932e+06	1.01878e+06	1.10089e+06	1.06578e+06	1.51714e+06	1.22767e+06	2.57856e+06	annotated
	15539127	580	PC(17:0/20:4(5Z,8Z,11Z,14Z))	C45H82NO8P	931727	862144	801370	1303819	614263	972966	874671	759384	1.24422e+06	947027	863018	1.42428e+06	1.96256e+06	2.05932e+06	1.01878e+06	1.10089e+06	1.06578e+06	1.51714e+06	1.22767e+06	2.57856e+06	annotated
	15539128	580	PE(22:1(11Z)/18:3(6Z,9Z,12Z))	C45H82NO8P	931727	862144	801370	1303819	614263	972966	874671	759384	1.24422e+06	947027	863018	1.42428e+06	1.96256e+06	2.05932e+06	1.01878e+06	1.10089e+06	1.06578e+06	1.51714e+06	1.22767e+06	2.57856e+06	annotated
	15539129	580	PE(22:1(11Z)/18:3(9Z,12Z,15Z))	C45H82NO8P	931727	862144	801370	1303819	614263	972966	874671	759384	1.24422e+06	947027	863018	1.42428e+06	1.96256e+06	2.05932e+06	1.01878e+06	1.10089e+06	1.06578e+06	1.51714e+06	1.22767e+06	2.57856e+06	annotated
	15539134	580	PC(17:2(9Z,12Z)/20:2(11Z,14Z))	C45H82NO8P	931727	862144	801370	1303819	614263	972966	874671	759384	1.24422e+06	947027	863018	1.42428e+06	1.96256e+06	2.05932e+06	1.01878e+06	1.10089e+06	1.06578e+06	1.51714e+06	1.22767e+06	2.57856e+06	annotated
	15539135	580	PC(17:1(9Z)/20:3(8Z,11Z,14Z))	C45H82NO8P	931727	862144	801370	1303819	614263	972966	874671	759384	1.24422e+06	947027	863018	1.42428e+06	1.96256e+06	2.05932e+06	1.01878e+06	1.10089e+06	1.06578e+06	1.51714e+06	1.22767e+06	2.57856e+06	annotated
	15539144	580	PE(18:3(6Z,9Z,12Z)/22:1(11Z))	C45H82NO8P	931727	862144	801370	1303819	614263	972966	874671	759384	1.24422e+06	947027	863018	1.42428e+06	1.96256e+06	2.05932e+06	1.01878e+06	1.10089e+06	1.06578e+06	1.51714e+06	1.22767e+06	2.57856e+06	annotated
	15539145	580	PE(18:3(9Z,12Z,15Z)/22:1(11Z))	C45H82NO8P	931727	862144	801370	1303819	614263	972966	874671	759384	1.24422e+06	947027	863018	1.42428e+06	1.96256e+06	2.05932e+06	1.01878e+06	1.10089e+06	1.06578e+06	1.51714e+06	1.22767e+06	2.57856e+06	annotated
	15539149	580	PC(19:1(9Z)/18:3(6Z,9Z,12Z))	C45H82NO8P	931727	862144	801370	1303819	614263	972966	874671	759384	1.24422e+06	947027	863018	1.42428e+06	1.96256e+06	2.05932e+06	1.01878e+06	1.10089e+06	1.06578e+06	1.51714e+06	1.22767e+06	2.57856e+06	annotated
	15539150	580	PC(19:1(9Z)/18:3(9Z,12Z,15Z))	C45H82NO8P	931727	862144	801370	1303819	614263	972966	874671	759384	1.24422e+06	947027	863018	1.42428e+06	1.96256e+06	2.05932e+06	1.01878e+06	1.10089e+06	1.06578e+06	1.51714e+06	1.22767e+06	2.57856e+06	annotated
	15539151	580	PC(19:0/18:4(6Z,9Z,12Z,15Z))	C45H82NO8P	931727	862144	801370	1303819	614263	972966	874671	759384	1.24422e+06	947027	863018	1.42428e+06	1.96256e+06	2.05932e+06	1.01878e+06	1.10089e+06	1.06578e+06	1.51714e+06	1.22767e+06	2.57856e+06	annotated
	15539154	580	PC(18:4(6Z,9Z,12Z,15Z)/19:0)	C45H82NO8P	931727	862144	801370	1303819	614263	972966	874671	759384	1.24422e+06	947027	863018	1.42428e+06	1.96256e+06	2.05932e+06	1.01878e+06	1.10089e+06	1.06578e+06	1.51714e+06	1.22767e+06	2.57856e+06	annotated
	15539155	580	PC(18:3(6Z,9Z,12Z)/19:1(9Z))	C45H82NO8P	931727	862144	801370	1303819	614263	972966	874671	759384	1.24422e+06	947027	863018	1.42428e+06	1.96256e+06	2.05932e+06	1.01878e+06	1.10089e+06	1.06578e+06	1.51714e+06	1.22767e+06	2.57856e+06	annotated
	15539156	580	PC(18:3(9Z,12Z,15Z)/19:1(9Z))	C45H82NO8P	931727	862144	801370	1303819	614263	972966	874671	759384	1.24422e+06	947027	863018	1.42428e+06	1.96256e+06	2.05932e+06	1.01878e+06	1.10089e+06	1.06578e+06	1.51714e+06	1.22767e+06	2.57856e+06	annotated
	15539158	580	PC(20:4(5Z,8Z,11Z,14Z)/17:0)	C45H82NO8P	931727	862144	801370	1303819	614263	972966	874671	759384	1.24422e+06	947027	863018	1.42428e+06	1.96256e+06	2.05932e+06	1.01878e+06	1.10089e+06	1.06578e+06	1.51714e+06	1.22767e+06	2.57856e+06	annotated
	15539161	580	PC(20:3(8Z,11Z,14Z)/17:1(9Z))	C45H82NO8P	931727	862144	801370	1303819	614263	972966	874671	759384	1.24422e+06	947027	863018	1.42428e+06	1.96256e+06	2.05932e+06	1.01878e+06	1.10089e+06	1.06578e+06	1.51714e+06	1.22767e+06	2.57856e+06	annotated
	15539163	580	PC(20:2(11Z,14Z)/17:2(9Z,12Z))	C45H82NO8P	931727	862144	801370	1303819	614263	972966	874671	759384	1.24422e+06	947027	863018	1.42428e+06	1.96256e+06	2.05932e+06	1.01878e+06	1.10089e+06	1.06578e+06	1.51714e+06	1.22767e+06	2.57856e+06	annotated
	15539174	581	PC(20:2(11Z,14Z)/14:1(9Z))	C42H78NO8P	1.5835e+06	1.79727e+06	2.19882e+06	1.59951e+06	1.00516e+06	2434587	1.60405e+06	1.21401e+06	2.39005e+06	1.84865e+06	2.02217e+06	1.53242e+06	1671979	1.35907e+06	2.48916e+06	2571052	2.39525e+06	2.04768e+06	2.14673e+06	1561850	annotated
	15539175	581	PC(20:3(5Z,8Z,11Z)/14:0)	C42H78NO8P	1.5835e+06	1.79727e+06	2.19882e+06	1.59951e+06	1.00516e+06	2434587	1.60405e+06	1.21401e+06	2.39005e+06	1.84865e+06	2.02217e+06	1.53242e+06	1671979	1.35907e+06	2.48916e+06	2571052	2.39525e+06	2.04768e+06	2.14673e+06	1561850	annotated
	15539176	581	PC(20:3(8Z,11Z,14Z)/14:0)	C42H78NO8P	1.5835e+06	1.79727e+06	2.19882e+06	1.59951e+06	1.00516e+06	2434587	1.60405e+06	1.21401e+06	2.39005e+06	1.84865e+06	2.02217e+06	1.53242e+06	1671979	1.35907e+06	2.48916e+06	2571052	2.39525e+06	2.04768e+06	2.14673e+06	1561850	annotated
	15539177	581	PC(16:1(9Z)/18:2(9Z,12Z))	C42H78NO8P	1.5835e+06	1.79727e+06	2.19882e+06	1.59951e+06	1.00516e+06	2434587	1.60405e+06	1.21401e+06	2.39005e+06	1.84865e+06	2.02217e+06	1.53242e+06	1671979	1.35907e+06	2.48916e+06	2571052	2.39525e+06	2.04768e+06	2.14673e+06	1561850	annotated
	15539179	581	PC(18:2(9Z,12Z)/16:1(9Z))	C42H78NO8P	1.5835e+06	1.79727e+06	2.19882e+06	1.59951e+06	1.00516e+06	2434587	1.60405e+06	1.21401e+06	2.39005e+06	1.84865e+06	2.02217e+06	1.53242e+06	1671979	1.35907e+06	2.48916e+06	2571052	2.39525e+06	2.04768e+06	2.14673e+06	1561850	annotated
	15539180	581	PC(18:3(6Z,9Z,12Z)/16:0)	C42H78NO8P	1.5835e+06	1.79727e+06	2.19882e+06	1.59951e+06	1.00516e+06	2434587	1.60405e+06	1.21401e+06	2.39005e+06	1.84865e+06	2.02217e+06	1.53242e+06	1671979	1.35907e+06	2.48916e+06	2571052	2.39525e+06	2.04768e+06	2.14673e+06	1561850	annotated
	15539181	581	PC(18:3(9Z,12Z,15Z)/16:0)	C42H78NO8P	1.5835e+06	1.79727e+06	2.19882e+06	1.59951e+06	1.00516e+06	2434587	1.60405e+06	1.21401e+06	2.39005e+06	1.84865e+06	2.02217e+06	1.53242e+06	1671979	1.35907e+06	2.48916e+06	2571052	2.39525e+06	2.04768e+06	2.14673e+06	1561850	annotated
	15539182	581	PC(14:1(9Z)/20:2(11Z,14Z))	C42H78NO8P	1.5835e+06	1.79727e+06	2.19882e+06	1.59951e+06	1.00516e+06	2434587	1.60405e+06	1.21401e+06	2.39005e+06	1.84865e+06	2.02217e+06	1.53242e+06	1671979	1.35907e+06	2.48916e+06	2571052	2.39525e+06	2.04768e+06	2.14673e+06	1561850	annotated
	15539183	581	PC(16:0/18:3(9Z,12Z,15Z))	C42H78NO8P	1.5835e+06	1.79727e+06	2.19882e+06	1.59951e+06	1.00516e+06	2434587	1.60405e+06	1.21401e+06	2.39005e+06	1.84865e+06	2.02217e+06	1.53242e+06	1671979	1.35907e+06	2.48916e+06	2571052	2.39525e+06	2.04768e+06	2.14673e+06	1561850	annotated
	15539184	581	PC(16:0/18:3(6Z,9Z,12Z))	C42H78NO8P	1.5835e+06	1.79727e+06	2.19882e+06	1.59951e+06	1.00516e+06	2434587	1.60405e+06	1.21401e+06	2.39005e+06	1.84865e+06	2.02217e+06	1.53242e+06	1671979	1.35907e+06	2.48916e+06	2571052	2.39525e+06	2.04768e+06	2.14673e+06	1561850	annotated
	15539198	581	PC(14:0/20:3(8Z,11Z,14Z))	C42H78NO8P	1.5835e+06	1.79727e+06	2.19882e+06	1.59951e+06	1.00516e+06	2434587	1.60405e+06	1.21401e+06	2.39005e+06	1.84865e+06	2.02217e+06	1.53242e+06	1671979	1.35907e+06	2.48916e+06	2571052	2.39525e+06	2.04768e+06	2.14673e+06	1561850	annotated
	15539199	581	PC(14:0/20:3(5Z,8Z,11Z))	C42H78NO8P	1.5835e+06	1.79727e+06	2.19882e+06	1.59951e+06	1.00516e+06	2434587	1.60405e+06	1.21401e+06	2.39005e+06	1.84865e+06	2.02217e+06	1.53242e+06	1671979	1.35907e+06	2.48916e+06	2571052	2.39525e+06	2.04768e+06	2.14673e+06	1561850	annotated
	15539219	581	PE(22:2(13Z,16Z)/15:1(9Z))	C42H78NO8P	1.5835e+06	1.79727e+06	2.19882e+06	1.59951e+06	1.00516e+06	2434587	1.60405e+06	1.21401e+06	2.39005e+06	1.84865e+06	2.02217e+06	1.53242e+06	1671979	1.35907e+06	2.48916e+06	2571052	2.39525e+06	2.04768e+06	2.14673e+06	1561850	annotated
	15539229	581	PC(17:1(9Z)/17:2(9Z,12Z))	C42H78NO8P	1.5835e+06	1.79727e+06	2.19882e+06	1.59951e+06	1.00516e+06	2434587	1.60405e+06	1.21401e+06	2.39005e+06	1.84865e+06	2.02217e+06	1.53242e+06	1671979	1.35907e+06	2.48916e+06	2571052	2.39525e+06	2.04768e+06	2.14673e+06	1561850	annotated
	15539230	581	PC(17:2(9Z,12Z)/17:1(9Z))	C42H78NO8P	1.5835e+06	1.79727e+06	2.19882e+06	1.59951e+06	1.00516e+06	2434587	1.60405e+06	1.21401e+06	2.39005e+06	1.84865e+06	2.02217e+06	1.53242e+06	1671979	1.35907e+06	2.48916e+06	2571052	2.39525e+06	2.04768e+06	2.14673e+06	1561850	annotated
	15539236	581	PE(18:2(9Z,12Z)/19:1(9Z))	C42H78NO8P	1.5835e+06	1.79727e+06	2.19882e+06	1.59951e+06	1.00516e+06	2434587	1.60405e+06	1.21401e+06	2.39005e+06	1.84865e+06	2.02217e+06	1.53242e+06	1671979	1.35907e+06	2.48916e+06	2571052	2.39525e+06	2.04768e+06	2.14673e+06	1561850	annotated
	15539237	581	PE(18:3(6Z,9Z,12Z)/19:0)	C42H78NO8P	1.5835e+06	1.79727e+06	2.19882e+06	1.59951e+06	1.00516e+06	2434587	1.60405e+06	1.21401e+06	2.39005e+06	1.84865e+06	2.02217e+06	1.53242e+06	1671979	1.35907e+06	2.48916e+06	2571052	2.39525e+06	2.04768e+06	2.14673e+06	1561850	annotated
	15539239	581	PE(17:2(9Z,12Z)/20:1(11Z))	C42H78NO8P	1.5835e+06	1.79727e+06	2.19882e+06	1.59951e+06	1.00516e+06	2434587	1.60405e+06	1.21401e+06	2.39005e+06	1.84865e+06	2.02217e+06	1.53242e+06	1671979	1.35907e+06	2.48916e+06	2571052	2.39525e+06	2.04768e+06	2.14673e+06	1561850	annotated
	15539240	581	PE(19:0/18:3(9Z,12Z,15Z))	C42H78NO8P	1.5835e+06	1.79727e+06	2.19882e+06	1.59951e+06	1.00516e+06	2434587	1.60405e+06	1.21401e+06	2.39005e+06	1.84865e+06	2.02217e+06	1.53242e+06	1671979	1.35907e+06	2.48916e+06	2571052	2.39525e+06	2.04768e+06	2.14673e+06	1561850	annotated
	15539241	581	PE(19:0/18:3(6Z,9Z,12Z))	C42H78NO8P	1.5835e+06	1.79727e+06	2.19882e+06	1.59951e+06	1.00516e+06	2434587	1.60405e+06	1.21401e+06	2.39005e+06	1.84865e+06	2.02217e+06	1.53242e+06	1671979	1.35907e+06	2.48916e+06	2571052	2.39525e+06	2.04768e+06	2.14673e+06	1561850	annotated
	15539242	581	PE(18:3(9Z,12Z,15Z)/19:0)	C42H78NO8P	1.5835e+06	1.79727e+06	2.19882e+06	1.59951e+06	1.00516e+06	2434587	1.60405e+06	1.21401e+06	2.39005e+06	1.84865e+06	2.02217e+06	1.53242e+06	1671979	1.35907e+06	2.48916e+06	2571052	2.39525e+06	2.04768e+06	2.14673e+06	1561850	annotated
	15539245	581	PE(17:0/20:3(8Z,11Z,14Z))	C42H78NO8P	1.5835e+06	1.79727e+06	2.19882e+06	1.59951e+06	1.00516e+06	2434587	1.60405e+06	1.21401e+06	2.39005e+06	1.84865e+06	2.02217e+06	1.53242e+06	1671979	1.35907e+06	2.48916e+06	2571052	2.39525e+06	2.04768e+06	2.14673e+06	1561850	annotated
	15539246	581	PE(17:1(9Z)/20:2(11Z,14Z))	C42H78NO8P	1.5835e+06	1.79727e+06	2.19882e+06	1.59951e+06	1.00516e+06	2434587	1.60405e+06	1.21401e+06	2.39005e+06	1.84865e+06	2.02217e+06	1.53242e+06	1671979	1.35907e+06	2.48916e+06	2571052	2.39525e+06	2.04768e+06	2.14673e+06	1561850	annotated
	15539247	581	PE(15:1(9Z)/22:2(13Z,16Z))	C42H78NO8P	1.5835e+06	1.79727e+06	2.19882e+06	1.59951e+06	1.00516e+06	2434587	1.60405e+06	1.21401e+06	2.39005e+06	1.84865e+06	2.02217e+06	1.53242e+06	1671979	1.35907e+06	2.48916e+06	2571052	2.39525e+06	2.04768e+06	2.14673e+06	1561850	annotated
	15539248	581	PE(20:2(11Z,14Z)/17:1(9Z))	C42H78NO8P	1.5835e+06	1.79727e+06	2.19882e+06	1.59951e+06	1.00516e+06	2434587	1.60405e+06	1.21401e+06	2.39005e+06	1.84865e+06	2.02217e+06	1.53242e+06	1671979	1.35907e+06	2.48916e+06	2571052	2.39525e+06	2.04768e+06	2.14673e+06	1561850	annotated
	15539250	581	PE(19:1(9Z)/18:2(9Z,12Z))	C42H78NO8P	1.5835e+06	1.79727e+06	2.19882e+06	1.59951e+06	1.00516e+06	2434587	1.60405e+06	1.21401e+06	2.39005e+06	1.84865e+06	2.02217e+06	1.53242e+06	1671979	1.35907e+06	2.48916e+06	2571052	2.39525e+06	2.04768e+06	2.14673e+06	1561850	annotated
	15539251	581	PE(20:1(11Z)/17:2(9Z,12Z))	C42H78NO8P	1.5835e+06	1.79727e+06	2.19882e+06	1.59951e+06	1.00516e+06	2434587	1.60405e+06	1.21401e+06	2.39005e+06	1.84865e+06	2.02217e+06	1.53242e+06	1671979	1.35907e+06	2.48916e+06	2571052	2.39525e+06	2.04768e+06	2.14673e+06	1561850	annotated
	15539252	581	PE(20:3(8Z,11Z,14Z)/17:0)	C42H78NO8P	1.5835e+06	1.79727e+06	2.19882e+06	1.59951e+06	1.00516e+06	2434587	1.60405e+06	1.21401e+06	2.39005e+06	1.84865e+06	2.02217e+06	1.53242e+06	1671979	1.35907e+06	2.48916e+06	2571052	2.39525e+06	2.04768e+06	2.14673e+06	1561850	annotated
	15539306	598	1-Piperidinecarboxaldehyde	C6H11NO	2.17598e+06	1.98678e+06	2.30436e+06	2.46886e+06	1536319	2.07896e+06	1.68807e+06	2.05628e+06	1.80829e+06	2155562	1.48489e+06	2.43408e+06	1.5958e+06	1.73425e+06	2.34612e+06	2.07843e+06	1.40976e+06	1.49664e+06	2.13772e+06	1.3007e+06	annotated
	15539307	598	2,5-Dihydro-2,4,5-trimethyloxazole	C6H11NO	2.17598e+06	1.98678e+06	2.30436e+06	2.46886e+06	1536319	2.07896e+06	1.68807e+06	2.05628e+06	1.80829e+06	2155562	1.48489e+06	2.43408e+06	1.5958e+06	1.73425e+06	2.34612e+06	2.07843e+06	1.40976e+06	1.49664e+06	2.13772e+06	1.3007e+06	annotated
	15539310	598	epsilon-Caprolactam	C6H11NO	2.17598e+06	1.98678e+06	2.30436e+06	2.46886e+06	1536319	2.07896e+06	1.68807e+06	2.05628e+06	1.80829e+06	2155562	1.48489e+06	2.43408e+06	1.5958e+06	1.73425e+06	2.34612e+06	2.07843e+06	1.40976e+06	1.49664e+06	2.13772e+06	1.3007e+06	annotated
	15539312	598	2-Acetylpyrrolidine	C6H11NO	2.17598e+06	1.98678e+06	2.30436e+06	2.46886e+06	1536319	2.07896e+06	1.68807e+06	2.05628e+06	1.80829e+06	2155562	1.48489e+06	2.43408e+06	1.5958e+06	1.73425e+06	2.34612e+06	2.07843e+06	1.40976e+06	1.49664e+06	2.13772e+06	1.3007e+06	annotated
	15539315	600	1-Methylhypoxanthine	C6H6N4O	559152	480810	1.91677e+06	621185	1.15246e+06	383923	2.43728e+06	800520	364904	352881	272041	262290	118317	283872	325259	324466	348808	201776	429904	202955	annotated
	15539316	600	7-Methylhypoxanthine	C6H6N4O	559152	480810	1.91677e+06	621185	1.15246e+06	383923	2.43728e+06	800520	364904	352881	272041	262290	118317	283872	325259	324466	348808	201776	429904	202955	annotated
	15539322	601	Tiglylcarnitine	C12H21NO4	13389.9	95724.8	100124	52421.8	90353.8	64327	122017	51720.9	20446.9	43206	30531.7	18376.1	13368.5	46015.2	29505.7	23708.1	30285.8	15035.5	37864.6	33604.4	annotated
	15539341	607	cis-alpha-octenoic acid	C8H14O2	63996.3	49704.5	59885.4	49822.7	44282	49632	57622	54370.1	49468.3	50642.9	45351	52228.8	48322.8	58350	47520.3	54634.4	48874.5	46428.2	50145.9	45882.1	annotated
	15539342	607	delta-octanolide	C8H14O2	63996.3	49704.5	59885.4	49822.7	44282	49632	57622	54370.1	49468.3	50642.9	45351	52228.8	48322.8	58350	47520.3	54634.4	48874.5	46428.2	50145.9	45882.1	annotated
	15539343	607	Allyl isovalerate	C8H14O2	63996.3	49704.5	59885.4	49822.7	44282	49632	57622	54370.1	49468.3	50642.9	45351	52228.8	48322.8	58350	47520.3	54634.4	48874.5	46428.2	50145.9	45882.1	annotated
	15539344	607	Ethyl-3-hexanoate	C8H14O2	63996.3	49704.5	59885.4	49822.7	44282	49632	57622	54370.1	49468.3	50642.9	45351	52228.8	48322.8	58350	47520.3	54634.4	48874.5	46428.2	50145.9	45882.1	annotated
	15539345	607	gamma-octanolide	C8H14O2	63996.3	49704.5	59885.4	49822.7	44282	49632	57622	54370.1	49468.3	50642.9	45351	52228.8	48322.8	58350	47520.3	54634.4	48874.5	46428.2	50145.9	45882.1	annotated
	15539346	607	trans-2-Octenoic acid	C8H14O2	63996.3	49704.5	59885.4	49822.7	44282	49632	57622	54370.1	49468.3	50642.9	45351	52228.8	48322.8	58350	47520.3	54634.4	48874.5	46428.2	50145.9	45882.1	annotated
	15539347	607	(E)-4-Octenoic acid	C8H14O2	63996.3	49704.5	59885.4	49822.7	44282	49632	57622	54370.1	49468.3	50642.9	45351	52228.8	48322.8	58350	47520.3	54634.4	48874.5	46428.2	50145.9	45882.1	annotated
	15539348	607	Methyl 2-heptenoate	C8H14O2	63996.3	49704.5	59885.4	49822.7	44282	49632	57622	54370.1	49468.3	50642.9	45351	52228.8	48322.8	58350	47520.3	54634.4	48874.5	46428.2	50145.9	45882.1	annotated
	15539349	607	Ethyl (±)-2-methyl-4-pentenoate	C8H14O2	63996.3	49704.5	59885.4	49822.7	44282	49632	57622	54370.1	49468.3	50642.9	45351	52228.8	48322.8	58350	47520.3	54634.4	48874.5	46428.2	50145.9	45882.1	annotated
	15539350	607	2E-Hexenyl acetate	C8H14O2	63996.3	49704.5	59885.4	49822.7	44282	49632	57622	54370.1	49468.3	50642.9	45351	52228.8	48322.8	58350	47520.3	54634.4	48874.5	46428.2	50145.9	45882.1	annotated
	15539351	607	cis-3-Hexenyl acetate	C8H14O2	63996.3	49704.5	59885.4	49822.7	44282	49632	57622	54370.1	49468.3	50642.9	45351	52228.8	48322.8	58350	47520.3	54634.4	48874.5	46428.2	50145.9	45882.1	annotated
	15539352	607	Allyl valerate	C8H14O2	63996.3	49704.5	59885.4	49822.7	44282	49632	57622	54370.1	49468.3	50642.9	45351	52228.8	48322.8	58350	47520.3	54634.4	48874.5	46428.2	50145.9	45882.1	annotated
	15539353	607	cis-delta-octenoic acid	C8H14O2	63996.3	49704.5	59885.4	49822.7	44282	49632	57622	54370.1	49468.3	50642.9	45351	52228.8	48322.8	58350	47520.3	54634.4	48874.5	46428.2	50145.9	45882.1	annotated
	15539354	607	Ethyl trans-2-methyl-2-pentenoate	C8H14O2	63996.3	49704.5	59885.4	49822.7	44282	49632	57622	54370.1	49468.3	50642.9	45351	52228.8	48322.8	58350	47520.3	54634.4	48874.5	46428.2	50145.9	45882.1	annotated
	15539355	607	Ethyl 2E-hexenoate	C8H14O2	63996.3	49704.5	59885.4	49822.7	44282	49632	57622	54370.1	49468.3	50642.9	45351	52228.8	48322.8	58350	47520.3	54634.4	48874.5	46428.2	50145.9	45882.1	annotated
	15539356	607	Ethyl 5-hexenoate	C8H14O2	63996.3	49704.5	59885.4	49822.7	44282	49632	57622	54370.1	49468.3	50642.9	45351	52228.8	48322.8	58350	47520.3	54634.4	48874.5	46428.2	50145.9	45882.1	annotated
	15539357	607	Ethyl (E)-3-hexenoate	C8H14O2	63996.3	49704.5	59885.4	49822.7	44282	49632	57622	54370.1	49468.3	50642.9	45351	52228.8	48322.8	58350	47520.3	54634.4	48874.5	46428.2	50145.9	45882.1	annotated
	15539358	607	2-Methylpropyl (2E)-butenoate	C8H14O2	63996.3	49704.5	59885.4	49822.7	44282	49632	57622	54370.1	49468.3	50642.9	45351	52228.8	48322.8	58350	47520.3	54634.4	48874.5	46428.2	50145.9	45882.1	annotated
	15539359	607	2-Methylallyl butyrate	C8H14O2	63996.3	49704.5	59885.4	49822.7	44282	49632	57622	54370.1	49468.3	50642.9	45351	52228.8	48322.8	58350	47520.3	54634.4	48874.5	46428.2	50145.9	45882.1	annotated
	15539360	607	2,3-Octanedione	C8H14O2	63996.3	49704.5	59885.4	49822.7	44282	49632	57622	54370.1	49468.3	50642.9	45351	52228.8	48322.8	58350	47520.3	54634.4	48874.5	46428.2	50145.9	45882.1	annotated
	15539361	607	Cyclohexaneacetic acid	C8H14O2	63996.3	49704.5	59885.4	49822.7	44282	49632	57622	54370.1	49468.3	50642.9	45351	52228.8	48322.8	58350	47520.3	54634.4	48874.5	46428.2	50145.9	45882.1	annotated
	15539362	607	Cyclohexyl acetate	C8H14O2	63996.3	49704.5	59885.4	49822.7	44282	49632	57622	54370.1	49468.3	50642.9	45351	52228.8	48322.8	58350	47520.3	54634.4	48874.5	46428.2	50145.9	45882.1	annotated
	15539363	607	Methyl cyclohexanecarboxylate	C8H14O2	63996.3	49704.5	59885.4	49822.7	44282	49632	57622	54370.1	49468.3	50642.9	45351	52228.8	48322.8	58350	47520.3	54634.4	48874.5	46428.2	50145.9	45882.1	annotated
	15539364	607	2-n-Propyl-4-pentenoic acid	C8H14O2	63996.3	49704.5	59885.4	49822.7	44282	49632	57622	54370.1	49468.3	50642.9	45351	52228.8	48322.8	58350	47520.3	54634.4	48874.5	46428.2	50145.9	45882.1	annotated
	15539365	607	(3E)-2-Propylpent-3-enoic acid	C8H14O2	63996.3	49704.5	59885.4	49822.7	44282	49632	57622	54370.1	49468.3	50642.9	45351	52228.8	48322.8	58350	47520.3	54634.4	48874.5	46428.2	50145.9	45882.1	annotated
	15539366	607	2-n-Propyl-3-pentenoic acid	C8H14O2	63996.3	49704.5	59885.4	49822.7	44282	49632	57622	54370.1	49468.3	50642.9	45351	52228.8	48322.8	58350	47520.3	54634.4	48874.5	46428.2	50145.9	45882.1	annotated
	15539367	607	2-n-Propyl-2-pentenoic acid	C8H14O2	63996.3	49704.5	59885.4	49822.7	44282	49632	57622	54370.1	49468.3	50642.9	45351	52228.8	48322.8	58350	47520.3	54634.4	48874.5	46428.2	50145.9	45882.1	annotated
	15539368	607	Ethyl 2-methyl-3-pentenoate	C8H14O2	63996.3	49704.5	59885.4	49822.7	44282	49632	57622	54370.1	49468.3	50642.9	45351	52228.8	48322.8	58350	47520.3	54634.4	48874.5	46428.2	50145.9	45882.1	annotated
	15539369	607	Isopropyl tiglate	C8H14O2	63996.3	49704.5	59885.4	49822.7	44282	49632	57622	54370.1	49468.3	50642.9	45351	52228.8	48322.8	58350	47520.3	54634.4	48874.5	46428.2	50145.9	45882.1	annotated
	15539370	607	xi-Tetrahydro-3-propyl-2H-pyran-2-one	C8H14O2	63996.3	49704.5	59885.4	49822.7	44282	49632	57622	54370.1	49468.3	50642.9	45351	52228.8	48322.8	58350	47520.3	54634.4	48874.5	46428.2	50145.9	45882.1	annotated
	15539371	607	3E-Hexenyl acetate	C8H14O2	63996.3	49704.5	59885.4	49822.7	44282	49632	57622	54370.1	49468.3	50642.9	45351	52228.8	48322.8	58350	47520.3	54634.4	48874.5	46428.2	50145.9	45882.1	annotated
	15539372	607	Cycloheptanecarboxylic acid	C8H14O2	63996.3	49704.5	59885.4	49822.7	44282	49632	57622	54370.1	49468.3	50642.9	45351	52228.8	48322.8	58350	47520.3	54634.4	48874.5	46428.2	50145.9	45882.1	annotated
	15539373	607	4-hydroxy-2-octenal	C8H14O2	63996.3	49704.5	59885.4	49822.7	44282	49632	57622	54370.1	49468.3	50642.9	45351	52228.8	48322.8	58350	47520.3	54634.4	48874.5	46428.2	50145.9	45882.1	annotated
	15539374	607	1-Hexenyl acetate	C8H14O2	63996.3	49704.5	59885.4	49822.7	44282	49632	57622	54370.1	49468.3	50642.9	45351	52228.8	48322.8	58350	47520.3	54634.4	48874.5	46428.2	50145.9	45882.1	annotated
	15539375	607	3-Methyl-2-butenyl propionate	C8H14O2	63996.3	49704.5	59885.4	49822.7	44282	49632	57622	54370.1	49468.3	50642.9	45351	52228.8	48322.8	58350	47520.3	54634.4	48874.5	46428.2	50145.9	45882.1	annotated
	15539376	607	(E)-2-Butenyl butyrate	C8H14O2	63996.3	49704.5	59885.4	49822.7	44282	49632	57622	54370.1	49468.3	50642.9	45351	52228.8	48322.8	58350	47520.3	54634.4	48874.5	46428.2	50145.9	45882.1	annotated
	15539377	607	1,6-Dioxaspiro[4.5]decane	C8H14O2	63996.3	49704.5	59885.4	49822.7	44282	49632	57622	54370.1	49468.3	50642.9	45351	52228.8	48322.8	58350	47520.3	54634.4	48874.5	46428.2	50145.9	45882.1	annotated
	15539378	607	2S,4R-Dimethyl-5S-hexanolide	C8H14O2	63996.3	49704.5	59885.4	49822.7	44282	49632	57622	54370.1	49468.3	50642.9	45351	52228.8	48322.8	58350	47520.3	54634.4	48874.5	46428.2	50145.9	45882.1	annotated
	15539379	607	4-Methylheptane-3,5-dione	C8H14O2	63996.3	49704.5	59885.4	49822.7	44282	49632	57622	54370.1	49468.3	50642.9	45351	52228.8	48322.8	58350	47520.3	54634.4	48874.5	46428.2	50145.9	45882.1	annotated
	15539380	607	6-Methylheptan-2,4-dione	C8H14O2	63996.3	49704.5	59885.4	49822.7	44282	49632	57622	54370.1	49468.3	50642.9	45351	52228.8	48322.8	58350	47520.3	54634.4	48874.5	46428.2	50145.9	45882.1	annotated
	15539381	607	3-Methyleneheptanoic acid	C8H14O2	63996.3	49704.5	59885.4	49822.7	44282	49632	57622	54370.1	49468.3	50642.9	45351	52228.8	48322.8	58350	47520.3	54634.4	48874.5	46428.2	50145.9	45882.1	annotated
	15539382	607	7-octenoic acid	C8H14O2	63996.3	49704.5	59885.4	49822.7	44282	49632	57622	54370.1	49468.3	50642.9	45351	52228.8	48322.8	58350	47520.3	54634.4	48874.5	46428.2	50145.9	45882.1	annotated
	15539383	607	3-Methyl-3Z-heptenoic acid	C8H14O2	63996.3	49704.5	59885.4	49822.7	44282	49632	57622	54370.1	49468.3	50642.9	45351	52228.8	48322.8	58350	47520.3	54634.4	48874.5	46428.2	50145.9	45882.1	annotated
	15539384	607	3-Methyl-2Z-heptenoic acid	C8H14O2	63996.3	49704.5	59885.4	49822.7	44282	49632	57622	54370.1	49468.3	50642.9	45351	52228.8	48322.8	58350	47520.3	54634.4	48874.5	46428.2	50145.9	45882.1	annotated
	15539385	607	3-Methyl-3E-heptenoic acid	C8H14O2	63996.3	49704.5	59885.4	49822.7	44282	49632	57622	54370.1	49468.3	50642.9	45351	52228.8	48322.8	58350	47520.3	54634.4	48874.5	46428.2	50145.9	45882.1	annotated
	15539386	607	2,4-Dimethyl-2-hexenoic acid	C8H14O2	63996.3	49704.5	59885.4	49822.7	44282	49632	57622	54370.1	49468.3	50642.9	45351	52228.8	48322.8	58350	47520.3	54634.4	48874.5	46428.2	50145.9	45882.1	annotated
	15539387	607	cis-gamma-octenoic acid	C8H14O2	63996.3	49704.5	59885.4	49822.7	44282	49632	57622	54370.1	49468.3	50642.9	45351	52228.8	48322.8	58350	47520.3	54634.4	48874.5	46428.2	50145.9	45882.1	annotated
	15539388	607	trans-beta-octenoic acid	C8H14O2	63996.3	49704.5	59885.4	49822.7	44282	49632	57622	54370.1	49468.3	50642.9	45351	52228.8	48322.8	58350	47520.3	54634.4	48874.5	46428.2	50145.9	45882.1	annotated
	15539389	607	cis-beta-octenoic acid	C8H14O2	63996.3	49704.5	59885.4	49822.7	44282	49632	57622	54370.1	49468.3	50642.9	45351	52228.8	48322.8	58350	47520.3	54634.4	48874.5	46428.2	50145.9	45882.1	annotated
	15539390	607	trans-epsilon-octenoic acid	C8H14O2	63996.3	49704.5	59885.4	49822.7	44282	49632	57622	54370.1	49468.3	50642.9	45351	52228.8	48322.8	58350	47520.3	54634.4	48874.5	46428.2	50145.9	45882.1	annotated
	15539391	607	cis-epsilon-octenoic acid	C8H14O2	63996.3	49704.5	59885.4	49822.7	44282	49632	57622	54370.1	49468.3	50642.9	45351	52228.8	48322.8	58350	47520.3	54634.4	48874.5	46428.2	50145.9	45882.1	annotated
	15539392	607	trans-delta-octenoic acid	C8H14O2	63996.3	49704.5	59885.4	49822.7	44282	49632	57622	54370.1	49468.3	50642.9	45351	52228.8	48322.8	58350	47520.3	54634.4	48874.5	46428.2	50145.9	45882.1	annotated
	15539393	607	2-methyl-2E-heptenoic acid	C8H14O2	63996.3	49704.5	59885.4	49822.7	44282	49632	57622	54370.1	49468.3	50642.9	45351	52228.8	48322.8	58350	47520.3	54634.4	48874.5	46428.2	50145.9	45882.1	annotated
	15539394	607	3-tert-butyl-3-butenoic acid	C8H14O2	63996.3	49704.5	59885.4	49822.7	44282	49632	57622	54370.1	49468.3	50642.9	45351	52228.8	48322.8	58350	47520.3	54634.4	48874.5	46428.2	50145.9	45882.1	annotated
	15539395	607	2-ethyl-3E-hexenoic acid	C8H14O2	63996.3	49704.5	59885.4	49822.7	44282	49632	57622	54370.1	49468.3	50642.9	45351	52228.8	48322.8	58350	47520.3	54634.4	48874.5	46428.2	50145.9	45882.1	annotated
	15539396	607	6-methyl-5-heptenoic acid	C8H14O2	63996.3	49704.5	59885.4	49822.7	44282	49632	57622	54370.1	49468.3	50642.9	45351	52228.8	48322.8	58350	47520.3	54634.4	48874.5	46428.2	50145.9	45882.1	annotated
	15539397	607	3-Methyl-2E-heptenoic acid	C8H14O2	63996.3	49704.5	59885.4	49822.7	44282	49632	57622	54370.1	49468.3	50642.9	45351	52228.8	48322.8	58350	47520.3	54634.4	48874.5	46428.2	50145.9	45882.1	annotated
	15539398	607	Butylmethacrylate (+ isobutylmethacrylate)	C8H14O2	63996.3	49704.5	59885.4	49822.7	44282	49632	57622	54370.1	49468.3	50642.9	45351	52228.8	48322.8	58350	47520.3	54634.4	48874.5	46428.2	50145.9	45882.1	annotated
	15539421	609	Polypropylene glycol (m w 1,200-3,000)	C6H14O3	37360.7	22850.2	32093.6	37457.9	30707.7	34977.6	29836.6	32581.2	28921.8	39043.4	28576	38563.9	27753.2	40532.6	27130.1	33245.2	25825.9	33913.3	31300.8	21716.6	annotated
	15539422	609	1,2,6-Hexanetriol	C6H14O3	37360.7	22850.2	32093.6	37457.9	30707.7	34977.6	29836.6	32581.2	28921.8	39043.4	28576	38563.9	27753.2	40532.6	27130.1	33245.2	25825.9	33913.3	31300.8	21716.6	annotated
	15539507	617	SM(d18:1/24:1(15Z))	C47H93N2O6P	1.45119e+06	2.18865e+06	1.58806e+06	1.44716e+06	934806	1284975	1.90497e+06	2.24898e+06	1.58903e+06	1.978e+06	1417306	1.20679e+06	1.41485e+06	1476005	1969660	1.87485e+06	1451290	1.0781e+06	1.41848e+06	1.01545e+06	annotated
	15539508	617	SM(d18:2/24:0)	C47H93N2O6P	1.45119e+06	2.18865e+06	1.58806e+06	1.44716e+06	934806	1284975	1.90497e+06	2.24898e+06	1.58903e+06	1.978e+06	1417306	1.20679e+06	1.41485e+06	1476005	1969660	1.87485e+06	1451290	1.0781e+06	1.41848e+06	1.01545e+06	annotated
	15539509	618	SM(d18:0/18:1(9Z))	C41H83N2O6P	1.34238e+06	1.81108e+06	1.86559e+06	2.14028e+06	964992	1.74315e+06	1.96789e+06	1734841	1.58722e+06	1.6594e+06	1.6167e+06	1.81063e+06	1653498	1.96466e+06	1.78696e+06	1.50474e+06	1675761	1470698	1.49925e+06	2.15925e+06	annotated
	15539510	618	SM(d18:0/18:1(11Z))	C41H83N2O6P	1.34238e+06	1.81108e+06	1.86559e+06	2.14028e+06	964992	1.74315e+06	1.96789e+06	1734841	1.58722e+06	1.6594e+06	1.6167e+06	1.81063e+06	1653498	1.96466e+06	1.78696e+06	1.50474e+06	1675761	1470698	1.49925e+06	2.15925e+06	annotated
	15539511	618	SM(d18:1/18:0)	C41H83N2O6P	1.34238e+06	1.81108e+06	1.86559e+06	2.14028e+06	964992	1.74315e+06	1.96789e+06	1734841	1.58722e+06	1.6594e+06	1.6167e+06	1.81063e+06	1653498	1.96466e+06	1.78696e+06	1.50474e+06	1675761	1470698	1.49925e+06	2.15925e+06	annotated
	15539512	618	PE-Cer(d15:1(4E)/24:0)	C41H83N2O6P	1.34238e+06	1.81108e+06	1.86559e+06	2.14028e+06	964992	1.74315e+06	1.96789e+06	1734841	1.58722e+06	1.6594e+06	1.6167e+06	1.81063e+06	1653498	1.96466e+06	1.78696e+06	1.50474e+06	1675761	1470698	1.49925e+06	2.15925e+06	annotated
	15539513	618	PE-Cer(d14:1(4E)/25:0)	C41H83N2O6P	1.34238e+06	1.81108e+06	1.86559e+06	2.14028e+06	964992	1.74315e+06	1.96789e+06	1734841	1.58722e+06	1.6594e+06	1.6167e+06	1.81063e+06	1653498	1.96466e+06	1.78696e+06	1.50474e+06	1675761	1470698	1.49925e+06	2.15925e+06	annotated
	15539514	618	PE-Cer(d16:1(4E)/23:0)	C41H83N2O6P	1.34238e+06	1.81108e+06	1.86559e+06	2.14028e+06	964992	1.74315e+06	1.96789e+06	1734841	1.58722e+06	1.6594e+06	1.6167e+06	1.81063e+06	1653498	1.96466e+06	1.78696e+06	1.50474e+06	1675761	1470698	1.49925e+06	2.15925e+06	annotated
	15539515	618	SM(d16:1/20:0)	C41H83N2O6P	1.34238e+06	1.81108e+06	1.86559e+06	2.14028e+06	964992	1.74315e+06	1.96789e+06	1734841	1.58722e+06	1.6594e+06	1.6167e+06	1.81063e+06	1653498	1.96466e+06	1.78696e+06	1.50474e+06	1675761	1470698	1.49925e+06	2.15925e+06	annotated
	15539518	619	PC(P-18:1(11Z)/18:3(6Z,9Z,12Z))	C44H80NO7P	1062005	1677593	1.21189e+06	1.21445e+06	574390	1543769	872951	1394444	1.69924e+06	1.91029e+06	1.3455e+06	1608305	1.96907e+06	2.12517e+06	1.3313e+06	2112335	1.76136e+06	1.60753e+06	1.06054e+06	1.6562e+06	annotated
	15539519	619	PC(P-18:1(11Z)/18:3(9Z,12Z,15Z))	C44H80NO7P	1062005	1677593	1.21189e+06	1.21445e+06	574390	1543769	872951	1394444	1.69924e+06	1.91029e+06	1.3455e+06	1608305	1.96907e+06	2.12517e+06	1.3313e+06	2112335	1.76136e+06	1.60753e+06	1.06054e+06	1.6562e+06	annotated
	15539521	619	PC(P-18:0/18:4(6Z,9Z,12Z,15Z))	C44H80NO7P	1062005	1677593	1.21189e+06	1.21445e+06	574390	1543769	872951	1394444	1.69924e+06	1.91029e+06	1.3455e+06	1608305	1.96907e+06	2.12517e+06	1.3313e+06	2112335	1.76136e+06	1.60753e+06	1.06054e+06	1.6562e+06	annotated
	15539524	619	PC(P-16:0/20:4(8Z,11Z,14Z,17Z))	C44H80NO7P	1062005	1677593	1.21189e+06	1.21445e+06	574390	1543769	872951	1394444	1.69924e+06	1.91029e+06	1.3455e+06	1608305	1.96907e+06	2.12517e+06	1.3313e+06	2112335	1.76136e+06	1.60753e+06	1.06054e+06	1.6562e+06	annotated
	15539525	619	PC(P-16:0/20:4(5Z,8Z,11Z,14Z))	C44H80NO7P	1062005	1677593	1.21189e+06	1.21445e+06	574390	1543769	872951	1394444	1.69924e+06	1.91029e+06	1.3455e+06	1608305	1.96907e+06	2.12517e+06	1.3313e+06	2112335	1.76136e+06	1.60753e+06	1.06054e+06	1.6562e+06	annotated
	15539527	619	PC(P-18:1(9Z)/18:3(6Z,9Z,12Z))	C44H80NO7P	1062005	1677593	1.21189e+06	1.21445e+06	574390	1543769	872951	1394444	1.69924e+06	1.91029e+06	1.3455e+06	1608305	1.96907e+06	2.12517e+06	1.3313e+06	2112335	1.76136e+06	1.60753e+06	1.06054e+06	1.6562e+06	annotated
	15539528	619	PC(P-18:1(9Z)/18:3(9Z,12Z,15Z))	C44H80NO7P	1062005	1677593	1.21189e+06	1.21445e+06	574390	1543769	872951	1394444	1.69924e+06	1.91029e+06	1.3455e+06	1608305	1.96907e+06	2.12517e+06	1.3313e+06	2112335	1.76136e+06	1.60753e+06	1.06054e+06	1.6562e+06	annotated
	15539529	619	2-O-(5,8,11,14,17-Eicosapentaenoyl)-1-O-hexadecylglycero-3-phosphocholine	C44H80NO7P	1062005	1677593	1.21189e+06	1.21445e+06	574390	1543769	872951	1394444	1.69924e+06	1.91029e+06	1.3455e+06	1608305	1.96907e+06	2.12517e+06	1.3313e+06	2112335	1.76136e+06	1.60753e+06	1.06054e+06	1.6562e+06	annotated
	15539530	619	PC(20:4(5Z,8Z,11Z,14Z)/P-16:0)	C44H80NO7P	1062005	1677593	1.21189e+06	1.21445e+06	574390	1543769	872951	1394444	1.69924e+06	1.91029e+06	1.3455e+06	1608305	1.96907e+06	2.12517e+06	1.3313e+06	2112335	1.76136e+06	1.60753e+06	1.06054e+06	1.6562e+06	annotated
	15539531	619	PC(20:4(8Z,11Z,14Z,17Z)/P-16:0)	C44H80NO7P	1062005	1677593	1.21189e+06	1.21445e+06	574390	1543769	872951	1394444	1.69924e+06	1.91029e+06	1.3455e+06	1608305	1.96907e+06	2.12517e+06	1.3313e+06	2112335	1.76136e+06	1.60753e+06	1.06054e+06	1.6562e+06	annotated
	15539535	619	PC(18:3(6Z,9Z,12Z)/P-18:1(9Z))	C44H80NO7P	1062005	1677593	1.21189e+06	1.21445e+06	574390	1543769	872951	1394444	1.69924e+06	1.91029e+06	1.3455e+06	1608305	1.96907e+06	2.12517e+06	1.3313e+06	2112335	1.76136e+06	1.60753e+06	1.06054e+06	1.6562e+06	annotated
	15539536	619	PC(18:3(6Z,9Z,12Z)/P-18:1(11Z))	C44H80NO7P	1062005	1677593	1.21189e+06	1.21445e+06	574390	1543769	872951	1394444	1.69924e+06	1.91029e+06	1.3455e+06	1608305	1.96907e+06	2.12517e+06	1.3313e+06	2112335	1.76136e+06	1.60753e+06	1.06054e+06	1.6562e+06	annotated
	15539537	619	PC(18:4(6Z,9Z,12Z,15Z)/dm18:0)	C44H80NO7P	1062005	1677593	1.21189e+06	1.21445e+06	574390	1543769	872951	1394444	1.69924e+06	1.91029e+06	1.3455e+06	1608305	1.96907e+06	2.12517e+06	1.3313e+06	2112335	1.76136e+06	1.60753e+06	1.06054e+06	1.6562e+06	annotated
	15539538	619	PC(18:3(9Z,12Z,15Z)/P-18:1(9Z))	C44H80NO7P	1062005	1677593	1.21189e+06	1.21445e+06	574390	1543769	872951	1394444	1.69924e+06	1.91029e+06	1.3455e+06	1608305	1.96907e+06	2.12517e+06	1.3313e+06	2112335	1.76136e+06	1.60753e+06	1.06054e+06	1.6562e+06	annotated
	15539539	619	PC(18:3(9Z,12Z,15Z)/P-18:1(11Z))	C44H80NO7P	1062005	1677593	1.21189e+06	1.21445e+06	574390	1543769	872951	1394444	1.69924e+06	1.91029e+06	1.3455e+06	1608305	1.96907e+06	2.12517e+06	1.3313e+06	2112335	1.76136e+06	1.60753e+06	1.06054e+06	1.6562e+06	annotated
	15539540	619	PC(o-16:1(9Z)/20:4(8Z,11Z,14Z,17Z))	C44H80NO7P	1062005	1677593	1.21189e+06	1.21445e+06	574390	1543769	872951	1394444	1.69924e+06	1.91029e+06	1.3455e+06	1608305	1.96907e+06	2.12517e+06	1.3313e+06	2112335	1.76136e+06	1.60753e+06	1.06054e+06	1.6562e+06	annotated
	15539546	619	PC(18:3(6Z,9Z,12Z)/P-18:1(9Z))	C44H80NO7P	1062005	1677593	1.21189e+06	1.21445e+06	574390	1543769	872951	1394444	1.69924e+06	1.91029e+06	1.3455e+06	1608305	1.96907e+06	2.12517e+06	1.3313e+06	2112335	1.76136e+06	1.60753e+06	1.06054e+06	1.6562e+06	annotated
	15539547	619	PC(18:3(6Z,9Z,12Z)/P-18:1(11Z))	C44H80NO7P	1062005	1677593	1.21189e+06	1.21445e+06	574390	1543769	872951	1394444	1.69924e+06	1.91029e+06	1.3455e+06	1608305	1.96907e+06	2.12517e+06	1.3313e+06	2112335	1.76136e+06	1.60753e+06	1.06054e+06	1.6562e+06	annotated
	15539549	619	PC(18:3(9Z,12Z,15Z)/P-18:1(11Z))	C44H80NO7P	1062005	1677593	1.21189e+06	1.21445e+06	574390	1543769	872951	1394444	1.69924e+06	1.91029e+06	1.3455e+06	1608305	1.96907e+06	2.12517e+06	1.3313e+06	2112335	1.76136e+06	1.60753e+06	1.06054e+06	1.6562e+06	annotated
	15539550	619	PC(18:3(9Z,12Z,15Z)/P-18:1(9Z))	C44H80NO7P	1062005	1677593	1.21189e+06	1.21445e+06	574390	1543769	872951	1394444	1.69924e+06	1.91029e+06	1.3455e+06	1608305	1.96907e+06	2.12517e+06	1.3313e+06	2112335	1.76136e+06	1.60753e+06	1.06054e+06	1.6562e+06	annotated
	15539551	619	PC(18:4(6Z,9Z,12Z,15Z)/P-18:0)	C44H80NO7P	1062005	1677593	1.21189e+06	1.21445e+06	574390	1543769	872951	1394444	1.69924e+06	1.91029e+06	1.3455e+06	1608305	1.96907e+06	2.12517e+06	1.3313e+06	2112335	1.76136e+06	1.60753e+06	1.06054e+06	1.6562e+06	annotated
	15539558	619	PC(O-16:0/20:5(5Z,8Z,11Z,14Z,17Z))	C44H80NO7P	1062005	1677593	1.21189e+06	1.21445e+06	574390	1543769	872951	1394444	1.69924e+06	1.91029e+06	1.3455e+06	1608305	1.96907e+06	2.12517e+06	1.3313e+06	2112335	1.76136e+06	1.60753e+06	1.06054e+06	1.6562e+06	annotated
	15539563	619	PC(O-16:1(9Z)/20:4(8Z,11Z,14Z,17Z))	C44H80NO7P	1062005	1677593	1.21189e+06	1.21445e+06	574390	1543769	872951	1394444	1.69924e+06	1.91029e+06	1.3455e+06	1608305	1.96907e+06	2.12517e+06	1.3313e+06	2112335	1.76136e+06	1.60753e+06	1.06054e+06	1.6562e+06	annotated
	15539567	620	PC(dm18:1(11Z)/20:4(8Z,11Z,14Z,17Z))	C46H82NO7P	1.15838e+06	1192789	995420	739808	402308	1.07724e+06	535624	1.30875e+06	1.17309e+06	1.78813e+06	1.05118e+06	1.0017e+06	1.36085e+06	1.64041e+06	1.23715e+06	2.03252e+06	1.40354e+06	1.64349e+06	911895	1.01924e+06	annotated
	15539568	620	PC(P-18:1(11Z)/20:4(5Z,8Z,11Z,14Z))	C46H82NO7P	1.15838e+06	1192789	995420	739808	402308	1.07724e+06	535624	1.30875e+06	1.17309e+06	1.78813e+06	1.05118e+06	1.0017e+06	1.36085e+06	1.64041e+06	1.23715e+06	2.03252e+06	1.40354e+06	1.64349e+06	911895	1.01924e+06	annotated
	15539570	620	PC(P-18:0/20:5(5Z,8Z,11Z,14Z,17Z))	C46H82NO7P	1.15838e+06	1192789	995420	739808	402308	1.07724e+06	535624	1.30875e+06	1.17309e+06	1.78813e+06	1.05118e+06	1.0017e+06	1.36085e+06	1.64041e+06	1.23715e+06	2.03252e+06	1.40354e+06	1.64349e+06	911895	1.01924e+06	annotated
	15539572	620	PC(P-16:0/22:5(4Z,7Z,10Z,13Z,16Z))	C46H82NO7P	1.15838e+06	1192789	995420	739808	402308	1.07724e+06	535624	1.30875e+06	1.17309e+06	1.78813e+06	1.05118e+06	1.0017e+06	1.36085e+06	1.64041e+06	1.23715e+06	2.03252e+06	1.40354e+06	1.64349e+06	911895	1.01924e+06	annotated
	15539573	620	PC(P-16:0/22:5(7Z,10Z,13Z,16Z,19Z))	C46H82NO7P	1.15838e+06	1192789	995420	739808	402308	1.07724e+06	535624	1.30875e+06	1.17309e+06	1.78813e+06	1.05118e+06	1.0017e+06	1.36085e+06	1.64041e+06	1.23715e+06	2.03252e+06	1.40354e+06	1.64349e+06	911895	1.01924e+06	annotated
	15539576	620	PC(P-18:1(9Z)/20:4(5Z,8Z,11Z,14Z))	C46H82NO7P	1.15838e+06	1192789	995420	739808	402308	1.07724e+06	535624	1.30875e+06	1.17309e+06	1.78813e+06	1.05118e+06	1.0017e+06	1.36085e+06	1.64041e+06	1.23715e+06	2.03252e+06	1.40354e+06	1.64349e+06	911895	1.01924e+06	annotated
	15539577	620	PC(P-18:1(9Z)/20:4(8Z,11Z,14Z,17Z))	C46H82NO7P	1.15838e+06	1192789	995420	739808	402308	1.07724e+06	535624	1.30875e+06	1.17309e+06	1.78813e+06	1.05118e+06	1.0017e+06	1.36085e+06	1.64041e+06	1.23715e+06	2.03252e+06	1.40354e+06	1.64349e+06	911895	1.01924e+06	annotated
	15539578	620	2-O-(4,7,10,13,16,19-Docosahexaenoyl)-1-O-hexadecylglycero-3-phosphocholine	C46H82NO7P	1.15838e+06	1192789	995420	739808	402308	1.07724e+06	535624	1.30875e+06	1.17309e+06	1.78813e+06	1.05118e+06	1.0017e+06	1.36085e+06	1.64041e+06	1.23715e+06	2.03252e+06	1.40354e+06	1.64349e+06	911895	1.01924e+06	annotated
	15539581	620	PC(20:5(5Z,8Z,11Z,14Z,17Z)/P-18:0)	C46H82NO7P	1.15838e+06	1192789	995420	739808	402308	1.07724e+06	535624	1.30875e+06	1.17309e+06	1.78813e+06	1.05118e+06	1.0017e+06	1.36085e+06	1.64041e+06	1.23715e+06	2.03252e+06	1.40354e+06	1.64349e+06	911895	1.01924e+06	annotated
	15539582	620	PC(20:4(5Z,8Z,11Z,14Z)/P-18:1(9Z))	C46H82NO7P	1.15838e+06	1192789	995420	739808	402308	1.07724e+06	535624	1.30875e+06	1.17309e+06	1.78813e+06	1.05118e+06	1.0017e+06	1.36085e+06	1.64041e+06	1.23715e+06	2.03252e+06	1.40354e+06	1.64349e+06	911895	1.01924e+06	annotated
	15539583	620	PC(20:4(5Z,8Z,11Z,14Z)/P-18:1(11Z))	C46H82NO7P	1.15838e+06	1192789	995420	739808	402308	1.07724e+06	535624	1.30875e+06	1.17309e+06	1.78813e+06	1.05118e+06	1.0017e+06	1.36085e+06	1.64041e+06	1.23715e+06	2.03252e+06	1.40354e+06	1.64349e+06	911895	1.01924e+06	annotated
	15539584	620	PC(20:4(8Z,11Z,14Z,17Z)/P-18:1(9Z))	C46H82NO7P	1.15838e+06	1192789	995420	739808	402308	1.07724e+06	535624	1.30875e+06	1.17309e+06	1.78813e+06	1.05118e+06	1.0017e+06	1.36085e+06	1.64041e+06	1.23715e+06	2.03252e+06	1.40354e+06	1.64349e+06	911895	1.01924e+06	annotated
	15539585	620	PC(20:4(8Z,11Z,14Z,17Z)/P-18:1(11Z))	C46H82NO7P	1.15838e+06	1192789	995420	739808	402308	1.07724e+06	535624	1.30875e+06	1.17309e+06	1.78813e+06	1.05118e+06	1.0017e+06	1.36085e+06	1.64041e+06	1.23715e+06	2.03252e+06	1.40354e+06	1.64349e+06	911895	1.01924e+06	annotated
	15539586	620	PC(22:5(7Z,10Z,13Z,16Z,19Z)/P-16:0)	C46H82NO7P	1.15838e+06	1192789	995420	739808	402308	1.07724e+06	535624	1.30875e+06	1.17309e+06	1.78813e+06	1.05118e+06	1.0017e+06	1.36085e+06	1.64041e+06	1.23715e+06	2.03252e+06	1.40354e+06	1.64349e+06	911895	1.01924e+06	annotated
	15539587	620	PC(22:5(4Z,7Z,10Z,13Z,16Z)/P-16:0)	C46H82NO7P	1.15838e+06	1192789	995420	739808	402308	1.07724e+06	535624	1.30875e+06	1.17309e+06	1.78813e+06	1.05118e+06	1.0017e+06	1.36085e+06	1.64041e+06	1.23715e+06	2.03252e+06	1.40354e+06	1.64349e+06	911895	1.01924e+06	annotated
	15539595	620	PC(O-16:0/22:6(4Z,7Z,10Z,13Z,16Z,19Z))	C46H82NO7P	1.15838e+06	1192789	995420	739808	402308	1.07724e+06	535624	1.30875e+06	1.17309e+06	1.78813e+06	1.05118e+06	1.0017e+06	1.36085e+06	1.64041e+06	1.23715e+06	2.03252e+06	1.40354e+06	1.64349e+06	911895	1.01924e+06	annotated
	15539601	620	PC(20:4(5Z,8Z,11Z,14Z)/P-18:1(9Z))	C46H82NO7P	1.15838e+06	1192789	995420	739808	402308	1.07724e+06	535624	1.30875e+06	1.17309e+06	1.78813e+06	1.05118e+06	1.0017e+06	1.36085e+06	1.64041e+06	1.23715e+06	2.03252e+06	1.40354e+06	1.64349e+06	911895	1.01924e+06	annotated
	15539602	620	PC(20:4(5Z,8Z,11Z,14Z)/P-18:1(11Z))	C46H82NO7P	1.15838e+06	1192789	995420	739808	402308	1.07724e+06	535624	1.30875e+06	1.17309e+06	1.78813e+06	1.05118e+06	1.0017e+06	1.36085e+06	1.64041e+06	1.23715e+06	2.03252e+06	1.40354e+06	1.64349e+06	911895	1.01924e+06	annotated
	15539630	622	Citronellyl anthranilate	C17H25NO2	2.09592e+06	1.89038e+06	1.6611e+06	1.69718e+06	1.72627e+06	1.60549e+06	1.7576e+06	1.6885e+06	1.84301e+06	1.63414e+06	1.84252e+06	1.5448e+06	1618080	1.69573e+06	2.00989e+06	1.87767e+06	1.78839e+06	2047457	1.71459e+06	1.88429e+06	annotated
	15539650	622	MGK 264	C17H25NO2	2.09592e+06	1.89038e+06	1.6611e+06	1.69718e+06	1.72627e+06	1.60549e+06	1.7576e+06	1.6885e+06	1.84301e+06	1.63414e+06	1.84252e+06	1.5448e+06	1618080	1.69573e+06	2.00989e+06	1.87767e+06	1.78839e+06	2047457	1.71459e+06	1.88429e+06	annotated
	15539662	622	Lycoflexine	C17H25NO2	2.09592e+06	1.89038e+06	1.6611e+06	1.69718e+06	1.72627e+06	1.60549e+06	1.7576e+06	1.6885e+06	1.84301e+06	1.63414e+06	1.84252e+06	1.5448e+06	1618080	1.69573e+06	2.00989e+06	1.87767e+06	1.78839e+06	2047457	1.71459e+06	1.88429e+06	annotated
	15539663	622	Magellanine	C17H25NO2	2.09592e+06	1.89038e+06	1.6611e+06	1.69718e+06	1.72627e+06	1.60549e+06	1.7576e+06	1.6885e+06	1.84301e+06	1.63414e+06	1.84252e+06	1.5448e+06	1618080	1.69573e+06	2.00989e+06	1.87767e+06	1.78839e+06	2047457	1.71459e+06	1.88429e+06	annotated
	15539721	633	Dopamine	C8H11NO2	88500.6	408200	101746	89447.6	2002386	99617.9	159244	140203	98339.9	103106	102280	121564	117484	102341	110154	106468	197481	141972	86681.1	97022.9	annotated
	15539722	633	Octopamine	C8H11NO2	88500.6	408200	101746	89447.6	2002386	99617.9	159244	140203	98339.9	103106	102280	121564	117484	102341	110154	106468	197481	141972	86681.1	97022.9	annotated
	15539728	633	Vanillylamine	C8H11NO2	88500.6	408200	101746	89447.6	2002386	99617.9	159244	140203	98339.9	103106	102280	121564	117484	102341	110154	106468	197481	141972	86681.1	97022.9	annotated
	15539748	634	Norcotinine	C9H10N2O	16005.6	24206.6	22865.1	22164.4	78185.6	28577.8	15324.3	29621.6	25842.5	36170.8	32821.5	25206	33639.3	20887.4	36399.7	19104.4	29815.2	34206.8	26855.2	22435	annotated
	15539750	634	1-Ethyl-2-benzimidazolinone	C9H10N2O	16005.6	24206.6	22865.1	22164.4	78185.6	28577.8	15324.3	29621.6	25842.5	36170.8	32821.5	25206	33639.3	20887.4	36399.7	19104.4	29815.2	34206.8	26855.2	22435	annotated
	15539767	637	PC(P-18:1(11Z)/20:2(11Z,14Z))	C46H86NO7P	1.43051e+06	1.00449e+06	1904647	1.18068e+06	553567	1.35476e+06	1.60412e+06	1243769	1.86169e+06	1.91775e+06	1.62623e+06	1.97057e+06	1.26921e+06	1.14247e+06	1.11785e+06	1.16668e+06	1.3807e+06	1.90909e+06	1.13567e+06	1377746	annotated
	15539769	637	PC(P-18:0/20:3(5Z,8Z,11Z))	C46H86NO7P	1.43051e+06	1.00449e+06	1904647	1.18068e+06	553567	1.35476e+06	1.60412e+06	1243769	1.86169e+06	1.91775e+06	1.62623e+06	1.97057e+06	1.26921e+06	1.14247e+06	1.11785e+06	1.16668e+06	1.3807e+06	1.90909e+06	1.13567e+06	1377746	annotated
	15539770	637	PC(P-18:0/20:3(8Z,11Z,14Z))	C46H86NO7P	1.43051e+06	1.00449e+06	1904647	1.18068e+06	553567	1.35476e+06	1.60412e+06	1243769	1.86169e+06	1.91775e+06	1.62623e+06	1.97057e+06	1.26921e+06	1.14247e+06	1.11785e+06	1.16668e+06	1.3807e+06	1.90909e+06	1.13567e+06	1377746	annotated
	15539772	637	PC(P-18:1(9Z)/20:2(11Z,14Z))	C46H86NO7P	1.43051e+06	1.00449e+06	1904647	1.18068e+06	553567	1.35476e+06	1.60412e+06	1243769	1.86169e+06	1.91775e+06	1.62623e+06	1.97057e+06	1.26921e+06	1.14247e+06	1.11785e+06	1.16668e+06	1.3807e+06	1.90909e+06	1.13567e+06	1377746	annotated
	15539773	637	PC(20:2(11Z,14Z)/P-18:1(9Z))	C46H86NO7P	1.43051e+06	1.00449e+06	1904647	1.18068e+06	553567	1.35476e+06	1.60412e+06	1243769	1.86169e+06	1.91775e+06	1.62623e+06	1.97057e+06	1.26921e+06	1.14247e+06	1.11785e+06	1.16668e+06	1.3807e+06	1.90909e+06	1.13567e+06	1377746	annotated
	15539774	637	PC(20:2(11Z,14Z)/P-18:1(11Z))	C46H86NO7P	1.43051e+06	1.00449e+06	1904647	1.18068e+06	553567	1.35476e+06	1.60412e+06	1243769	1.86169e+06	1.91775e+06	1.62623e+06	1.97057e+06	1.26921e+06	1.14247e+06	1.11785e+06	1.16668e+06	1.3807e+06	1.90909e+06	1.13567e+06	1377746	annotated
	15539775	637	PC(20:3(5Z,8Z,11Z)/P-18:0)	C46H86NO7P	1.43051e+06	1.00449e+06	1904647	1.18068e+06	553567	1.35476e+06	1.60412e+06	1243769	1.86169e+06	1.91775e+06	1.62623e+06	1.97057e+06	1.26921e+06	1.14247e+06	1.11785e+06	1.16668e+06	1.3807e+06	1.90909e+06	1.13567e+06	1377746	annotated
	15539776	637	PC(20:3(8Z,11Z,14Z)/P-18:0)	C46H86NO7P	1.43051e+06	1.00449e+06	1904647	1.18068e+06	553567	1.35476e+06	1.60412e+06	1243769	1.86169e+06	1.91775e+06	1.62623e+06	1.97057e+06	1.26921e+06	1.14247e+06	1.11785e+06	1.16668e+06	1.3807e+06	1.90909e+06	1.13567e+06	1377746	annotated
	15539780	637	PC(O-18:0/20:4(5Z,8Z,11Z,14Z))	C46H86NO7P	1.43051e+06	1.00449e+06	1904647	1.18068e+06	553567	1.35476e+06	1.60412e+06	1243769	1.86169e+06	1.91775e+06	1.62623e+06	1.97057e+06	1.26921e+06	1.14247e+06	1.11785e+06	1.16668e+06	1.3807e+06	1.90909e+06	1.13567e+06	1377746	annotated
	15539782	637	PC(20:3(8Z,11Z,14Z)/P-18:0)	C46H86NO7P	1.43051e+06	1.00449e+06	1904647	1.18068e+06	553567	1.35476e+06	1.60412e+06	1243769	1.86169e+06	1.91775e+06	1.62623e+06	1.97057e+06	1.26921e+06	1.14247e+06	1.11785e+06	1.16668e+06	1.3807e+06	1.90909e+06	1.13567e+06	1377746	annotated
	15539783	637	PC(20:3(5Z,8Z,11Z)/P-18:0)	C46H86NO7P	1.43051e+06	1.00449e+06	1904647	1.18068e+06	553567	1.35476e+06	1.60412e+06	1243769	1.86169e+06	1.91775e+06	1.62623e+06	1.97057e+06	1.26921e+06	1.14247e+06	1.11785e+06	1.16668e+06	1.3807e+06	1.90909e+06	1.13567e+06	1377746	annotated
	15539784	637	PC(20:2(11Z,14Z)/P-18:1(11Z))	C46H86NO7P	1.43051e+06	1.00449e+06	1904647	1.18068e+06	553567	1.35476e+06	1.60412e+06	1243769	1.86169e+06	1.91775e+06	1.62623e+06	1.97057e+06	1.26921e+06	1.14247e+06	1.11785e+06	1.16668e+06	1.3807e+06	1.90909e+06	1.13567e+06	1377746	annotated
	15539785	637	PC(20:2(11Z,14Z)/P-18:1(9Z))	C46H86NO7P	1.43051e+06	1.00449e+06	1904647	1.18068e+06	553567	1.35476e+06	1.60412e+06	1243769	1.86169e+06	1.91775e+06	1.62623e+06	1.97057e+06	1.26921e+06	1.14247e+06	1.11785e+06	1.16668e+06	1.3807e+06	1.90909e+06	1.13567e+06	1377746	annotated
	15539788	637	PC(O-20:0/18:4(6Z,9Z,12Z,15Z))	C46H86NO7P	1.43051e+06	1.00449e+06	1904647	1.18068e+06	553567	1.35476e+06	1.60412e+06	1243769	1.86169e+06	1.91775e+06	1.62623e+06	1.97057e+06	1.26921e+06	1.14247e+06	1.11785e+06	1.16668e+06	1.3807e+06	1.90909e+06	1.13567e+06	1377746	annotated
	15539789	637	PC(O-18:0/20:4(8Z,11Z,14Z,17Z))	C46H86NO7P	1.43051e+06	1.00449e+06	1904647	1.18068e+06	553567	1.35476e+06	1.60412e+06	1243769	1.86169e+06	1.91775e+06	1.62623e+06	1.97057e+06	1.26921e+06	1.14247e+06	1.11785e+06	1.16668e+06	1.3807e+06	1.90909e+06	1.13567e+06	1377746	annotated
	15539792	637	PC(O-18:0/20:4(5E,8E,11E,14E))	C46H86NO7P	1.43051e+06	1.00449e+06	1904647	1.18068e+06	553567	1.35476e+06	1.60412e+06	1243769	1.86169e+06	1.91775e+06	1.62623e+06	1.97057e+06	1.26921e+06	1.14247e+06	1.11785e+06	1.16668e+06	1.3807e+06	1.90909e+06	1.13567e+06	1377746	annotated
	15539793	637	PC(O-16:0/22:4(7Z,10Z,13Z,16Z))	C46H86NO7P	1.43051e+06	1.00449e+06	1904647	1.18068e+06	553567	1.35476e+06	1.60412e+06	1243769	1.86169e+06	1.91775e+06	1.62623e+06	1.97057e+06	1.26921e+06	1.14247e+06	1.11785e+06	1.16668e+06	1.3807e+06	1.90909e+06	1.13567e+06	1377746	annotated
	15539798	637	PC(P-20:0/18:3(9Z,12Z,15Z))	C46H86NO7P	1.43051e+06	1.00449e+06	1904647	1.18068e+06	553567	1.35476e+06	1.60412e+06	1243769	1.86169e+06	1.91775e+06	1.62623e+06	1.97057e+06	1.26921e+06	1.14247e+06	1.11785e+06	1.16668e+06	1.3807e+06	1.90909e+06	1.13567e+06	1377746	annotated
	15539799	637	PC(P-20:0/18:3(6Z,9Z,12Z))	C46H86NO7P	1.43051e+06	1.00449e+06	1904647	1.18068e+06	553567	1.35476e+06	1.60412e+06	1243769	1.86169e+06	1.91775e+06	1.62623e+06	1.97057e+06	1.26921e+06	1.14247e+06	1.11785e+06	1.16668e+06	1.3807e+06	1.90909e+06	1.13567e+06	1377746	annotated
	15539806	639	Dolasetron	C19H20N2O3	1.58284e+06	1.95597e+06	1944780	1.68476e+06	1.8439e+06	1.61124e+06	1.83415e+06	1.49498e+06	1562051	1.41113e+06	1.51694e+06	1.50257e+06	1.63689e+06	1.63734e+06	1.70155e+06	1.77925e+06	1.73905e+06	1.58122e+06	1.72564e+06	1.701e+06	annotated
	15539812	639	Dolasetron	C19H20N2O3	1.58284e+06	1.95597e+06	1944780	1.68476e+06	1.8439e+06	1.61124e+06	1.83415e+06	1.49498e+06	1562051	1.41113e+06	1.51694e+06	1.50257e+06	1.63689e+06	1.63734e+06	1.70155e+06	1.77925e+06	1.73905e+06	1.58122e+06	1.72564e+06	1.701e+06	annotated
	15539813	639	Oxyphenbutazone	C19H20N2O3	1.58284e+06	1.95597e+06	1944780	1.68476e+06	1.8439e+06	1.61124e+06	1.83415e+06	1.49498e+06	1562051	1.41113e+06	1.51694e+06	1.50257e+06	1.63689e+06	1.63734e+06	1.70155e+06	1.77925e+06	1.73905e+06	1.58122e+06	1.72564e+06	1.701e+06	annotated
	15539818	640	9-Bromo-16alpha-methyl-pregn-4-ene-3,11,20-trione	C22H29BrO3	182960	227162	129986	156397	299610	212326	122915	158648	113465	137879	158461	189250	217682	221264	213920	198406	155762	200695	211629	173872	annotated
	15539819	641	3-O-Caffeoyl-4-O-methylquinic acid	C17H20O9	151435	157175	162354	204771	95977.4	169304	198577	159044	109760	131671	139863	115958	106064	141225	132198	127553	169591	169808	140697	153356	annotated
	15539820	641	3-O-Caffeoyl-1-O-methylquinic acid	C17H20O9	151435	157175	162354	204771	95977.4	169304	198577	159044	109760	131671	139863	115958	106064	141225	132198	127553	169591	169808	140697	153356	annotated
	15539821	641	3-O-Feruloylquinic acid	C17H20O9	151435	157175	162354	204771	95977.4	169304	198577	159044	109760	131671	139863	115958	106064	141225	132198	127553	169591	169808	140697	153356	annotated
	15539823	641	5-O-Feruloylquinic acid	C17H20O9	151435	157175	162354	204771	95977.4	169304	198577	159044	109760	131671	139863	115958	106064	141225	132198	127553	169591	169808	140697	153356	annotated
	15539824	642	DL-2-amino-octanoic acid	C8H17NO2	554382	671906	678359	955422	623757	782038	1.95428e+06	315315	224375	301787	268391	666700	275634	709648	362331	437204	284702	310126	290687	716617	annotated
	15539825	642	Pregabalin	C8H17NO2	554382	671906	678359	955422	623757	782038	1.95428e+06	315315	224375	301787	268391	666700	275634	709648	362331	437204	284702	310126	290687	716617	annotated
	15539830	642	3-amino-octanoic acid	C8H17NO2	554382	671906	678359	955422	623757	782038	1.95428e+06	315315	224375	301787	268391	666700	275634	709648	362331	437204	284702	310126	290687	716617	annotated
	15539834	654	PE(20:0/0:0)	C25H52NO7P	836588	914844	731400	860398	847573	603906	596179	1.07338e+06	1.31834e+06	731171	754824	1.26218e+06	1.78482e+06	1.58441e+06	978701	891811	844085	1.19094e+06	998086	1.84981e+06	annotated
	15539835	654	LysoPE(0:0/20:0)	C25H52NO7P	836588	914844	731400	860398	847573	603906	596179	1.07338e+06	1.31834e+06	731171	754824	1.26218e+06	1.78482e+06	1.58441e+06	978701	891811	844085	1.19094e+06	998086	1.84981e+06	annotated
	15539840	654	PC(17:0/0:0)	C25H52NO7P	836588	914844	731400	860398	847573	603906	596179	1.07338e+06	1.31834e+06	731171	754824	1.26218e+06	1.78482e+06	1.58441e+06	978701	891811	844085	1.19094e+06	998086	1.84981e+06	annotated
	15539851	654	PC(O-1:0/16:0)	C25H52NO7P	836588	914844	731400	860398	847573	603906	596179	1.07338e+06	1.31834e+06	731171	754824	1.26218e+06	1.78482e+06	1.58441e+06	978701	891811	844085	1.19094e+06	998086	1.84981e+06	annotated
	15539852	654	PC(O-16:0/1:0)	C25H52NO7P	836588	914844	731400	860398	847573	603906	596179	1.07338e+06	1.31834e+06	731171	754824	1.26218e+06	1.78482e+06	1.58441e+06	978701	891811	844085	1.19094e+06	998086	1.84981e+06	annotated
	15539853	654	PC(O-15:0/2:0)	C25H52NO7P	836588	914844	731400	860398	847573	603906	596179	1.07338e+06	1.31834e+06	731171	754824	1.26218e+06	1.78482e+06	1.58441e+06	978701	891811	844085	1.19094e+06	998086	1.84981e+06	annotated
	15539874	654	PC(16:0/O-1:0)	C25H52NO7P	836588	914844	731400	860398	847573	603906	596179	1.07338e+06	1.31834e+06	731171	754824	1.26218e+06	1.78482e+06	1.58441e+06	978701	891811	844085	1.19094e+06	998086	1.84981e+06	annotated
	15539887	657	Hydroxyvalerylcarnitine	C12H25NO5	23273.2	37079.3	32972.9	38473.7	29537.6	30816.7	28814.4	31581	31343.4	49930.4	24323.1	37253.6	30836.4	34337.2	27113.2	26390.1	31985.4	34225.2	35447.7	22191.3	annotated
	15539890	659	(±)-2-Hydroxy-2-phenylacetonitrile	C8H7NO	43375.6	84576.3	1.71771e+06	334383	638353	777144	502678	9816.51	524562	501740	1.00699e+06	1.31794e+06	657090	450216	797895	578637	1.12104e+06	405994	955276	398832	annotated
	15539891	659	Indoxyl	C8H7NO	43375.6	84576.3	1.71771e+06	334383	638353	777144	502678	9816.51	524562	501740	1.00699e+06	1.31794e+06	657090	450216	797895	578637	1.12104e+06	405994	955276	398832	annotated
	15539892	659	5-Hydroxyindole	C8H7NO	43375.6	84576.3	1.71771e+06	334383	638353	777144	502678	9816.51	524562	501740	1.00699e+06	1.31794e+06	657090	450216	797895	578637	1.12104e+06	405994	955276	398832	annotated
	15539893	659	Mandelonitrile	C8H7NO	43375.6	84576.3	1.71771e+06	334383	638353	777144	502678	9816.51	524562	501740	1.00699e+06	1.31794e+06	657090	450216	797895	578637	1.12104e+06	405994	955276	398832	annotated
	15539894	659	4-Hydroxyphenylacetonitrile	C8H7NO	43375.6	84576.3	1.71771e+06	334383	638353	777144	502678	9816.51	524562	501740	1.00699e+06	1.31794e+06	657090	450216	797895	578637	1.12104e+06	405994	955276	398832	annotated
	15539895	659	2-Methyl-4,5-benzoxazole	C8H7NO	43375.6	84576.3	1.71771e+06	334383	638353	777144	502678	9816.51	524562	501740	1.00699e+06	1.31794e+06	657090	450216	797895	578637	1.12104e+06	405994	955276	398832	annotated
	15539896	659	Indolin-2-one	C8H7NO	43375.6	84576.3	1.71771e+06	334383	638353	777144	502678	9816.51	524562	501740	1.00699e+06	1.31794e+06	657090	450216	797895	578637	1.12104e+06	405994	955276	398832	annotated
	15539897	659	(S)-Mandelonitrile	C8H7NO	43375.6	84576.3	1.71771e+06	334383	638353	777144	502678	9816.51	524562	501740	1.00699e+06	1.31794e+06	657090	450216	797895	578637	1.12104e+06	405994	955276	398832	annotated
	15539898	659	Hydroxyindole	C8H7NO	43375.6	84576.3	1.71771e+06	334383	638353	777144	502678	9816.51	524562	501740	1.00699e+06	1.31794e+06	657090	450216	797895	578637	1.12104e+06	405994	955276	398832	annotated
	15539901	665	(2R,3R,4R)-2-Amino-4-hydroxy-3-methylpentanoic acid	C6H13NO3	1309894	881992	1.01867e+06	875686	1.16556e+06	512748	852731	1.01181e+06	1.03315e+06	1.67873e+06	1341166	1.47734e+06	1034557	1.03406e+06	1117701	787690	1.28655e+06	789465	992996	439296	annotated
	15539903	665	N-(2-Hydroxyethyl)-morpholine N-oxide	C6H13NO3	1309894	881992	1.01867e+06	875686	1.16556e+06	512748	852731	1.01181e+06	1.03315e+06	1.67873e+06	1341166	1.47734e+06	1034557	1.03406e+06	1117701	787690	1.28655e+06	789465	992996	439296	annotated
	15539904	665	Fagomine	C6H13NO3	1309894	881992	1.01867e+06	875686	1.16556e+06	512748	852731	1.01181e+06	1.03315e+06	1.67873e+06	1341166	1.47734e+06	1034557	1.03406e+06	1117701	787690	1.28655e+06	789465	992996	439296	annotated
	15539905	665	N-Hydroxy-L-isoleucine	C6H13NO3	1309894	881992	1.01867e+06	875686	1.16556e+06	512748	852731	1.01181e+06	1.03315e+06	1.67873e+06	1341166	1.47734e+06	1034557	1.03406e+06	1117701	787690	1.28655e+06	789465	992996	439296	annotated
	15539906	665	Fagomine	C6H13NO3	1309894	881992	1.01867e+06	875686	1.16556e+06	512748	852731	1.01181e+06	1.03315e+06	1.67873e+06	1341166	1.47734e+06	1034557	1.03406e+06	1117701	787690	1.28655e+06	789465	992996	439296	annotated
	15539908	666	Methionine sulfoxide	C5H11NO3S	466692	459824	474131	384684	1.6344e+06	297222	622699	520275	656926	924319	802878	402703	508173	369686	585618	428600	1.00634e+06	485970	419866	427625	annotated
	15539909	666	Ethiin	C5H11NO3S	466692	459824	474131	384684	1.6344e+06	297222	622699	520275	656926	924319	802878	402703	508173	369686	585618	428600	1.00634e+06	485970	419866	427625	annotated
	15539911	666	L-Methionine S-oxide	C5H11NO3S	466692	459824	474131	384684	1.6344e+06	297222	622699	520275	656926	924319	802878	402703	508173	369686	585618	428600	1.00634e+06	485970	419866	427625	annotated
	15539912	666	L-Methionine (R)-S-oxide	C5H11NO3S	466692	459824	474131	384684	1.6344e+06	297222	622699	520275	656926	924319	802878	402703	508173	369686	585618	428600	1.00634e+06	485970	419866	427625	annotated
	15539913	666	L-Methionine (S)-S-oxide	C5H11NO3S	466692	459824	474131	384684	1.6344e+06	297222	622699	520275	656926	924319	802878	402703	508173	369686	585618	428600	1.00634e+06	485970	419866	427625	annotated
	15539914	667	PE(20:0/15:0)	C40H80NO8P	810112	1.63259e+06	862873	949722	440982	922701	1.07782e+06	848003	853919	907813	705591	843674	976732	696676	817461	1034380	1.22398e+06	841752	823498	805873	annotated
	15539915	667	PC(16:0/16:0)	C40H80NO8P	810112	1.63259e+06	862873	949722	440982	922701	1.07782e+06	848003	853919	907813	705591	843674	976732	696676	817461	1034380	1.22398e+06	841752	823498	805873	annotated
	15539916	667	PE(15:0/20:0)	C40H80NO8P	810112	1.63259e+06	862873	949722	440982	922701	1.07782e+06	848003	853919	907813	705591	843674	976732	696676	817461	1034380	1.22398e+06	841752	823498	805873	annotated
	15539939	667	PC(18:0/14:0)	C40H80NO8P	810112	1.63259e+06	862873	949722	440982	922701	1.07782e+06	848003	853919	907813	705591	843674	976732	696676	817461	1034380	1.22398e+06	841752	823498	805873	annotated
	15539952	667	PC(14:0/18:0)	C40H80NO8P	810112	1.63259e+06	862873	949722	440982	922701	1.07782e+06	848003	853919	907813	705591	843674	976732	696676	817461	1034380	1.22398e+06	841752	823498	805873	annotated
	15539955	667	PE(22:0/13:0)	C40H80NO8P	810112	1.63259e+06	862873	949722	440982	922701	1.07782e+06	848003	853919	907813	705591	843674	976732	696676	817461	1034380	1.22398e+06	841752	823498	805873	annotated
	15539956	667	PE(21:0/14:0)	C40H80NO8P	810112	1.63259e+06	862873	949722	440982	922701	1.07782e+06	848003	853919	907813	705591	843674	976732	696676	817461	1034380	1.22398e+06	841752	823498	805873	annotated
	15539957	667	PE(17:0/18:0)	C40H80NO8P	810112	1.63259e+06	862873	949722	440982	922701	1.07782e+06	848003	853919	907813	705591	843674	976732	696676	817461	1034380	1.22398e+06	841752	823498	805873	annotated
	15539958	667	PC(17:0/15:0)	C40H80NO8P	810112	1.63259e+06	862873	949722	440982	922701	1.07782e+06	848003	853919	907813	705591	843674	976732	696676	817461	1034380	1.22398e+06	841752	823498	805873	annotated
	15539959	667	PC(20:0/12:0)	C40H80NO8P	810112	1.63259e+06	862873	949722	440982	922701	1.07782e+06	848003	853919	907813	705591	843674	976732	696676	817461	1034380	1.22398e+06	841752	823498	805873	annotated
	15539960	667	PC(19:0/13:0)	C40H80NO8P	810112	1.63259e+06	862873	949722	440982	922701	1.07782e+06	848003	853919	907813	705591	843674	976732	696676	817461	1034380	1.22398e+06	841752	823498	805873	annotated
	15539961	667	PC(12:0/20:0)	C40H80NO8P	810112	1.63259e+06	862873	949722	440982	922701	1.07782e+06	848003	853919	907813	705591	843674	976732	696676	817461	1034380	1.22398e+06	841752	823498	805873	annotated
	15539962	667	PC(11:0/21:0)	C40H80NO8P	810112	1.63259e+06	862873	949722	440982	922701	1.07782e+06	848003	853919	907813	705591	843674	976732	696676	817461	1034380	1.22398e+06	841752	823498	805873	annotated
	15539963	667	PC(13:0/19:0)	C40H80NO8P	810112	1.63259e+06	862873	949722	440982	922701	1.07782e+06	848003	853919	907813	705591	843674	976732	696676	817461	1034380	1.22398e+06	841752	823498	805873	annotated
	15539964	667	PC(10:0/22:0)	C40H80NO8P	810112	1.63259e+06	862873	949722	440982	922701	1.07782e+06	848003	853919	907813	705591	843674	976732	696676	817461	1034380	1.22398e+06	841752	823498	805873	annotated
	15539965	667	PC(15:0/17:0)	C40H80NO8P	810112	1.63259e+06	862873	949722	440982	922701	1.07782e+06	848003	853919	907813	705591	843674	976732	696676	817461	1034380	1.22398e+06	841752	823498	805873	annotated
	15539966	667	PC(9:0/23:0)	C40H80NO8P	810112	1.63259e+06	862873	949722	440982	922701	1.07782e+06	848003	853919	907813	705591	843674	976732	696676	817461	1034380	1.22398e+06	841752	823498	805873	annotated
	15539967	667	PE(18:0(10(R)Me)/16:0)	C40H80NO8P	810112	1.63259e+06	862873	949722	440982	922701	1.07782e+06	848003	853919	907813	705591	843674	976732	696676	817461	1034380	1.22398e+06	841752	823498	805873	annotated
	15539968	667	PC(22:0/10:0)	C40H80NO8P	810112	1.63259e+06	862873	949722	440982	922701	1.07782e+06	848003	853919	907813	705591	843674	976732	696676	817461	1034380	1.22398e+06	841752	823498	805873	annotated
	15539969	667	PC(21:0/11:0)	C40H80NO8P	810112	1.63259e+06	862873	949722	440982	922701	1.07782e+06	848003	853919	907813	705591	843674	976732	696676	817461	1034380	1.22398e+06	841752	823498	805873	annotated
	15539970	667	PE(19:0/16:0)	C40H80NO8P	810112	1.63259e+06	862873	949722	440982	922701	1.07782e+06	848003	853919	907813	705591	843674	976732	696676	817461	1034380	1.22398e+06	841752	823498	805873	annotated
	15539971	667	PE(16:0/19:0)	C40H80NO8P	810112	1.63259e+06	862873	949722	440982	922701	1.07782e+06	848003	853919	907813	705591	843674	976732	696676	817461	1034380	1.22398e+06	841752	823498	805873	annotated
	15539972	667	PE(18:0/17:0)	C40H80NO8P	810112	1.63259e+06	862873	949722	440982	922701	1.07782e+06	848003	853919	907813	705591	843674	976732	696676	817461	1034380	1.22398e+06	841752	823498	805873	annotated
	15539973	667	PE(13:0/22:0)	C40H80NO8P	810112	1.63259e+06	862873	949722	440982	922701	1.07782e+06	848003	853919	907813	705591	843674	976732	696676	817461	1034380	1.22398e+06	841752	823498	805873	annotated
	15539974	667	PE(14:0/21:0)	C40H80NO8P	810112	1.63259e+06	862873	949722	440982	922701	1.07782e+06	848003	853919	907813	705591	843674	976732	696676	817461	1034380	1.22398e+06	841752	823498	805873	annotated
	15539980	668	N,2,3-Trimethyl-2-(1-methylethyl)butanamide	C10H21NO	469180	604941	713935	548912	1.62113e+06	1.02482e+06	914679	1019783	526084	712195	835671	1.12178e+06	898832	1384743	475079	670166	1350071	1.52915e+06	679358	1.32472e+06	annotated
	15539992	668	decanamide	C10H21NO	469180	604941	713935	548912	1.62113e+06	1.02482e+06	914679	1019783	526084	712195	835671	1.12178e+06	898832	1384743	475079	670166	1350071	1.52915e+06	679358	1.32472e+06	annotated
	15540049	678	N1-Methyl-2-pyridone-5-carboxamide	C7H8N2O2	424619	158344	1.5125e+06	431134	857505	146281	490813	1.41901e+06	142196	167934	108437	76958.4	69389.3	120879	255391	218830	67618.3	152559	113348	131010	annotated
	15540050	678	N1-Methyl-4-pyridone-5-carboxamide	C7H8N2O2	424619	158344	1.5125e+06	431134	857505	146281	490813	1.41901e+06	142196	167934	108437	76958.4	69389.3	120879	255391	218830	67618.3	152559	113348	131010	annotated
	15540051	678	4-Amino-2-nitrotoluene	C7H8N2O2	424619	158344	1.5125e+06	431134	857505	146281	490813	1.41901e+06	142196	167934	108437	76958.4	69389.3	120879	255391	218830	67618.3	152559	113348	131010	annotated
	15540055	678	2-Amino-4-nitrotoluene	C7H8N2O2	424619	158344	1.5125e+06	431134	857505	146281	490813	1.41901e+06	142196	167934	108437	76958.4	69389.3	120879	255391	218830	67618.3	152559	113348	131010	annotated
	15540056	679	LysoPC(22:5(4Z,7Z,10Z,13Z,16Z))	C30H52NO7P	414355	653704	497101	264682	443169	671490	157830	486311	820172	461794	434491	426536	591090	792923	1.50405e+06	1126292	593624	533569	622645	488276	annotated
	15540057	679	LysoPC(22:5(7Z,10Z,13Z,16Z,19Z))	C30H52NO7P	414355	653704	497101	264682	443169	671490	157830	486311	820172	461794	434491	426536	591090	792923	1.50405e+06	1126292	593624	533569	622645	488276	annotated
	15540058	680	PC(22:6(4Z,7Z,10Z,13Z,16Z,19Z)/0:0)	C30H50NO7P	982158	826962	650417	188237	256260	691828	136750	656316	836238	961788	832824	304535	1.18206e+06	1.43315e+06	1.32959e+06	1.38097e+06	905593	675892	629277	195381	annotated
	15540061	681	LysoPC(20:3(5Z,8Z,11Z))	C28H52NO7P	1.09841e+06	648180	1.42277e+06	764956	1.02364e+06	922107	862777	903877	1.07233e+06	965670	651942	891199	926691	980429	955655	736882	702924	696813	569468	1.24828e+06	annotated
	15540062	681	LysoPC(20:3(8Z,11Z,14Z))	C28H52NO7P	1.09841e+06	648180	1.42277e+06	764956	1.02364e+06	922107	862777	903877	1.07233e+06	965670	651942	891199	926691	980429	955655	736882	702924	696813	569468	1.24828e+06	annotated
	15540071	686	Oleoylcarnitine	C25H47NO4	272137	636679	772385	625104	457512	180068	1.28554e+06	399468	268359	319970	284979	246414	280572	273165	199075	214549	175726	253208	173290	399046	annotated
	15540073	686	Vaccenyl carnitine	C25H47NO4	272137	636679	772385	625104	457512	180068	1.28554e+06	399468	268359	319970	284979	246414	280572	273165	199075	214549	175726	253208	173290	399046	annotated
	15540074	686	Elaidic carnitine	C25H47NO4	272137	636679	772385	625104	457512	180068	1.28554e+06	399468	268359	319970	284979	246414	280572	273165	199075	214549	175726	253208	173290	399046	annotated
	15540075	686	O-oleoylcarnitine	C25H47NO4	272137	636679	772385	625104	457512	180068	1.28554e+06	399468	268359	319970	284979	246414	280572	273165	199075	214549	175726	253208	173290	399046	annotated
	15540076	686	11Z-Octadecenylcarnitine	C25H47NO4	272137	636679	772385	625104	457512	180068	1.28554e+06	399468	268359	319970	284979	246414	280572	273165	199075	214549	175726	253208	173290	399046	annotated
	15540089	699	Ureidopropionic acid	C4H8N2O3	263965	821450	975416	534240	1.18166e+06	265167	1.20811e+06	887811	187496	365550	177434	347543	304297	273105	249670	135150	238995	190985	263970	185701	annotated
	15540091	699	D-Asparagine	C4H8N2O3	263965	821450	975416	534240	1.18166e+06	265167	1.20811e+06	887811	187496	365550	177434	347543	304297	273105	249670	135150	238995	190985	263970	185701	annotated
	15540092	699	Glycylglycine	C4H8N2O3	263965	821450	975416	534240	1.18166e+06	265167	1.20811e+06	887811	187496	365550	177434	347543	304297	273105	249670	135150	238995	190985	263970	185701	annotated
	15540093	699	N-Carbamoylsarcosine	C4H8N2O3	263965	821450	975416	534240	1.18166e+06	265167	1.20811e+06	887811	187496	365550	177434	347543	304297	273105	249670	135150	238995	190985	263970	185701	annotated
	15540094	699	Methylazoxymethanol acetate	C4H8N2O3	263965	821450	975416	534240	1.18166e+06	265167	1.20811e+06	887811	187496	365550	177434	347543	304297	273105	249670	135150	238995	190985	263970	185701	annotated
	15540095	699	N-Nitroso-N-methylurethane	C4H8N2O3	263965	821450	975416	534240	1.18166e+06	265167	1.20811e+06	887811	187496	365550	177434	347543	304297	273105	249670	135150	238995	190985	263970	185701	annotated
	15540096	699	Asparagine	C4H8N2O3	263965	821450	975416	534240	1.18166e+06	265167	1.20811e+06	887811	187496	365550	177434	347543	304297	273105	249670	135150	238995	190985	263970	185701	annotated
	15540097	700	Fenpiclonil	C11H6Cl2N2	589655	658883	1.02633e+06	738930	796426	431959	1.20221e+06	536820	543731	401437	348110	313965	264822	371634	402046	348387	402372	314681	417768	433098	annotated
	15540101	721	2-(4-Chlorophenyl)-3-phenyl-3-(2-pyridinyl)acrylonitrile	C20H13ClN2	438000	382443	395803	384097	385399	447563	357311	381758	528985	1.19659e+06	788129	925205	408954	450107	495197	429121	565182	393302	1.01807e+06	796726	annotated
	15540114	724	Santene	C9H14	460204	693863	695661	360106	713652	613991	632042	620506	553488	636532	546581	813763	1.08275e+06	687486	498583	733922	1.17766e+06	567307	493129	407015	annotated
	15540115	724	3-Allyl-1-cyclohexene	C9H14	460204	693863	695661	360106	713652	613991	632042	620506	553488	636532	546581	813763	1.08275e+06	687486	498583	733922	1.17766e+06	567307	493129	407015	annotated
	15540134	727	Isoquinoline	C9H7N	86590.5	144348	1.1578e+06	207845	229158	159132	174977	101478	164432	235692	151203	395695	175768	78302.1	261746	97352.9	378640	292096	306870	97853.9	annotated
	15540135	727	Quinoline	C9H7N	86590.5	144348	1.1578e+06	207845	229158	159132	174977	101478	164432	235692	151203	395695	175768	78302.1	261746	97352.9	378640	292096	306870	97853.9	annotated
	15540136	727	3-Methylene-indolenine	C9H7N	86590.5	144348	1.1578e+06	207845	229158	159132	174977	101478	164432	235692	151203	395695	175768	78302.1	261746	97352.9	378640	292096	306870	97853.9	annotated
	15540138	728	PC(P-18:1(11Z)/22:4(7Z,10Z,13Z,16Z))	C48H86NO7P	799686	698812	528270	474178	365422	503967	373779	861117	690940	1.05631e+06	787357	789163	936010	977830	930311	1.14231e+06	789184	911158	852370	703464	annotated
	15540140	728	PC(P-18:0/22:5(7Z,10Z,13Z,16Z,19Z))	C48H86NO7P	799686	698812	528270	474178	365422	503967	373779	861117	690940	1.05631e+06	787357	789163	936010	977830	930311	1.14231e+06	789184	911158	852370	703464	annotated
	15540141	728	PC(P-18:0/22:5(4Z,7Z,10Z,13Z,16Z))	C48H86NO7P	799686	698812	528270	474178	365422	503967	373779	861117	690940	1.05631e+06	787357	789163	936010	977830	930311	1.14231e+06	789184	911158	852370	703464	annotated
	15540144	728	PC(P-18:1(9Z)/22:4(7Z,10Z,13Z,16Z))	C48H86NO7P	799686	698812	528270	474178	365422	503967	373779	861117	690940	1.05631e+06	787357	789163	936010	977830	930311	1.14231e+06	789184	911158	852370	703464	annotated
	15540149	728	PC(22:4(7Z,10Z,13Z,16Z)/P-18:1(9Z))	C48H86NO7P	799686	698812	528270	474178	365422	503967	373779	861117	690940	1.05631e+06	787357	789163	936010	977830	930311	1.14231e+06	789184	911158	852370	703464	annotated
	15540150	728	PC(22:4(7Z,10Z,13Z,16Z)/P-18:1(11Z))	C48H86NO7P	799686	698812	528270	474178	365422	503967	373779	861117	690940	1.05631e+06	787357	789163	936010	977830	930311	1.14231e+06	789184	911158	852370	703464	annotated
	15540151	728	PC(22:5(7Z,10Z,13Z,16Z,19Z)/P-18:0)	C48H86NO7P	799686	698812	528270	474178	365422	503967	373779	861117	690940	1.05631e+06	787357	789163	936010	977830	930311	1.14231e+06	789184	911158	852370	703464	annotated
	15540152	728	PC(22:5(4Z,7Z,10Z,13Z,16Z)/P-18:0)	C48H86NO7P	799686	698812	528270	474178	365422	503967	373779	861117	690940	1.05631e+06	787357	789163	936010	977830	930311	1.14231e+06	789184	911158	852370	703464	annotated
	15540153	728	PC(O-18:0/22:6(4Z,7Z,10Z,13Z,16Z,19Z))	C48H86NO7P	799686	698812	528270	474178	365422	503967	373779	861117	690940	1.05631e+06	787357	789163	936010	977830	930311	1.14231e+06	789184	911158	852370	703464	annotated
	15540156	728	PC(22:4(7Z,10Z,13Z,16Z)/P-18:1(11Z))	C48H86NO7P	799686	698812	528270	474178	365422	503967	373779	861117	690940	1.05631e+06	787357	789163	936010	977830	930311	1.14231e+06	789184	911158	852370	703464	annotated
	15540161	728	PC(P-20:0/20:5(5Z,8Z,11Z,14Z,17Z))	C48H86NO7P	799686	698812	528270	474178	365422	503967	373779	861117	690940	1.05631e+06	787357	789163	936010	977830	930311	1.14231e+06	789184	911158	852370	703464	annotated
	15540163	729	PC(20:5(5Z,8Z,11Z,14Z,17Z)/0:0)	C28H48NO7P	336922	307444	294118	158282	117370	191821	155222	365325	418058	441690	268521	262497	1131854	826537	765174	973085	1.00567e+06	566988	319688	394686	annotated
	15540167	730	N-Butyrylglycine	C6H11NO3	308809	330881	658896	446373	675232	239050	1.12903e+06	461086	224036	200533	215147	271819	144238	340480	220906	223101	226506	267430	313185	299613	annotated
	15540168	730	Isobutyrylglycine	C6H11NO3	308809	330881	658896	446373	675232	239050	1.12903e+06	461086	224036	200533	215147	271819	144238	340480	220906	223101	226506	267430	313185	299613	annotated
	15540176	730	(S)-2-amino-6-oxohexanoate	C6H11NO3	308809	330881	658896	446373	675232	239050	1.12903e+06	461086	224036	200533	215147	271819	144238	340480	220906	223101	226506	267430	313185	299613	annotated
	15540178	730	4-Acetamidobutanoate	C6H11NO3	308809	330881	658896	446373	675232	239050	1.12903e+06	461086	224036	200533	215147	271819	144238	340480	220906	223101	226506	267430	313185	299613	annotated
	15540179	730	Allysine	C6H11NO3	308809	330881	658896	446373	675232	239050	1.12903e+06	461086	224036	200533	215147	271819	144238	340480	220906	223101	226506	267430	313185	299613	annotated
	15540180	730	Methyl aminolevulinate	C6H11NO3	308809	330881	658896	446373	675232	239050	1.12903e+06	461086	224036	200533	215147	271819	144238	340480	220906	223101	226506	267430	313185	299613	annotated
	15540181	730	L-cis-4-(Hydroxymethyl)-2-pyrrolidinecarboxylic acid	C6H11NO3	308809	330881	658896	446373	675232	239050	1.12903e+06	461086	224036	200533	215147	271819	144238	340480	220906	223101	226506	267430	313185	299613	annotated
	15540182	730	L-trans-5-Hydroxy-2-piperidinecarboxylic acid	C6H11NO3	308809	330881	658896	446373	675232	239050	1.12903e+06	461086	224036	200533	215147	271819	144238	340480	220906	223101	226506	267430	313185	299613	annotated
	15540183	730	3-oxo-5S-amino-hexanoic acid	C6H11NO3	308809	330881	658896	446373	675232	239050	1.12903e+06	461086	224036	200533	215147	271819	144238	340480	220906	223101	226506	267430	313185	299613	annotated
	15540184	730	6-Amino-2-oxohexanoate	C6H11NO3	308809	330881	658896	446373	675232	239050	1.12903e+06	461086	224036	200533	215147	271819	144238	340480	220906	223101	226506	267430	313185	299613	annotated
	15540185	730	N-(2-Carboxymethyl)-morpholine	C6H11NO3	308809	330881	658896	446373	675232	239050	1.12903e+06	461086	224036	200533	215147	271819	144238	340480	220906	223101	226506	267430	313185	299613	annotated
	15540191	730	2-Amino-5-oxohexanoate	C6H11NO3	308809	330881	658896	446373	675232	239050	1.12903e+06	461086	224036	200533	215147	271819	144238	340480	220906	223101	226506	267430	313185	299613	annotated
	15540192	731	PE-Cer(d16:2(4E,6E)/21:0)	C39H77N2O6P	611566	1125688	848435	607843	326050	531350	857779	513954	505221	506036	426577	516549	526898	479756	482707	520358	689387	421745	459782	566848	annotated
	15540193	731	PE-Cer(d15:2(4E,6E)/22:0)	C39H77N2O6P	611566	1125688	848435	607843	326050	531350	857779	513954	505221	506036	426577	516549	526898	479756	482707	520358	689387	421745	459782	566848	annotated
	15540194	731	PE-Cer(d14:2(4E,6E)/23:0)	C39H77N2O6P	611566	1125688	848435	607843	326050	531350	857779	513954	505221	506036	426577	516549	526898	479756	482707	520358	689387	421745	459782	566848	annotated
	15540195	731	SM(d18:2/16:0)	C39H77N2O6P	611566	1125688	848435	607843	326050	531350	857779	513954	505221	506036	426577	516549	526898	479756	482707	520358	689387	421745	459782	566848	annotated
	15540196	731	SM(d18:1/16:1)	C39H77N2O6P	611566	1125688	848435	607843	326050	531350	857779	513954	505221	506036	426577	516549	526898	479756	482707	520358	689387	421745	459782	566848	annotated
	15540197	731	SM(d16:1/18:1)	C39H77N2O6P	611566	1125688	848435	607843	326050	531350	857779	513954	505221	506036	426577	516549	526898	479756	482707	520358	689387	421745	459782	566848	annotated
	15540200	732	PC(P-18:0/22:4(7Z,10Z,13Z,16Z))	C48H88NO7P	479668	661606	655996	549664	388385	604882	573896	682966	909722	860295	652180	1.05808e+06	518364	704243	763934	920390	557876	1.11481e+06	734009	887149	annotated
	15540204	732	PC(22:4(7Z,10Z,13Z,16Z)/P-18:0)	C48H88NO7P	479668	661606	655996	549664	388385	604882	573896	682966	909722	860295	652180	1.05808e+06	518364	704243	763934	920390	557876	1.11481e+06	734009	887149	annotated
	15540210	732	PC(o-20:1(11Z)/20:4(8Z,11Z,14Z,17Z))	C48H88NO7P	479668	661606	655996	549664	388385	604882	573896	682966	909722	860295	652180	1.05808e+06	518364	704243	763934	920390	557876	1.11481e+06	734009	887149	annotated
	15540211	732	PC(22:4(7Z,10Z,13Z,16Z)/P-18:0)	C48H88NO7P	479668	661606	655996	549664	388385	604882	573896	682966	909722	860295	652180	1.05808e+06	518364	704243	763934	920390	557876	1.11481e+06	734009	887149	annotated
	15540213	732	PC(O-20:0/20:5(5Z,8Z,11Z,14Z,17Z))	C48H88NO7P	479668	661606	655996	549664	388385	604882	573896	682966	909722	860295	652180	1.05808e+06	518364	704243	763934	920390	557876	1.11481e+06	734009	887149	annotated
	15540216	732	PC(O-18:0/22:5(4Z,7Z,10Z,13Z,16Z))	C48H88NO7P	479668	661606	655996	549664	388385	604882	573896	682966	909722	860295	652180	1.05808e+06	518364	704243	763934	920390	557876	1.11481e+06	734009	887149	annotated
	15540217	732	PC(O-18:0/22:5(7Z,10Z,13Z,16Z,19Z))	C48H88NO7P	479668	661606	655996	549664	388385	604882	573896	682966	909722	860295	652180	1.05808e+06	518364	704243	763934	920390	557876	1.11481e+06	734009	887149	annotated
	15540221	732	PC(P-20:0/20:4(5Z,8Z,11Z,14Z))	C48H88NO7P	479668	661606	655996	549664	388385	604882	573896	682966	909722	860295	652180	1.05808e+06	518364	704243	763934	920390	557876	1.11481e+06	734009	887149	annotated
	15540222	732	PC(O-20:1(11Z)/20:4(8Z,11Z,14Z,17Z))	C48H88NO7P	479668	661606	655996	549664	388385	604882	573896	682966	909722	860295	652180	1.05808e+06	518364	704243	763934	920390	557876	1.11481e+06	734009	887149	annotated
	15540254	739	PE(20:2(11Z,14Z)/16:0)	C41H78NO8P	328294	404940	233832	286470	248880	342700	320424	252059	368632	301930	337687	316079	351858	316345	357909	248456	357905	403920	299175	490589	annotated
	15540255	739	PE(20:1(11Z)/16:1(9Z))	C41H78NO8P	328294	404940	233832	286470	248880	342700	320424	252059	368632	301930	337687	316079	351858	316345	357909	248456	357905	403920	299175	490589	annotated
	15540256	739	PE(22:1(13Z)/14:1(9Z))	C41H78NO8P	328294	404940	233832	286470	248880	342700	320424	252059	368632	301930	337687	316079	351858	316345	357909	248456	357905	403920	299175	490589	annotated
	15540257	739	PE(22:2(13Z,16Z)/14:0)	C41H78NO8P	328294	404940	233832	286470	248880	342700	320424	252059	368632	301930	337687	316079	351858	316345	357909	248456	357905	403920	299175	490589	annotated
	15540258	739	PE(18:2(9Z,12Z)/18:0)	C41H78NO8P	328294	404940	233832	286470	248880	342700	320424	252059	368632	301930	337687	316079	351858	316345	357909	248456	357905	403920	299175	490589	annotated
	15540259	739	PE(18:1(9Z)/18:1(11Z))	C41H78NO8P	328294	404940	233832	286470	248880	342700	320424	252059	368632	301930	337687	316079	351858	316345	357909	248456	357905	403920	299175	490589	annotated
	15540260	739	PE(18:1(9Z)/18:1(9Z))	C41H78NO8P	328294	404940	233832	286470	248880	342700	320424	252059	368632	301930	337687	316079	351858	316345	357909	248456	357905	403920	299175	490589	annotated
	15540261	739	PE(18:1(11Z)/18:1(11Z))	C41H78NO8P	328294	404940	233832	286470	248880	342700	320424	252059	368632	301930	337687	316079	351858	316345	357909	248456	357905	403920	299175	490589	annotated
	15540262	739	PE(18:1(11Z)/18:1(9Z))	C41H78NO8P	328294	404940	233832	286470	248880	342700	320424	252059	368632	301930	337687	316079	351858	316345	357909	248456	357905	403920	299175	490589	annotated
	15540264	739	PE(14:1(9Z)/22:1(13Z))	C41H78NO8P	328294	404940	233832	286470	248880	342700	320424	252059	368632	301930	337687	316079	351858	316345	357909	248456	357905	403920	299175	490589	annotated
	15540265	739	PE(14:0/22:2(13Z,16Z))	C41H78NO8P	328294	404940	233832	286470	248880	342700	320424	252059	368632	301930	337687	316079	351858	316345	357909	248456	357905	403920	299175	490589	annotated
	15540266	739	PE(16:0/20:2(11Z,14Z))	C41H78NO8P	328294	404940	233832	286470	248880	342700	320424	252059	368632	301930	337687	316079	351858	316345	357909	248456	357905	403920	299175	490589	annotated
	15540267	739	PE(18:0/18:2(9Z,12Z))	C41H78NO8P	328294	404940	233832	286470	248880	342700	320424	252059	368632	301930	337687	316079	351858	316345	357909	248456	357905	403920	299175	490589	annotated
	15540268	739	PE(16:1(9Z)/20:1(11Z))	C41H78NO8P	328294	404940	233832	286470	248880	342700	320424	252059	368632	301930	337687	316079	351858	316345	357909	248456	357905	403920	299175	490589	annotated
	15540273	739	PC(18:2(9Z,12Z)/15:0)	C41H78NO8P	328294	404940	233832	286470	248880	342700	320424	252059	368632	301930	337687	316079	351858	316345	357909	248456	357905	403920	299175	490589	annotated
	15540274	739	PC(15:0/18:2(9Z,12Z))	C41H78NO8P	328294	404940	233832	286470	248880	342700	320424	252059	368632	301930	337687	316079	351858	316345	357909	248456	357905	403920	299175	490589	annotated
	15540292	739	PE(22:1(11Z)/14:1(9Z))	C41H78NO8P	328294	404940	233832	286470	248880	342700	320424	252059	368632	301930	337687	316079	351858	316345	357909	248456	357905	403920	299175	490589	annotated
	15540293	739	PC(13:0/20:2(11Z,14Z))	C41H78NO8P	328294	404940	233832	286470	248880	342700	320424	252059	368632	301930	337687	316079	351858	316345	357909	248456	357905	403920	299175	490589	annotated
	15540294	739	PC(14:1(9Z)/19:1(9Z))	C41H78NO8P	328294	404940	233832	286470	248880	342700	320424	252059	368632	301930	337687	316079	351858	316345	357909	248456	357905	403920	299175	490589	annotated
	15540295	739	PC(17:1(9Z)/16:1(9Z))	C41H78NO8P	328294	404940	233832	286470	248880	342700	320424	252059	368632	301930	337687	316079	351858	316345	357909	248456	357905	403920	299175	490589	annotated
	15540296	739	PC(17:2(9Z,12Z)/16:0)	C41H78NO8P	328294	404940	233832	286470	248880	342700	320424	252059	368632	301930	337687	316079	351858	316345	357909	248456	357905	403920	299175	490589	annotated
	15540297	739	PC(18:1(9Z)/15:1(9Z))	C41H78NO8P	328294	404940	233832	286470	248880	342700	320424	252059	368632	301930	337687	316079	351858	316345	357909	248456	357905	403920	299175	490589	annotated
	15540298	739	PC(15:1(9Z)/18:1(9Z))	C41H78NO8P	328294	404940	233832	286470	248880	342700	320424	252059	368632	301930	337687	316079	351858	316345	357909	248456	357905	403920	299175	490589	annotated
	15540299	739	PC(16:1(9Z)/17:1(9Z))	C41H78NO8P	328294	404940	233832	286470	248880	342700	320424	252059	368632	301930	337687	316079	351858	316345	357909	248456	357905	403920	299175	490589	annotated
	15540300	739	PC(16:0/17:2(9Z,12Z))	C41H78NO8P	328294	404940	233832	286470	248880	342700	320424	252059	368632	301930	337687	316079	351858	316345	357909	248456	357905	403920	299175	490589	annotated
	15540301	739	PE(18:1(9E)/18:1(9E))	C41H78NO8P	328294	404940	233832	286470	248880	342700	320424	252059	368632	301930	337687	316079	351858	316345	357909	248456	357905	403920	299175	490589	annotated
	15540302	739	PE(18:1(6Z)/18:1(6Z))	C41H78NO8P	328294	404940	233832	286470	248880	342700	320424	252059	368632	301930	337687	316079	351858	316345	357909	248456	357905	403920	299175	490589	annotated
	15540303	739	PE(17:2(9Z,12Z)/19:0)	C41H78NO8P	328294	404940	233832	286470	248880	342700	320424	252059	368632	301930	337687	316079	351858	316345	357909	248456	357905	403920	299175	490589	annotated
	15540304	739	PE(19:0/17:2(9Z,12Z))	C41H78NO8P	328294	404940	233832	286470	248880	342700	320424	252059	368632	301930	337687	316079	351858	316345	357909	248456	357905	403920	299175	490589	annotated
	15540305	739	PE(14:1(9Z)/22:1(11Z))	C41H78NO8P	328294	404940	233832	286470	248880	342700	320424	252059	368632	301930	337687	316079	351858	316345	357909	248456	357905	403920	299175	490589	annotated
	15540306	739	PE(17:1(9Z)/19:1(9Z))	C41H78NO8P	328294	404940	233832	286470	248880	342700	320424	252059	368632	301930	337687	316079	351858	316345	357909	248456	357905	403920	299175	490589	annotated
	15540307	739	PC(19:1(9Z)/14:1(9Z))	C41H78NO8P	328294	404940	233832	286470	248880	342700	320424	252059	368632	301930	337687	316079	351858	316345	357909	248456	357905	403920	299175	490589	annotated
	15540308	739	PE(19:1(9Z)/17:1(9Z))	C41H78NO8P	328294	404940	233832	286470	248880	342700	320424	252059	368632	301930	337687	316079	351858	316345	357909	248456	357905	403920	299175	490589	annotated
	15540309	739	PC(20:2(11Z,14Z)/13:0)	C41H78NO8P	328294	404940	233832	286470	248880	342700	320424	252059	368632	301930	337687	316079	351858	316345	357909	248456	357905	403920	299175	490589	annotated
	15540386	744	Octylamine	C8H19N	982015	1.04683e+06	1.0515e+06	1.00465e+06	999571	978755	1.03062e+06	1.05643e+06	1.05036e+06	1.04398e+06	1.05634e+06	1.01618e+06	1.03043e+06	1.04941e+06	1.01364e+06	1.01773e+06	1.04139e+06	999002	973377	1.03805e+06	annotated
	15540397	750	PA(O-18:0/19:0)	C40H81O7P	966359	1.00461e+06	840627	727189	455267	670041	902003	603508	858946	675776	677390	694666	683574	557000	637235	646852	853927	611697	653781	639002	annotated
	15540398	750	PA(O-16:0/21:0)	C40H81O7P	966359	1.00461e+06	840627	727189	455267	670041	902003	603508	858946	675776	677390	694666	683574	557000	637235	646852	853927	611697	653781	639002	annotated
	15540399	750	PA(O-20:0/17:0)	C40H81O7P	966359	1.00461e+06	840627	727189	455267	670041	902003	603508	858946	675776	677390	694666	683574	557000	637235	646852	853927	611697	653781	639002	annotated
	15540400	750	Cholesteryl 11-hydroperoxy-eicosatetraenoate	C47H76O4	966359	1.00461e+06	840627	727189	455267	670041	902003	603508	858946	675776	677390	694666	683574	557000	637235	646852	853927	611697	653781	639002	annotated
	15540415	755	LysoPC(14:0)	C22H46NO7P	264333	867024	380504	399465	278846	970106	211829	748066	749806	321928	419376	509282	634417	578851	666691	448153	558546	527693	560185	491260	annotated
	15540421	755	PE(17:0/0:0)	C22H46NO7P	264333	867024	380504	399465	278846	970106	211829	748066	749806	321928	419376	509282	634417	578851	666691	448153	558546	527693	560185	491260	annotated
	15540424	755	PC(O-12:0/2:0)	C22H46NO7P	264333	867024	380504	399465	278846	970106	211829	748066	749806	321928	419376	509282	634417	578851	666691	448153	558546	527693	560185	491260	annotated
	15540426	755	PC(0:0/14:0)	C22H46NO7P	264333	867024	380504	399465	278846	970106	211829	748066	749806	321928	419376	509282	634417	578851	666691	448153	558546	527693	560185	491260	annotated
	15540450	763	PC(P-18:1(11Z)/16:1(9Z))	C42H80NO7P	452030	593308	442897	398953	136995	454244	355842	440961	627447	759111	553040	619709	510023	464051	731410	591175	935980	656382	538485	493368	annotated
	15540451	763	PC(P-16:0/18:2(9Z,12Z))	C42H80NO7P	452030	593308	442897	398953	136995	454244	355842	440961	627447	759111	553040	619709	510023	464051	731410	591175	935980	656382	538485	493368	annotated
	15540452	763	PC(P-18:1(9Z)/16:1(9Z))	C42H80NO7P	452030	593308	442897	398953	136995	454244	355842	440961	627447	759111	553040	619709	510023	464051	731410	591175	935980	656382	538485	493368	annotated
	15540453	763	PC(16:1(9Z)/P-18:1(9Z))	C42H80NO7P	452030	593308	442897	398953	136995	454244	355842	440961	627447	759111	553040	619709	510023	464051	731410	591175	935980	656382	538485	493368	annotated
	15540454	763	PC(16:1(9Z)/P-18:1(11Z))	C42H80NO7P	452030	593308	442897	398953	136995	454244	355842	440961	627447	759111	553040	619709	510023	464051	731410	591175	935980	656382	538485	493368	annotated
	15540455	763	PC(18:2(9Z,12Z)/P-16:0)	C42H80NO7P	452030	593308	442897	398953	136995	454244	355842	440961	627447	759111	553040	619709	510023	464051	731410	591175	935980	656382	538485	493368	annotated
	15540456	763	PC(o-16:1(9Z)/18:2(9Z,12Z))	C42H80NO7P	452030	593308	442897	398953	136995	454244	355842	440961	627447	759111	553040	619709	510023	464051	731410	591175	935980	656382	538485	493368	annotated
	15540457	763	PC(16:1(9Z)/P-18:1(9Z))	C42H80NO7P	452030	593308	442897	398953	136995	454244	355842	440961	627447	759111	553040	619709	510023	464051	731410	591175	935980	656382	538485	493368	annotated
	15540458	763	PC(16:1(9Z)/P-18:1(11Z))	C42H80NO7P	452030	593308	442897	398953	136995	454244	355842	440961	627447	759111	553040	619709	510023	464051	731410	591175	935980	656382	538485	493368	annotated
	15540464	763	PC(O-16:0/18:3(9Z,12Z,15Z))	C42H80NO7P	452030	593308	442897	398953	136995	454244	355842	440961	627447	759111	553040	619709	510023	464051	731410	591175	935980	656382	538485	493368	annotated
	15540465	763	PC(O-16:0/18:3(6Z,9Z,12Z))	C42H80NO7P	452030	593308	442897	398953	136995	454244	355842	440961	627447	759111	553040	619709	510023	464051	731410	591175	935980	656382	538485	493368	annotated
	15540468	763	PE(P-20:0/17:2(9Z,12Z))	C42H80NO7P	452030	593308	442897	398953	136995	454244	355842	440961	627447	759111	553040	619709	510023	464051	731410	591175	935980	656382	538485	493368	annotated
	15540473	764	Isobutyryl-L-carnitine	C11H21NO4	110788	634068	405790	279443	841035	271876	897464	145170	81600.5	108740	81262	76374.8	40692.7	162426	94146	70303.2	133468	113958	95335.6	153902	annotated
	15540474	764	O-Butanoylcarnitine	C11H21NO4	110788	634068	405790	279443	841035	271876	897464	145170	81600.5	108740	81262	76374.8	40692.7	162426	94146	70303.2	133468	113958	95335.6	153902	annotated
	15540475	764	O-butanoyl-carnitine	C11H21NO4	110788	634068	405790	279443	841035	271876	897464	145170	81600.5	108740	81262	76374.8	40692.7	162426	94146	70303.2	133468	113958	95335.6	153902	annotated
	15540476	764	O-isobutyryl-L-carnitine	C11H21NO4	110788	634068	405790	279443	841035	271876	897464	145170	81600.5	108740	81262	76374.8	40692.7	162426	94146	70303.2	133468	113958	95335.6	153902	annotated
	15540477	764	N(alpha)-t-Butoxycarbonyl-L-leucine	C11H21NO4	110788	634068	405790	279443	841035	271876	897464	145170	81600.5	108740	81262	76374.8	40692.7	162426	94146	70303.2	133468	113958	95335.6	153902	annotated
	15540479	765	N2,N2-Dimethylguanosine	C12H17N5O5	124116	96966.3	200116	139839	179169	95406.1	347466	156063	87194.2	73570.6	71880.9	70247.4	57154.7	88933	86280.8	83596.5	83557.9	67352.6	92565.7	58251.4	annotated
	15540481	765	1,7-Dimethylguanosine	C12H17N5O5	124116	96966.3	200116	139839	179169	95406.1	347466	156063	87194.2	73570.6	71880.9	70247.4	57154.7	88933	86280.8	83596.5	83557.9	67352.6	92565.7	58251.4	annotated
	15540483	766	5-O-beta-D-Xylopyranosyl-L-arabinose	C10H18O9	119087	91657.3	163756	142080	169408	101302	309463	166206	82526.2	68976.6	62819.7	70540.3	52353.8	93794.8	79101.3	82821.3	82371.2	70723.6	82987.4	63640.3	annotated
	15540484	766	5-O-a-L-Arabinofuranosyl-L-arabinose	C10H18O9	119087	91657.3	163756	142080	169408	101302	309463	166206	82526.2	68976.6	62819.7	70540.3	52353.8	93794.8	79101.3	82821.3	82371.2	70723.6	82987.4	63640.3	annotated
	15540485	766	2-O-b-D-Xylopyranosyl-L-arabinose	C10H18O9	119087	91657.3	163756	142080	169408	101302	309463	166206	82526.2	68976.6	62819.7	70540.3	52353.8	93794.8	79101.3	82821.3	82371.2	70723.6	82987.4	63640.3	annotated
	15540486	766	3-O-alpha-L-Arabinopyranosyl-L-arabinose	C10H18O9	119087	91657.3	163756	142080	169408	101302	309463	166206	82526.2	68976.6	62819.7	70540.3	52353.8	93794.8	79101.3	82821.3	82371.2	70723.6	82987.4	63640.3	annotated
	15540487	766	Xylobiose	C10H18O9	119087	91657.3	163756	142080	169408	101302	309463	166206	82526.2	68976.6	62819.7	70540.3	52353.8	93794.8	79101.3	82821.3	82371.2	70723.6	82987.4	63640.3	annotated
	15540488	766	Arabinofuranobiose	C10H18O9	119087	91657.3	163756	142080	169408	101302	309463	166206	82526.2	68976.6	62819.7	70540.3	52353.8	93794.8	79101.3	82821.3	82371.2	70723.6	82987.4	63640.3	annotated
	15540489	766	Arabinopyranobiose	C10H18O9	119087	91657.3	163756	142080	169408	101302	309463	166206	82526.2	68976.6	62819.7	70540.3	52353.8	93794.8	79101.3	82821.3	82371.2	70723.6	82987.4	63640.3	annotated
	15540490	766	1-Methylinosine	C11H14N4O5	119087	91657.3	163756	142080	169408	101302	309463	166206	82526.2	68976.6	62819.7	70540.3	52353.8	93794.8	79101.3	82821.3	82371.2	70723.6	82987.4	63640.3	annotated
	15540491	766	Xylobiose	C10H18O9	119087	91657.3	163756	142080	169408	101302	309463	166206	82526.2	68976.6	62819.7	70540.3	52353.8	93794.8	79101.3	82821.3	82371.2	70723.6	82987.4	63640.3	annotated
	15540492	766	8-Oxocoformycin	C11H14N4O5	119087	91657.3	163756	142080	169408	101302	309463	166206	82526.2	68976.6	62819.7	70540.3	52353.8	93794.8	79101.3	82821.3	82371.2	70723.6	82987.4	63640.3	annotated
	15540493	766	alpha-1,5-L-Arabinobiose	C10H18O9	119087	91657.3	163756	142080	169408	101302	309463	166206	82526.2	68976.6	62819.7	70540.3	52353.8	93794.8	79101.3	82821.3	82371.2	70723.6	82987.4	63640.3	annotated
	15540494	766	beta-L-Arabinofuranosyl-(1->2)-beta-L-arabinofuranose	C10H18O9	119087	91657.3	163756	142080	169408	101302	309463	166206	82526.2	68976.6	62819.7	70540.3	52353.8	93794.8	79101.3	82821.3	82371.2	70723.6	82987.4	63640.3	annotated
	15540541	778	PS(O-18:0/0:0)	C24H50NO8P	78659.4	269754	515752	344414	164648	871477	207081	277770	458975	500403	586888	528898	249613	371615	526081	403311	330955	401243	449213	643522	annotated
	15540554	779	PE-Cer(d16:1(4E)/20:0)	C38H77N2O6P	365994	716510	427229	566764	161006	472603	438440	381317	664056	342916	354883	399753	825040	842293	564952	465067	363773	411787	418400	818364	annotated
	15540555	779	PE-Cer(d14:1(4E)/22:0)	C38H77N2O6P	365994	716510	427229	566764	161006	472603	438440	381317	664056	342916	354883	399753	825040	842293	564952	465067	363773	411787	418400	818364	annotated
	15540556	779	SM(d18:1/15:0)	C38H77N2O6P	365994	716510	427229	566764	161006	472603	438440	381317	664056	342916	354883	399753	825040	842293	564952	465067	363773	411787	418400	818364	annotated
	15540557	779	SM(d16:1/17:0)	C38H77N2O6P	365994	716510	427229	566764	161006	472603	438440	381317	664056	342916	354883	399753	825040	842293	564952	465067	363773	411787	418400	818364	annotated
	15540558	780	(3R,7R)-1,3,7-Octanetriol	C8H18O3	692468	556737	646152	739500	504089	775546	656787	828032	577899	676815	446800	695116	497496	542105	674004	730814	369037	380217	799715	344733	annotated
	15540563	781	PE(16:0/0:0)	C21H44NO7P	362617	815983	507355	588610	585370	503736	510890	636056	613615	350733	374830	291736	496140	624993	596824	484838	573623	317823	452422	529033	annotated
	15540564	781	LysoPE(0:0/16:0)	C21H44NO7P	362617	815983	507355	588610	585370	503736	510890	636056	613615	350733	374830	291736	496140	624993	596824	484838	573623	317823	452422	529033	annotated
	15540625	781	PC(13:0/0:0)	C21H44NO7P	362617	815983	507355	588610	585370	503736	510890	636056	613615	350733	374830	291736	496140	624993	596824	484838	573623	317823	452422	529033	annotated
	15540627	782	1-Pyrroline-5-carboxylic acid	C5H7NO2	183238	206293	260064	125707	812075	342462	229368	257479	294585	359771	188786	206520	207914	178371	214644	179294	383796	308328	267187	247592	annotated
	15540630	782	1-Pyrroline-2-carboxylate	C5H7NO2	183238	206293	260064	125707	812075	342462	229368	257479	294585	359771	188786	206520	207914	178371	214644	179294	383796	308328	267187	247592	annotated
	15540633	782	Glutarimide	C5H7NO2	183238	206293	260064	125707	812075	342462	229368	257479	294585	359771	188786	206520	207914	178371	214644	179294	383796	308328	267187	247592	annotated
	15540634	782	(S)-1-Pyrroline-5-carboxylate	C5H7NO2	183238	206293	260064	125707	812075	342462	229368	257479	294585	359771	188786	206520	207914	178371	214644	179294	383796	308328	267187	247592	annotated
	15540635	782	delta-1-Pyrroline-5-carboxylate	C5H7NO2	183238	206293	260064	125707	812075	342462	229368	257479	294585	359771	188786	206520	207914	178371	214644	179294	383796	308328	267187	247592	annotated
	15540674	784	PE(20:0/18:4(6Z,9Z,12Z,15Z))	C43H78NO8P	400618	704266	342482	475500	582699	786875	670047	622842	491385	275101	450823	322705	444686	386579	356094	218776	366348	397853	774081	364572	annotated
	15540675	784	PE(20:2(11Z,14Z)/18:2(9Z,12Z))	C43H78NO8P	400618	704266	342482	475500	582699	786875	670047	622842	491385	275101	450823	322705	444686	386579	356094	218776	366348	397853	774081	364572	annotated
	15540677	784	PE(20:1(11Z)/18:3(6Z,9Z,12Z))	C43H78NO8P	400618	704266	342482	475500	582699	786875	670047	622842	491385	275101	450823	322705	444686	386579	356094	218776	366348	397853	774081	364572	annotated
	15540678	784	PE(20:1(11Z)/18:3(9Z,12Z,15Z))	C43H78NO8P	400618	704266	342482	475500	582699	786875	670047	622842	491385	275101	450823	322705	444686	386579	356094	218776	366348	397853	774081	364572	annotated
	15540679	784	PE(20:3(5Z,8Z,11Z)/18:1(11Z))	C43H78NO8P	400618	704266	342482	475500	582699	786875	670047	622842	491385	275101	450823	322705	444686	386579	356094	218776	366348	397853	774081	364572	annotated
	15540680	784	PE(20:3(5Z,8Z,11Z)/18:1(9Z))	C43H78NO8P	400618	704266	342482	475500	582699	786875	670047	622842	491385	275101	450823	322705	444686	386579	356094	218776	366348	397853	774081	364572	annotated
	15540681	784	PE(20:3(8Z,11Z,14Z)/18:1(11Z))	C43H78NO8P	400618	704266	342482	475500	582699	786875	670047	622842	491385	275101	450823	322705	444686	386579	356094	218776	366348	397853	774081	364572	annotated
	15540682	784	PE(20:3(8Z,11Z,14Z)/18:1(9Z))	C43H78NO8P	400618	704266	342482	475500	582699	786875	670047	622842	491385	275101	450823	322705	444686	386579	356094	218776	366348	397853	774081	364572	annotated
	15540683	784	PE(20:4(5Z,8Z,11Z,14Z)/18:0)	C43H78NO8P	400618	704266	342482	475500	582699	786875	670047	622842	491385	275101	450823	322705	444686	386579	356094	218776	366348	397853	774081	364572	annotated
	15540684	784	PE(20:4(8Z,11Z,14Z,17Z)/18:0)	C43H78NO8P	400618	704266	342482	475500	582699	786875	670047	622842	491385	275101	450823	322705	444686	386579	356094	218776	366348	397853	774081	364572	annotated
	15540687	784	PE(22:4(7Z,10Z,13Z,16Z)/16:0)	C43H78NO8P	400618	704266	342482	475500	582699	786875	670047	622842	491385	275101	450823	322705	444686	386579	356094	218776	366348	397853	774081	364572	annotated
	15540689	784	PE(18:2(9Z,12Z)/20:2(11Z,14Z))	C43H78NO8P	400618	704266	342482	475500	582699	786875	670047	622842	491385	275101	450823	322705	444686	386579	356094	218776	366348	397853	774081	364572	annotated
	15540690	784	PE(18:1(11Z)/20:3(5Z,8Z,11Z))	C43H78NO8P	400618	704266	342482	475500	582699	786875	670047	622842	491385	275101	450823	322705	444686	386579	356094	218776	366348	397853	774081	364572	annotated
	15540691	784	PE(18:1(11Z)/20:3(8Z,11Z,14Z))	C43H78NO8P	400618	704266	342482	475500	582699	786875	670047	622842	491385	275101	450823	322705	444686	386579	356094	218776	366348	397853	774081	364572	annotated
	15540693	784	PE(18:1(9Z)/20:3(5Z,8Z,11Z))	C43H78NO8P	400618	704266	342482	475500	582699	786875	670047	622842	491385	275101	450823	322705	444686	386579	356094	218776	366348	397853	774081	364572	annotated
	15540694	784	PE(18:1(9Z)/20:3(8Z,11Z,14Z))	C43H78NO8P	400618	704266	342482	475500	582699	786875	670047	622842	491385	275101	450823	322705	444686	386579	356094	218776	366348	397853	774081	364572	annotated
	15540695	784	PE(18:0/20:4(5Z,8Z,11Z,14Z))	C43H78NO8P	400618	704266	342482	475500	582699	786875	670047	622842	491385	275101	450823	322705	444686	386579	356094	218776	366348	397853	774081	364572	annotated
	15540696	784	PE(18:0/20:4(8Z,11Z,14Z,17Z))	C43H78NO8P	400618	704266	342482	475500	582699	786875	670047	622842	491385	275101	450823	322705	444686	386579	356094	218776	366348	397853	774081	364572	annotated
	15540698	784	PE(18:4(6Z,9Z,12Z,15Z)/20:0)	C43H78NO8P	400618	704266	342482	475500	582699	786875	670047	622842	491385	275101	450823	322705	444686	386579	356094	218776	366348	397853	774081	364572	annotated
	15540699	784	PE(18:3(9Z,12Z,15Z)/20:1(11Z))	C43H78NO8P	400618	704266	342482	475500	582699	786875	670047	622842	491385	275101	450823	322705	444686	386579	356094	218776	366348	397853	774081	364572	annotated
	15540700	784	PE(18:3(6Z,9Z,12Z)/20:1(11Z))	C43H78NO8P	400618	704266	342482	475500	582699	786875	670047	622842	491385	275101	450823	322705	444686	386579	356094	218776	366348	397853	774081	364572	annotated
	15540706	784	PE(16:0/22:4(7Z,10Z,13Z,16Z))	C43H78NO8P	400618	704266	342482	475500	582699	786875	670047	622842	491385	275101	450823	322705	444686	386579	356094	218776	366348	397853	774081	364572	annotated
	15540708	784	PE(16:1(9Z)/20:3(8Z,11Z,14Z))	C43H78NO8P	400618	704266	342482	475500	582699	786875	670047	622842	491385	275101	450823	322705	444686	386579	356094	218776	366348	397853	774081	364572	annotated
	15540709	784	PC(20:4(5Z,8Z,11Z,14Z)/15:0)	C43H78NO8P	400618	704266	342482	475500	582699	786875	670047	622842	491385	275101	450823	322705	444686	386579	356094	218776	366348	397853	774081	364572	annotated
	15540710	784	PC(20:4(8Z,11Z,14Z,17Z)/15:0)	C43H78NO8P	400618	704266	342482	475500	582699	786875	670047	622842	491385	275101	450823	322705	444686	386579	356094	218776	366348	397853	774081	364572	annotated
	15540713	784	PC(15:0/20:4(8Z,11Z,14Z,17Z))	C43H78NO8P	400618	704266	342482	475500	582699	786875	670047	622842	491385	275101	450823	322705	444686	386579	356094	218776	366348	397853	774081	364572	annotated
	15540714	784	PC(15:0/20:4(5Z,8Z,11Z,14Z))	C43H78NO8P	400618	704266	342482	475500	582699	786875	670047	622842	491385	275101	450823	322705	444686	386579	356094	218776	366348	397853	774081	364572	annotated
	15540738	784	PE(P-18:0/20:4(6E,8Z,11Z,14Z)(5OH[S]))	C43H78NO8P	400618	704266	342482	475500	582699	786875	670047	622842	491385	275101	450823	322705	444686	386579	356094	218776	366348	397853	774081	364572	annotated
	15540739	784	PE(P-18:0/20:4(5Z,8Z,11Z,13E)(15OH[S]))	C43H78NO8P	400618	704266	342482	475500	582699	786875	670047	622842	491385	275101	450823	322705	444686	386579	356094	218776	366348	397853	774081	364572	annotated
	15540740	784	PE(P-18:0/20:4(5Z,8Z,10E,14Z)(12OH[S]))	C43H78NO8P	400618	704266	342482	475500	582699	786875	670047	622842	491385	275101	450823	322705	444686	386579	356094	218776	366348	397853	774081	364572	annotated
	15540742	784	PC(22:4(7Z,10Z,13Z,16Z)/13:0)	C43H78NO8P	400618	704266	342482	475500	582699	786875	670047	622842	491385	275101	450823	322705	444686	386579	356094	218776	366348	397853	774081	364572	annotated
	15540743	784	PC(18:2(9Z,12E)/17:2(9Z,11E))	C43H78NO8P	400618	704266	342482	475500	582699	786875	670047	622842	491385	275101	450823	322705	444686	386579	356094	218776	366348	397853	774081	364572	annotated
	15540745	784	PC(13:0/22:4(7Z,10Z,13Z,16Z))	C43H78NO8P	400618	704266	342482	475500	582699	786875	670047	622842	491385	275101	450823	322705	444686	386579	356094	218776	366348	397853	774081	364572	annotated
	15540750	784	PC(17:1(9Z)/18:3(9Z,12Z,15Z))	C43H78NO8P	400618	704266	342482	475500	582699	786875	670047	622842	491385	275101	450823	322705	444686	386579	356094	218776	366348	397853	774081	364572	annotated
	15540751	784	PC(17:1(9Z)/18:3(6Z,9Z,12Z))	C43H78NO8P	400618	704266	342482	475500	582699	786875	670047	622842	491385	275101	450823	322705	444686	386579	356094	218776	366348	397853	774081	364572	annotated
	15540753	784	PC(17:0/18:4(6Z,9Z,12Z,15Z))	C43H78NO8P	400618	704266	342482	475500	582699	786875	670047	622842	491385	275101	450823	322705	444686	386579	356094	218776	366348	397853	774081	364572	annotated
	15540754	784	PC(17:2(9Z,12Z)/18:2(9Z,12Z))	C43H78NO8P	400618	704266	342482	475500	582699	786875	670047	622842	491385	275101	450823	322705	444686	386579	356094	218776	366348	397853	774081	364572	annotated
	15540757	784	PC(15:1(9Z)/20:3(8Z,11Z,14Z))	C43H78NO8P	400618	704266	342482	475500	582699	786875	670047	622842	491385	275101	450823	322705	444686	386579	356094	218776	366348	397853	774081	364572	annotated
	15540761	784	PE(18:0/20:4(5E,8E,11E,14E))	C43H78NO8P	400618	704266	342482	475500	582699	786875	670047	622842	491385	275101	450823	322705	444686	386579	356094	218776	366348	397853	774081	364572	annotated
	15540769	784	PC(18:4(6Z,9Z,12Z,15Z)/17:0)	C43H78NO8P	400618	704266	342482	475500	582699	786875	670047	622842	491385	275101	450823	322705	444686	386579	356094	218776	366348	397853	774081	364572	annotated
	15540770	784	PC(18:3(6Z,9Z,12Z)/17:1(9Z))	C43H78NO8P	400618	704266	342482	475500	582699	786875	670047	622842	491385	275101	450823	322705	444686	386579	356094	218776	366348	397853	774081	364572	annotated
	15540771	784	PC(18:2(9Z,12Z)/17:2(9Z,12Z))	C43H78NO8P	400618	704266	342482	475500	582699	786875	670047	622842	491385	275101	450823	322705	444686	386579	356094	218776	366348	397853	774081	364572	annotated
	15540772	784	PC(18:3(9Z,12Z,15Z)/17:1(9Z))	C43H78NO8P	400618	704266	342482	475500	582699	786875	670047	622842	491385	275101	450823	322705	444686	386579	356094	218776	366348	397853	774081	364572	annotated
	15540774	784	PC(20:3(8Z,11Z,14Z)/15:1(9Z))	C43H78NO8P	400618	704266	342482	475500	582699	786875	670047	622842	491385	275101	450823	322705	444686	386579	356094	218776	366348	397853	774081	364572	annotated
	15540779	786	Thiomorpholine 3-carboxylate	C5H9NO2S	7310.12	12082.1	24274.9	245463	4730.54	747472	16369.8	18564.5	52551.8	39240	72787.3	43313.8	72868.3	76827.7	129205	74667.1	63198.3	72908.8	64075.9	30606.6	annotated
	15540881	789	Acetone cyanohydrin	C4H7NO	737766	426107	658813	423603	577270	354967	554584	397312	374041	323528	283882	545213	339353	247585	315638	386372	425607	453421	574619	355026	annotated
	15540882	789	2-Pyrrolidinone	C4H7NO	737766	426107	658813	423603	577270	354967	554584	397312	374041	323528	283882	545213	339353	247585	315638	386372	425607	453421	574619	355026	annotated
	15540910	790	Anandamide (20:l, n-9)	C22H43NO2	469339	216653	204391	326046	505422	278856	380612	725570	495377	356110	506666	292650	204890	379558	221605	278723	244396	470712	482013	393087	annotated
	15540926	795	Cepharadione A	C18H11NO4	430200	433478	381897	294895	386294	41291.4	420733	399042	376301	415982	366208	292178	256417	214689	352215	325806	403307	338729	393517	357701	annotated
	15540927	795	Atherospermidine	C18H11NO4	430200	433478	381897	294895	386294	41291.4	420733	399042	376301	415982	366208	292178	256417	214689	352215	325806	403307	338729	393517	357701	annotated
	15540959	807	dCTP	C9H16N3O13P3	80969.5	84045	71322.4	54448	71960.2	30477.3	72238.5	75963.7	78481.6	78136	70467.7	52895.2	48079.3	37708.7	54352.3	59247.6	58517.6	57408.1	64688.5	63143.8	annotated
	15540960	809	3-Methylpyridine	C6H7N	233760	133092	212753	207296	688101	294459	219347	147675	176563	119956	131833	175919	118345	111982	214222	132632	249200	330686	140160	151862	annotated
	15540961	809	2-Methylpyridine	C6H7N	233760	133092	212753	207296	688101	294459	219347	147675	176563	119956	131833	175919	118345	111982	214222	132632	249200	330686	140160	151862	annotated
	15540962	809	Aniline	C6H7N	233760	133092	212753	207296	688101	294459	219347	147675	176563	119956	131833	175919	118345	111982	214222	132632	249200	330686	140160	151862	annotated
	15540975	811	3-Deoxyvitamin D3	C27H44	477963	630979	572220	475626	385652	241393	452000	525862	597449	450527	450557	565261	666940	670812	524759	550080	539193	487407	435607	615854	annotated
	15540979	813	Metharbital	C9H14N2O3	100233	85592.9	163239	96790.9	208844	38710	146097	107916	302781	668937	268141	261326	263327	92428.1	122870	129198	298167	454718	129893	44195.6	annotated
	15540998	815	Ethiprole	C13H9Cl2F3N4OS	610125	294059	316564	558895	283086	312616	477990	576910	510704	219380	217260	351214	270855	455899	252861	245530	661159	211743	468552	349942	annotated
	15540999	817	L-Pipecolate	C6H11NO2	165613	302740	659760	389325	361160	366146	472704	293517	552833	514438	585164	432787	226954	561182	278976	238781	538152	251932	294300	168236	annotated
	15541001	817	Pipecolic acid	C6H11NO2	165613	302740	659760	389325	361160	366146	472704	293517	552833	514438	585164	432787	226954	561182	278976	238781	538152	251932	294300	168236	annotated
	15541002	817	N4-Acetylaminobutanal	C6H11NO2	165613	302740	659760	389325	361160	366146	472704	293517	552833	514438	585164	432787	226954	561182	278976	238781	538152	251932	294300	168236	annotated
	15541003	817	3-Acetamidobutanal	C6H11NO2	165613	302740	659760	389325	361160	366146	472704	293517	552833	514438	585164	432787	226954	561182	278976	238781	538152	251932	294300	168236	annotated
	15541006	817	Vigabatrin	C6H11NO2	165613	302740	659760	389325	361160	366146	472704	293517	552833	514438	585164	432787	226954	561182	278976	238781	538152	251932	294300	168236	annotated
	15541008	817	D-Pipecolic acid	C6H11NO2	165613	302740	659760	389325	361160	366146	472704	293517	552833	514438	585164	432787	226954	561182	278976	238781	538152	251932	294300	168236	annotated
	15541009	817	L-trans-4-Methyl-2-pyrrolidinecarboxylic acid	C6H11NO2	165613	302740	659760	389325	361160	366146	472704	293517	552833	514438	585164	432787	226954	561182	278976	238781	538152	251932	294300	168236	annotated
	15541010	817	2-Pyrrolidineacetic acid	C6H11NO2	165613	302740	659760	389325	361160	366146	472704	293517	552833	514438	585164	432787	226954	561182	278976	238781	538152	251932	294300	168236	annotated
	15541014	817	1-Aminocyclopentanecarboxylate	C6H11NO2	165613	302740	659760	389325	361160	366146	472704	293517	552833	514438	585164	432787	226954	561182	278976	238781	538152	251932	294300	168236	annotated
	15541018	817	trans-3-Aminocyclopentane-1-carboxylic acid	C6H11NO2	165613	302740	659760	389325	361160	366146	472704	293517	552833	514438	585164	432787	226954	561182	278976	238781	538152	251932	294300	168236	annotated
	15541020	818	PE(20:2(11Z,14Z)/15:0)	C40H76NO8P	230187	478394	234385	302383	103781	657800	160023	246480	469971	247026	424857	223560	272982	254577	517134	385612	380246	342717	363327	310153	annotated
	15541021	818	PE(15:0/20:2(11Z,14Z))	C40H76NO8P	230187	478394	234385	302383	103781	657800	160023	246480	469971	247026	424857	223560	272982	254577	517134	385612	380246	342717	363327	310153	annotated
	15541037	818	PC(16:1(9Z)/16:1(9Z))	C40H76NO8P	230187	478394	234385	302383	103781	657800	160023	246480	469971	247026	424857	223560	272982	254577	517134	385612	380246	342717	363327	310153	annotated
	15541038	818	PC(18:1(9Z)/14:1(9Z))	C40H76NO8P	230187	478394	234385	302383	103781	657800	160023	246480	469971	247026	424857	223560	272982	254577	517134	385612	380246	342717	363327	310153	annotated
	15541039	818	PC(18:1(11Z)/14:1(9Z))	C40H76NO8P	230187	478394	234385	302383	103781	657800	160023	246480	469971	247026	424857	223560	272982	254577	517134	385612	380246	342717	363327	310153	annotated
	15541040	818	PC(18:2(9Z,12Z)/14:0)	C40H76NO8P	230187	478394	234385	302383	103781	657800	160023	246480	469971	247026	424857	223560	272982	254577	517134	385612	380246	342717	363327	310153	annotated
	15541041	818	PC(14:1(9Z)/18:1(9Z))	C40H76NO8P	230187	478394	234385	302383	103781	657800	160023	246480	469971	247026	424857	223560	272982	254577	517134	385612	380246	342717	363327	310153	annotated
	15541042	818	PC(14:1(9Z)/18:1(11Z))	C40H76NO8P	230187	478394	234385	302383	103781	657800	160023	246480	469971	247026	424857	223560	272982	254577	517134	385612	380246	342717	363327	310153	annotated
	15541058	818	PC(14:0/18:2(9Z,12Z))	C40H76NO8P	230187	478394	234385	302383	103781	657800	160023	246480	469971	247026	424857	223560	272982	254577	517134	385612	380246	342717	363327	310153	annotated
	15541076	818	PE(22:2(13Z,16Z)/13:0)	C40H76NO8P	230187	478394	234385	302383	103781	657800	160023	246480	469971	247026	424857	223560	272982	254577	517134	385612	380246	342717	363327	310153	annotated
	15541077	818	PC(14:0/18:2(11Z,14Z))	C40H76NO8P	230187	478394	234385	302383	103781	657800	160023	246480	469971	247026	424857	223560	272982	254577	517134	385612	380246	342717	363327	310153	annotated
	15541078	818	PC(16:1(9E)/16:1(9E))	C40H76NO8P	230187	478394	234385	302383	103781	657800	160023	246480	469971	247026	424857	223560	272982	254577	517134	385612	380246	342717	363327	310153	annotated
	15541079	818	PC(12:0/20:2(11Z,14Z))	C40H76NO8P	230187	478394	234385	302383	103781	657800	160023	246480	469971	247026	424857	223560	272982	254577	517134	385612	380246	342717	363327	310153	annotated
	15541080	818	PC(17:1(9Z)/15:1(9Z))	C40H76NO8P	230187	478394	234385	302383	103781	657800	160023	246480	469971	247026	424857	223560	272982	254577	517134	385612	380246	342717	363327	310153	annotated
	15541081	818	PC(17:2(9Z,12Z)/15:0)	C40H76NO8P	230187	478394	234385	302383	103781	657800	160023	246480	469971	247026	424857	223560	272982	254577	517134	385612	380246	342717	363327	310153	annotated
	15541082	818	PC(15:0/17:2(9Z,12Z))	C40H76NO8P	230187	478394	234385	302383	103781	657800	160023	246480	469971	247026	424857	223560	272982	254577	517134	385612	380246	342717	363327	310153	annotated
	15541083	818	PC(15:1(9Z)/17:1(9Z))	C40H76NO8P	230187	478394	234385	302383	103781	657800	160023	246480	469971	247026	424857	223560	272982	254577	517134	385612	380246	342717	363327	310153	annotated
	15541084	818	PE(18:1(9Z)/17:1(9Z))	C40H76NO8P	230187	478394	234385	302383	103781	657800	160023	246480	469971	247026	424857	223560	272982	254577	517134	385612	380246	342717	363327	310153	annotated
	15541085	818	PE(18:2(9Z,12Z)/17:0)	C40H76NO8P	230187	478394	234385	302383	103781	657800	160023	246480	469971	247026	424857	223560	272982	254577	517134	385612	380246	342717	363327	310153	annotated
	15541086	818	PE(17:2(9Z,12Z)/18:0)	C40H76NO8P	230187	478394	234385	302383	103781	657800	160023	246480	469971	247026	424857	223560	272982	254577	517134	385612	380246	342717	363327	310153	annotated
	15541087	818	PE(18:0/17:2(9Z,12Z))	C40H76NO8P	230187	478394	234385	302383	103781	657800	160023	246480	469971	247026	424857	223560	272982	254577	517134	385612	380246	342717	363327	310153	annotated
	15541088	818	PE(15:1(9Z)/20:1(11Z))	C40H76NO8P	230187	478394	234385	302383	103781	657800	160023	246480	469971	247026	424857	223560	272982	254577	517134	385612	380246	342717	363327	310153	annotated
	15541089	818	PE(13:0/22:2(13Z,16Z))	C40H76NO8P	230187	478394	234385	302383	103781	657800	160023	246480	469971	247026	424857	223560	272982	254577	517134	385612	380246	342717	363327	310153	annotated
	15541090	818	PE(16:1(9Z)/19:1(9Z))	C40H76NO8P	230187	478394	234385	302383	103781	657800	160023	246480	469971	247026	424857	223560	272982	254577	517134	385612	380246	342717	363327	310153	annotated
	15541091	818	PE(17:0/18:2(9Z,12Z))	C40H76NO8P	230187	478394	234385	302383	103781	657800	160023	246480	469971	247026	424857	223560	272982	254577	517134	385612	380246	342717	363327	310153	annotated
	15541092	818	PE(17:1(9Z)/18:1(9Z))	C40H76NO8P	230187	478394	234385	302383	103781	657800	160023	246480	469971	247026	424857	223560	272982	254577	517134	385612	380246	342717	363327	310153	annotated
	15541093	818	PE(19:1(9Z)/16:1(9Z))	C40H76NO8P	230187	478394	234385	302383	103781	657800	160023	246480	469971	247026	424857	223560	272982	254577	517134	385612	380246	342717	363327	310153	annotated
	15541094	818	PE(20:1(11Z)/15:1(9Z))	C40H76NO8P	230187	478394	234385	302383	103781	657800	160023	246480	469971	247026	424857	223560	272982	254577	517134	385612	380246	342717	363327	310153	annotated
	15541095	818	PC(20:2(11Z,14Z)/12:0)	C40H76NO8P	230187	478394	234385	302383	103781	657800	160023	246480	469971	247026	424857	223560	272982	254577	517134	385612	380246	342717	363327	310153	annotated
	15541096	819	3-Amino-2-piperidone	C5H10N2O	156702	63693.7	214905	74438.8	181866	81996.9	139859	140353	198377	74299	90442	199085	99802.4	52471.2	116843	106618	642229	269431	191642	39099.2	annotated
	15541099	819	N-Mononitrosopiperazine	C5H10N2O	156702	63693.7	214905	74438.8	181866	81996.9	139859	140353	198377	74299	90442	199085	99802.4	52471.2	116843	106618	642229	269431	191642	39099.2	annotated
	15541101	819	L-Prolinamide	C5H10N2O	156702	63693.7	214905	74438.8	181866	81996.9	139859	140353	198377	74299	90442	199085	99802.4	52471.2	116843	106618	642229	269431	191642	39099.2	annotated
	15541102	819	N-Nitrosopiperidine	C5H10N2O	156702	63693.7	214905	74438.8	181866	81996.9	139859	140353	198377	74299	90442	199085	99802.4	52471.2	116843	106618	642229	269431	191642	39099.2	annotated
	15541106	823	Cer(d18:1/24:1(15Z))	C42H81NO3	356203	606797	369340	503342	128529	265236	627952	427857	464379	562105	481501	376428	434072	565300	627777	585592	305524	369400	353228	316332	annotated
	15541107	824	PE(18:2(9Z,12Z)/0:0)	C23H44NO7P	231964	481643	590302	479480	296787	626577	503985	279262	561742	234945	283723	259981	231417	209653	406610	265770	452792	519008	213199	267244	annotated
	15541109	824	LysoPE(0:0/18:2(9Z,12Z))	C23H44NO7P	231964	481643	590302	479480	296787	626577	503985	279262	561742	234945	283723	259981	231417	209653	406610	265770	452792	519008	213199	267244	annotated
	15541119	825	N,N-Dihydroxy-L-valine	C5H11NO4	205518	128076	125056	211442	159973	168037	620012	179847	121111	103032	220766	165307	97318.6	71765.9	190928	329592	287399	189455	185728	203333	annotated
	15541121	826	(5-L-Glutamyl)-L-glutamine	C10H17N3O6	615260	121367	163381	304741	227426	204843	294285	505052	416104	200672	234123	292870	259967	289722	396496	324946	315680	234997	424708	366894	annotated
	15541123	826	Norophthalmic acid	C10H17N3O6	615260	121367	163381	304741	227426	204843	294285	505052	416104	200672	234123	292870	259967	289722	396496	324946	315680	234997	424708	366894	annotated
	15541125	826	N-Succinyl-L-citrulline	C10H17N3O6	615260	121367	163381	304741	227426	204843	294285	505052	416104	200672	234123	292870	259967	289722	396496	324946	315680	234997	424708	366894	annotated
	15541132	829	Vulgarole	C12H20O3	515506	533987	488948	492407	409186	570263	422842	469368	397966	505057	252167	497302	335538	434182	447430	609282	315961	230221	372472	178616	annotated
	15541133	829	Cucurbic acid	C12H20O3	515506	533987	488948	492407	409186	570263	422842	469368	397966	505057	252167	497302	335538	434182	447430	609282	315961	230221	372472	178616	annotated
	15541134	829	3-Ethenyl-4-hydroxy-2,5-dimethylhex-5-en-2-yl acetate	C12H20O3	515506	533987	488948	492407	409186	570263	422842	469368	397966	505057	252167	497302	335538	434182	447430	609282	315961	230221	372472	178616	annotated
	15541135	829	Dihydrojasmonic acid	C12H20O3	515506	533987	488948	492407	409186	570263	422842	469368	397966	505057	252167	497302	335538	434182	447430	609282	315961	230221	372472	178616	annotated
	15541136	829	Traumatin	C12H20O3	515506	533987	488948	492407	409186	570263	422842	469368	397966	505057	252167	497302	335538	434182	447430	609282	315961	230221	372472	178616	annotated
	15541137	829	(+)-cucurbic acid	C12H20O3	515506	533987	488948	492407	409186	570263	422842	469368	397966	505057	252167	497302	335538	434182	447430	609282	315961	230221	372472	178616	annotated
	15541138	829	Putaminoxin	C12H20O3	515506	533987	488948	492407	409186	570263	422842	469368	397966	505057	252167	497302	335538	434182	447430	609282	315961	230221	372472	178616	annotated
	15541139	829	12-oxo-9Z-dodecenoic acid	C12H20O3	515506	533987	488948	492407	409186	570263	422842	469368	397966	505057	252167	497302	335538	434182	447430	609282	315961	230221	372472	178616	annotated
	15541140	829	(-)-7-epi--9,10-dihydrojasmonic acid	C12H20O3	515506	533987	488948	492407	409186	570263	422842	469368	397966	505057	252167	497302	335538	434182	447430	609282	315961	230221	372472	178616	annotated
	15541141	829	(+)-7-epi--9,10-dihydrojasmonic acid	C12H20O3	515506	533987	488948	492407	409186	570263	422842	469368	397966	505057	252167	497302	335538	434182	447430	609282	315961	230221	372472	178616	annotated
	15541142	829	8-oxo-3,7-Dimethyl-6E-octenyl acetate	C12H20O3	515506	533987	488948	492407	409186	570263	422842	469368	397966	505057	252167	497302	335538	434182	447430	609282	315961	230221	372472	178616	annotated
	15541143	829	12-oxo-10Z-dodecenoic acid	C12H20O3	515506	533987	488948	492407	409186	570263	422842	469368	397966	505057	252167	497302	335538	434182	447430	609282	315961	230221	372472	178616	annotated
	15541144	829	7-oxo-11-Dodecenoic acid	C12H20O3	515506	533987	488948	492407	409186	570263	422842	469368	397966	505057	252167	497302	335538	434182	447430	609282	315961	230221	372472	178616	annotated
	15541145	829	12-hydroxy-3Z,6Z-dodecadienoic acid	C12H20O3	515506	533987	488948	492407	409186	570263	422842	469368	397966	505057	252167	497302	335538	434182	447430	609282	315961	230221	372472	178616	annotated
	15541146	829	8-Hydroxy-4,8-dimethyl-4E,9-decadienoic acid	C12H20O3	515506	533987	488948	492407	409186	570263	422842	469368	397966	505057	252167	497302	335538	434182	447430	609282	315961	230221	372472	178616	annotated
	15541147	829	10-Hydroxy-3,7-dimethyl-2E,6E-decadienoic acid	C12H20O3	515506	533987	488948	492407	409186	570263	422842	469368	397966	505057	252167	497302	335538	434182	447430	609282	315961	230221	372472	178616	annotated
	15541148	830	Tetradecanedioic acid	C14H26O4	426536	403009	368916	348116	284489	402157	317495	350168	293376	328361	205547	423186	316792	326897	352532	364894	281236	197652	415801	158067	annotated
	15541149	830	2-Hydroxypropyl 2-isopropyl-5-methylcyclohexyl carbonate	C14H26O4	426536	403009	368916	348116	284489	402157	317495	350168	293376	328361	205547	423186	316792	326897	352532	364894	281236	197652	415801	158067	annotated
	15541150	830	1-Hydroxypropan-2-yl 2-isopropyl-5-methylcyclohexyl carbonate	C14H26O4	426536	403009	368916	348116	284489	402157	317495	350168	293376	328361	205547	423186	316792	326897	352532	364894	281236	197652	415801	158067	annotated
	15541151	830	Diethyl decanedioate	C14H26O4	426536	403009	368916	348116	284489	402157	317495	350168	293376	328361	205547	423186	316792	326897	352532	364894	281236	197652	415801	158067	annotated
	15541152	830	Diisobutyl adipate	C14H26O4	426536	403009	368916	348116	284489	402157	317495	350168	293376	328361	205547	423186	316792	326897	352532	364894	281236	197652	415801	158067	annotated
	15541153	830	Dibutyl adipate	C14H26O4	426536	403009	368916	348116	284489	402157	317495	350168	293376	328361	205547	423186	316792	326897	352532	364894	281236	197652	415801	158067	annotated
	15541154	830	2-methyl-tridecanedioic acid	C14H26O4	426536	403009	368916	348116	284489	402157	317495	350168	293376	328361	205547	423186	316792	326897	352532	364894	281236	197652	415801	158067	annotated
	15541155	830	3-methyl-tridecanedioic acid	C14H26O4	426536	403009	368916	348116	284489	402157	317495	350168	293376	328361	205547	423186	316792	326897	352532	364894	281236	197652	415801	158067	annotated
	15541156	830	4-methyl-tridecanedioic acid	C14H26O4	426536	403009	368916	348116	284489	402157	317495	350168	293376	328361	205547	423186	316792	326897	352532	364894	281236	197652	415801	158067	annotated
	15541164	841	3'-Amino-3'-deoxythimidine	C10H15N3O4	140405	120476	257344	139035	226705	161292	509551	122099	127545	97064.7	105495	100179	66962.2	145807	151064	117604	91879.4	113543	108578	117889	annotated
	15541165	841	5-Methyldeoxycytidine	C10H15N3O4	140405	120476	257344	139035	226705	161292	509551	122099	127545	97064.7	105495	100179	66962.2	145807	151064	117604	91879.4	113543	108578	117889	annotated
	15541168	841	5-Methyl-2'-deoxycytidine	C10H15N3O4	140405	120476	257344	139035	226705	161292	509551	122099	127545	97064.7	105495	100179	66962.2	145807	151064	117604	91879.4	113543	108578	117889	annotated
	15541178	842	Methyprylon	C10H17NO2	61541.4	70597.4	91900.4	581444	121712	55229.4	60105.7	239361	59779.2	69337.1	70908	90040.7	56300.3	56615	56074.5	76627	107591	90791.9	92096.9	71453.1	annotated
	15541201	842	Acetyltropine	C10H17NO2	61541.4	70597.4	91900.4	581444	121712	55229.4	60105.7	239361	59779.2	69337.1	70908	90040.7	56300.3	56615	56074.5	76627	107591	90791.9	92096.9	71453.1	annotated
	15541230	851	Orthophosphate	H3O4P	472550	519412	548429	493453	475076	437881	498581	467768	463105	575402	459586	435755	414731	421373	460904	557684	448029	560083	399487	448537	annotated
	15541253	854	Hexanoylglycine	C8H15NO3	55538.8	135002	292705	128332	553655	527164	310689	297246	167992	189097	135284	101614	136902	169427	189361	175566	150573	136963	215474	275457	annotated
	15541255	854	Isovalerylalanine	C8H15NO3	55538.8	135002	292705	128332	553655	527164	310689	297246	167992	189097	135284	101614	136902	169427	189361	175566	150573	136963	215474	275457	annotated
	15541258	854	N-Acetyl-L-leucine	C8H15NO3	55538.8	135002	292705	128332	553655	527164	310689	297246	167992	189097	135284	101614	136902	169427	189361	175566	150573	136963	215474	275457	annotated
	15541266	854	N-Acetylisoleucine	C8H15NO3	55538.8	135002	292705	128332	553655	527164	310689	297246	167992	189097	135284	101614	136902	169427	189361	175566	150573	136963	215474	275457	annotated
	15541269	854	Isovalerylsarcosine	C8H15NO3	55538.8	135002	292705	128332	553655	527164	310689	297246	167992	189097	135284	101614	136902	169427	189361	175566	150573	136963	215474	275457	annotated
	15541271	854	Swainsonine	C8H15NO3	55538.8	135002	292705	128332	553655	527164	310689	297246	167992	189097	135284	101614	136902	169427	189361	175566	150573	136963	215474	275457	annotated
	15541282	870	N-Hydroxy-MeIQx	C11H11N5O	378744	391118	340517	405868	264201	545115	345174	375109	468102	517277	430130	512798	365220	467202	346104	401420	374132	351917	476575	550826	annotated
	15541283	871	4-Hydroxy-2-quinolinecarboxylic acid	C10H7NO3	265931	337175	360344	244269	306537	550684	488298	463172	275518	532519	81335.4	340067	110006	335907	134524	348919	251576	425555	251058	400206	annotated
	15541284	871	1-Nitronaphthalene-5,6-oxide	C10H7NO3	265931	337175	360344	244269	306537	550684	488298	463172	275518	532519	81335.4	340067	110006	335907	134524	348919	251576	425555	251058	400206	annotated
	15541285	871	1-Nitronaphthalene-7,8-oxide	C10H7NO3	265931	337175	360344	244269	306537	550684	488298	463172	275518	532519	81335.4	340067	110006	335907	134524	348919	251576	425555	251058	400206	annotated
	15541286	871	3-Hydroxyquinaldic acid	C10H7NO3	265931	337175	360344	244269	306537	550684	488298	463172	275518	532519	81335.4	340067	110006	335907	134524	348919	251576	425555	251058	400206	annotated
	15541287	871	2-Oxo-1,2-dihydroquinoline-4-carboxylate	C10H7NO3	265931	337175	360344	244269	306537	550684	488298	463172	275518	532519	81335.4	340067	110006	335907	134524	348919	251576	425555	251058	400206	annotated
	15541288	871	N-Acetylisatin	C10H7NO3	265931	337175	360344	244269	306537	550684	488298	463172	275518	532519	81335.4	340067	110006	335907	134524	348919	251576	425555	251058	400206	annotated
	15541289	872	1-(beta-D-Ribofuranosyl)-1,4-dihydronicotinamide	C11H16N2O5	64793.2	78303.7	239144	87272.6	95636.3	545500	318797	85693.1	51203.3	47274.2	50503.6	73277.6	44475.1	58957.5	69586.2	61324.9	59514.2	57383.9	65850.1	49755.7	annotated
	15541359	878	Gabapentin	C9H17NO2	139143	130582	140315	535528	272024	132165	191456	312058	127323	149641	120920	195532	163238	171830	146186	169396	287821	197452	204327	182954	annotated
	15541454	884	Peperinic acid	C10H14O3	133708	167715	306377	111783	166645	127847	170086	318765	144190	477994	345512	184281	513869	302440	159095	253308	414234	162276	241915	98609.8	annotated
	15541455	884	2-Ethoxy-4-(methoxymethyl)phenol	C10H14O3	133708	167715	306377	111783	166645	127847	170086	318765	144190	477994	345512	184281	513869	302440	159095	253308	414234	162276	241915	98609.8	annotated
	15541456	884	Isoamyl 2-furoate	C10H14O3	133708	167715	306377	111783	166645	127847	170086	318765	144190	477994	345512	184281	513869	302440	159095	253308	414234	162276	241915	98609.8	annotated
	15541457	884	Furfuryl isovalerate	C10H14O3	133708	167715	306377	111783	166645	127847	170086	318765	144190	477994	345512	184281	513869	302440	159095	253308	414234	162276	241915	98609.8	annotated
	15541458	884	Amyl 2-furoate	C10H14O3	133708	167715	306377	111783	166645	127847	170086	318765	144190	477994	345512	184281	513869	302440	159095	253308	414234	162276	241915	98609.8	annotated
	15541459	884	Verimol J	C10H14O3	133708	167715	306377	111783	166645	127847	170086	318765	144190	477994	345512	184281	513869	302440	159095	253308	414234	162276	241915	98609.8	annotated
	15541460	884	4-Ethyl-2,6-dimethoxyphenol	C10H14O3	133708	167715	306377	111783	166645	127847	170086	318765	144190	477994	345512	184281	513869	302440	159095	253308	414234	162276	241915	98609.8	annotated
	15541461	884	Furfuryl pentanoate	C10H14O3	133708	167715	306377	111783	166645	127847	170086	318765	144190	477994	345512	184281	513869	302440	159095	253308	414234	162276	241915	98609.8	annotated
	15541462	884	4-(Ethoxymethyl)-2-methoxyphenol	C10H14O3	133708	167715	306377	111783	166645	127847	170086	318765	144190	477994	345512	184281	513869	302440	159095	253308	414234	162276	241915	98609.8	annotated
	15541463	884	(±)-threo-Anethole glycol	C10H14O3	133708	167715	306377	111783	166645	127847	170086	318765	144190	477994	345512	184281	513869	302440	159095	253308	414234	162276	241915	98609.8	annotated
	15541464	884	Bis(2,3-epoxycyclopentyl)ether	C10H14O3	133708	167715	306377	111783	166645	127847	170086	318765	144190	477994	345512	184281	513869	302440	159095	253308	414234	162276	241915	98609.8	annotated
	15541465	884	Iridotrial	C10H14O3	133708	167715	306377	111783	166645	127847	170086	318765	144190	477994	345512	184281	513869	302440	159095	253308	414234	162276	241915	98609.8	annotated
	15541466	884	[(1R)-2,2,3-Trimethyl-5-oxocyclopent-3-enyl]acetate	C10H14O3	133708	167715	306377	111783	166645	127847	170086	318765	144190	477994	345512	184281	513869	302440	159095	253308	414234	162276	241915	98609.8	annotated
	15541467	884	2-Oxo-delta3-4,5,5-trimethylcyclopentenylacetate	C10H14O3	133708	167715	306377	111783	166645	127847	170086	318765	144190	477994	345512	184281	513869	302440	159095	253308	414234	162276	241915	98609.8	annotated
	15541468	884	Dihydroconiferyl alcohol	C10H14O3	133708	167715	306377	111783	166645	127847	170086	318765	144190	477994	345512	184281	513869	302440	159095	253308	414234	162276	241915	98609.8	annotated
	15541469	884	5-Oxo-1,2-campholide	C10H14O3	133708	167715	306377	111783	166645	127847	170086	318765	144190	477994	345512	184281	513869	302440	159095	253308	414234	162276	241915	98609.8	annotated
	15541470	884	3,4,5-Trimethoxytoluene	C10H14O3	133708	167715	306377	111783	166645	127847	170086	318765	144190	477994	345512	184281	513869	302440	159095	253308	414234	162276	241915	98609.8	annotated
	15541471	884	2,4,5-Trimethoxytoluene	C10H14O3	133708	167715	306377	111783	166645	127847	170086	318765	144190	477994	345512	184281	513869	302440	159095	253308	414234	162276	241915	98609.8	annotated
	15541472	884	(+/-)-Asarinol B	C10H14O3	133708	167715	306377	111783	166645	127847	170086	318765	144190	477994	345512	184281	513869	302440	159095	253308	414234	162276	241915	98609.8	annotated
	15541473	884	Iridotrial	C10H14O3	133708	167715	306377	111783	166645	127847	170086	318765	144190	477994	345512	184281	513869	302440	159095	253308	414234	162276	241915	98609.8	annotated
	15541474	884	10-oxo-5,8-decadienoic acid	C10H14O3	133708	167715	306377	111783	166645	127847	170086	318765	144190	477994	345512	184281	513869	302440	159095	253308	414234	162276	241915	98609.8	annotated
	15541475	884	5-oxo-7-decynoic acid	C10H14O3	133708	167715	306377	111783	166645	127847	170086	318765	144190	477994	345512	184281	513869	302440	159095	253308	414234	162276	241915	98609.8	annotated
	15541476	884	(-)-5-oxo-1,2-campholide	C10H14O3	133708	167715	306377	111783	166645	127847	170086	318765	144190	477994	345512	184281	513869	302440	159095	253308	414234	162276	241915	98609.8	annotated
	15541477	885	4-Methoxybenzyl butanoate	C12H16O3	55511.7	90890.2	199479	109449	57465.2	58007.4	128052	203120	87416.9	224489	199830	101788	247255	172469	72894.6	116034	145784	75336.3	155962	60152.9	annotated
	15541478	885	Amyl salicylate	C12H16O3	55511.7	90890.2	199479	109449	57465.2	58007.4	128052	203120	87416.9	224489	199830	101788	247255	172469	72894.6	116034	145784	75336.3	155962	60152.9	annotated
	15541479	885	Elemicin	C12H16O3	55511.7	90890.2	199479	109449	57465.2	58007.4	128052	203120	87416.9	224489	199830	101788	247255	172469	72894.6	116034	145784	75336.3	155962	60152.9	annotated
	15541480	885	3,4-Dihydro-6-methoxy-3,7-dimethyl-1H-2-benzopyran-8-ol	C12H16O3	55511.7	90890.2	199479	109449	57465.2	58007.4	128052	203120	87416.9	224489	199830	101788	247255	172469	72894.6	116034	145784	75336.3	155962	60152.9	annotated
	15541481	885	Isoelemicin	C12H16O3	55511.7	90890.2	199479	109449	57465.2	58007.4	128052	203120	87416.9	224489	199830	101788	247255	172469	72894.6	116034	145784	75336.3	155962	60152.9	annotated
	15541482	885	Isoamyl salicylate	C12H16O3	55511.7	90890.2	199479	109449	57465.2	58007.4	128052	203120	87416.9	224489	199830	101788	247255	172469	72894.6	116034	145784	75336.3	155962	60152.9	annotated
	15541483	885	2,4,5-Trimethoxy-1-allylbenzene	C12H16O3	55511.7	90890.2	199479	109449	57465.2	58007.4	128052	203120	87416.9	224489	199830	101788	247255	172469	72894.6	116034	145784	75336.3	155962	60152.9	annotated
	15541484	885	2-Phenoxyethyl isobutyrate	C12H16O3	55511.7	90890.2	199479	109449	57465.2	58007.4	128052	203120	87416.9	224489	199830	101788	247255	172469	72894.6	116034	145784	75336.3	155962	60152.9	annotated
	15541485	885	5-Deoxydiplosporin	C12H16O3	55511.7	90890.2	199479	109449	57465.2	58007.4	128052	203120	87416.9	224489	199830	101788	247255	172469	72894.6	116034	145784	75336.3	155962	60152.9	annotated
	15541486	885	Jasmine ketolactone	C12H16O3	55511.7	90890.2	199479	109449	57465.2	58007.4	128052	203120	87416.9	224489	199830	101788	247255	172469	72894.6	116034	145784	75336.3	155962	60152.9	annotated
	15541487	885	(Z)-3-Oxo-2-(2-pentenyl)-1-cyclopenteneacetic acid	C12H16O3	55511.7	90890.2	199479	109449	57465.2	58007.4	128052	203120	87416.9	224489	199830	101788	247255	172469	72894.6	116034	145784	75336.3	155962	60152.9	annotated
	15541488	885	3,4-Dihydro-6-methoxy-2,2-dimethyl-2H-1-benzopyran-4-ol	C12H16O3	55511.7	90890.2	199479	109449	57465.2	58007.4	128052	203120	87416.9	224489	199830	101788	247255	172469	72894.6	116034	145784	75336.3	155962	60152.9	annotated
	15541489	885	alpha-Asaron	C12H16O3	55511.7	90890.2	199479	109449	57465.2	58007.4	128052	203120	87416.9	224489	199830	101788	247255	172469	72894.6	116034	145784	75336.3	155962	60152.9	annotated
	15541490	885	beta-Asarone	C12H16O3	55511.7	90890.2	199479	109449	57465.2	58007.4	128052	203120	87416.9	224489	199830	101788	247255	172469	72894.6	116034	145784	75336.3	155962	60152.9	annotated
	15541491	885	Primin	C12H16O3	55511.7	90890.2	199479	109449	57465.2	58007.4	128052	203120	87416.9	224489	199830	101788	247255	172469	72894.6	116034	145784	75336.3	155962	60152.9	annotated
	15541492	885	Coronafacic acid	C12H16O3	55511.7	90890.2	199479	109449	57465.2	58007.4	128052	203120	87416.9	224489	199830	101788	247255	172469	72894.6	116034	145784	75336.3	155962	60152.9	annotated
	15541493	885	Benzyl (2R,3S)-2-methyl-3-hydroxybutanoate	C12H16O3	55511.7	90890.2	199479	109449	57465.2	58007.4	128052	203120	87416.9	224489	199830	101788	247255	172469	72894.6	116034	145784	75336.3	155962	60152.9	annotated
	15541494	885	Benzyl (2S,3S)-2-methyl-3-hydroxybutanoate	C12H16O3	55511.7	90890.2	199479	109449	57465.2	58007.4	128052	203120	87416.9	224489	199830	101788	247255	172469	72894.6	116034	145784	75336.3	155962	60152.9	annotated
	15541495	885	12-oxo-5E,8E,10Z-dodecatrienoic acid	C12H16O3	55511.7	90890.2	199479	109449	57465.2	58007.4	128052	203120	87416.9	224489	199830	101788	247255	172469	72894.6	116034	145784	75336.3	155962	60152.9	annotated
	15541571	887	Alpha-CEHC	C16H22O4	308503	387309	299956	318826	202021	247893	321274	255780	253550	358495	224239	265294	336579	228045	211142	260469	506052	182142	233798	245487	annotated
	15541572	887	Dibutyl phthalate	C16H22O4	308503	387309	299956	318826	202021	247893	321274	255780	253550	358495	224239	265294	336579	228045	211142	260469	506052	182142	233798	245487	annotated
	15541573	887	Diisobutyl phthalate	C16H22O4	308503	387309	299956	318826	202021	247893	321274	255780	253550	358495	224239	265294	336579	228045	211142	260469	506052	182142	233798	245487	annotated
	15541574	887	2-Ethylhexyl phthalate	C16H22O4	308503	387309	299956	318826	202021	247893	321274	255780	253550	358495	224239	265294	336579	228045	211142	260469	506052	182142	233798	245487	annotated
	15541575	887	alhpa-tocopheronolactone	C16H22O4	308503	387309	299956	318826	202021	247893	321274	255780	253550	358495	224239	265294	336579	228045	211142	260469	506052	182142	233798	245487	annotated
	15541576	887	Emmotin A	C16H22O4	308503	387309	299956	318826	202021	247893	321274	255780	253550	358495	224239	265294	336579	228045	211142	260469	506052	182142	233798	245487	annotated
	15541583	893	2-Methyl-1,3-cyclohexadiene	C7H10	207658	165699	198222	348603	422187	184632	273242	419634	154721	202759	208420	278553	379160	205830	133702	209511	497326	244604	236172	213753	annotated
	15541584	893	(3E,5Z)-1,3,5-Heptatriene	C7H10	207658	165699	198222	348603	422187	184632	273242	419634	154721	202759	208420	278553	379160	205830	133702	209511	497326	244604	236172	213753	annotated
	15541585	893	1-Methyl-1,3-cyclohexadiene	C7H10	207658	165699	198222	348603	422187	184632	273242	419634	154721	202759	208420	278553	379160	205830	133702	209511	497326	244604	236172	213753	annotated
	15541586	894	(2E,6Z)-nona-2,6-dienal	C9H14O	52613.4	53334.7	57820.9	107329	71446.6	55323.5	78208.4	90872.9	58527.7	72291.6	55910	89898.6	71754.6	54001.8	50440.6	73271.8	106683	73230.9	76695.8	69627.5	annotated
	15541587	894	(R)-Cryptone	C9H14O	52613.4	53334.7	57820.9	107329	71446.6	55323.5	78208.4	90872.9	58527.7	72291.6	55910	89898.6	71754.6	54001.8	50440.6	73271.8	106683	73230.9	76695.8	69627.5	annotated
	15541588	894	2-Pentylfuran	C9H14O	52613.4	53334.7	57820.9	107329	71446.6	55323.5	78208.4	90872.9	58527.7	72291.6	55910	89898.6	71754.6	54001.8	50440.6	73271.8	106683	73230.9	76695.8	69627.5	annotated
	15541589	894	5-Isopropylbicyclo[3.1.0]hexan-2-one	C9H14O	52613.4	53334.7	57820.9	107329	71446.6	55323.5	78208.4	90872.9	58527.7	72291.6	55910	89898.6	71754.6	54001.8	50440.6	73271.8	106683	73230.9	76695.8	69627.5	annotated
	15541590	894	3,5,5-Trimethyl-3-cyclohexen-1-one	C9H14O	52613.4	53334.7	57820.9	107329	71446.6	55323.5	78208.4	90872.9	58527.7	72291.6	55910	89898.6	71754.6	54001.8	50440.6	73271.8	106683	73230.9	76695.8	69627.5	annotated
	15541591	894	exo-2-Methyl-3-methylenebicyclo[2.2.1]heptan-2-ol	C9H14O	52613.4	53334.7	57820.9	107329	71446.6	55323.5	78208.4	90872.9	58527.7	72291.6	55910	89898.6	71754.6	54001.8	50440.6	73271.8	106683	73230.9	76695.8	69627.5	annotated
	15541592	894	exo-5,6-Dimethylbicyclo[2.2.1]hept-5-en-2-ol	C9H14O	52613.4	53334.7	57820.9	107329	71446.6	55323.5	78208.4	90872.9	58527.7	72291.6	55910	89898.6	71754.6	54001.8	50440.6	73271.8	106683	73230.9	76695.8	69627.5	annotated
	15541593	894	Pulegenone	C9H14O	52613.4	53334.7	57820.9	107329	71446.6	55323.5	78208.4	90872.9	58527.7	72291.6	55910	89898.6	71754.6	54001.8	50440.6	73271.8	106683	73230.9	76695.8	69627.5	annotated
	15541594	894	2,4-Nonadienal	C9H14O	52613.4	53334.7	57820.9	107329	71446.6	55323.5	78208.4	90872.9	58527.7	72291.6	55910	89898.6	71754.6	54001.8	50440.6	73271.8	106683	73230.9	76695.8	69627.5	annotated
	15541595	894	Isophorone	C9H14O	52613.4	53334.7	57820.9	107329	71446.6	55323.5	78208.4	90872.9	58527.7	72291.6	55910	89898.6	71754.6	54001.8	50440.6	73271.8	106683	73230.9	76695.8	69627.5	annotated
	15541596	894	3,6-Nonadienal	C9H14O	52613.4	53334.7	57820.9	107329	71446.6	55323.5	78208.4	90872.9	58527.7	72291.6	55910	89898.6	71754.6	54001.8	50440.6	73271.8	106683	73230.9	76695.8	69627.5	annotated
	15541597	894	(2E,6E)-2,6-Nonadienal	C9H14O	52613.4	53334.7	57820.9	107329	71446.6	55323.5	78208.4	90872.9	58527.7	72291.6	55910	89898.6	71754.6	54001.8	50440.6	73271.8	106683	73230.9	76695.8	69627.5	annotated
	15541598	894	4-Acetyl-1-methylcyclohexene	C9H14O	52613.4	53334.7	57820.9	107329	71446.6	55323.5	78208.4	90872.9	58527.7	72291.6	55910	89898.6	71754.6	54001.8	50440.6	73271.8	106683	73230.9	76695.8	69627.5	annotated
	15541599	894	4Z,8-Nonadienal	C9H14O	52613.4	53334.7	57820.9	107329	71446.6	55323.5	78208.4	90872.9	58527.7	72291.6	55910	89898.6	71754.6	54001.8	50440.6	73271.8	106683	73230.9	76695.8	69627.5	annotated
	15541600	894	4E,8-Nonadienal	C9H14O	52613.4	53334.7	57820.9	107329	71446.6	55323.5	78208.4	90872.9	58527.7	72291.6	55910	89898.6	71754.6	54001.8	50440.6	73271.8	106683	73230.9	76695.8	69627.5	annotated
	15541601	894	2,4-nonadienal	C9H14O	52613.4	53334.7	57820.9	107329	71446.6	55323.5	78208.4	90872.9	58527.7	72291.6	55910	89898.6	71754.6	54001.8	50440.6	73271.8	106683	73230.9	76695.8	69627.5	annotated
	15541602	894	2,6-nonadienal	C9H14O	52613.4	53334.7	57820.9	107329	71446.6	55323.5	78208.4	90872.9	58527.7	72291.6	55910	89898.6	71754.6	54001.8	50440.6	73271.8	106683	73230.9	76695.8	69627.5	annotated
	15541603	894	3,6-nonadienal	C9H14O	52613.4	53334.7	57820.9	107329	71446.6	55323.5	78208.4	90872.9	58527.7	72291.6	55910	89898.6	71754.6	54001.8	50440.6	73271.8	106683	73230.9	76695.8	69627.5	annotated
	15541604	894	5,7-nonadienal	C9H14O	52613.4	53334.7	57820.9	107329	71446.6	55323.5	78208.4	90872.9	58527.7	72291.6	55910	89898.6	71754.6	54001.8	50440.6	73271.8	106683	73230.9	76695.8	69627.5	annotated
	15541605	894	6,8-nonadienal	C9H14O	52613.4	53334.7	57820.9	107329	71446.6	55323.5	78208.4	90872.9	58527.7	72291.6	55910	89898.6	71754.6	54001.8	50440.6	73271.8	106683	73230.9	76695.8	69627.5	annotated
	15541631	896	PE(22:5(7Z,10Z,13Z,16Z,19Z)/P-18:0)	C45H80NO7P	293722	305096	193587	136941	92017.5	154233	113653	237142	232669	303808	258793	316676	488249	403020	314270	280294	314612	301657	253782	244438	annotated
	15541632	896	PE(22:5(4Z,7Z,10Z,13Z,16Z)/dm18:0)	C45H80NO7P	293722	305096	193587	136941	92017.5	154233	113653	237142	232669	303808	258793	316676	488249	403020	314270	280294	314612	301657	253782	244438	annotated
	15541636	896	PE(22:4(7Z,10Z,13Z,16Z)/P-18:1(11Z))	C45H80NO7P	293722	305096	193587	136941	92017.5	154233	113653	237142	232669	303808	258793	316676	488249	403020	314270	280294	314612	301657	253782	244438	annotated
	15541637	896	PE(22:4(7Z,10Z,13Z,16Z)/P-18:1(9Z))	C45H80NO7P	293722	305096	193587	136941	92017.5	154233	113653	237142	232669	303808	258793	316676	488249	403020	314270	280294	314612	301657	253782	244438	annotated
	15541639	896	PE(P-18:0/22:5(7Z,10Z,13Z,16Z,19Z))	C45H80NO7P	293722	305096	193587	136941	92017.5	154233	113653	237142	232669	303808	258793	316676	488249	403020	314270	280294	314612	301657	253782	244438	annotated
	15541640	896	PE(P-18:0/22:5(4Z,7Z,10Z,13Z,16Z))	C45H80NO7P	293722	305096	193587	136941	92017.5	154233	113653	237142	232669	303808	258793	316676	488249	403020	314270	280294	314612	301657	253782	244438	annotated
	15541644	896	PE(P-18:1(11Z)/22:4(7Z,10Z,13Z,16Z))	C45H80NO7P	293722	305096	193587	136941	92017.5	154233	113653	237142	232669	303808	258793	316676	488249	403020	314270	280294	314612	301657	253782	244438	annotated
	15541646	896	PE(P-18:1(9Z)/22:4(7Z,10Z,13Z,16Z))	C45H80NO7P	293722	305096	193587	136941	92017.5	154233	113653	237142	232669	303808	258793	316676	488249	403020	314270	280294	314612	301657	253782	244438	annotated
	15541656	896	PE(O-18:0/22:6(4Z,7Z,10Z,13Z,16Z,19Z))	C45H80NO7P	293722	305096	193587	136941	92017.5	154233	113653	237142	232669	303808	258793	316676	488249	403020	314270	280294	314612	301657	253782	244438	annotated
	15541658	896	PE(P-20:0/20:5(5Z,8Z,11Z,14Z,17Z))	C45H80NO7P	293722	305096	193587	136941	92017.5	154233	113653	237142	232669	303808	258793	316676	488249	403020	314270	280294	314612	301657	253782	244438	annotated
	15541663	897	Acetohydroxamic acid	C2H5NO2	428411	180556	257093	151567	260724	330819	315368	260293	293511	240128	346512	260097	305819	216380	325430	323478	317424	482431	313628	237092	annotated
	15541665	897	Ethyl nitrite	C2H5NO2	428411	180556	257093	151567	260724	330819	315368	260293	293511	240128	346512	260097	305819	216380	325430	323478	317424	482431	313628	237092	annotated
	15541667	897	Methyl carbamate	C2H5NO2	428411	180556	257093	151567	260724	330819	315368	260293	293511	240128	346512	260097	305819	216380	325430	323478	317424	482431	313628	237092	annotated
	15541668	897	Nitroethane	C2H5NO2	428411	180556	257093	151567	260724	330819	315368	260293	293511	240128	346512	260097	305819	216380	325430	323478	317424	482431	313628	237092	annotated
	15541670	898	Sphingosine 1-phosphate	C18H38NO5P	194199	475485	264829	204144	0	248160	342519	191838	356201	335469	237801	321692	267519	324005	406872	205522	235946	300825	212285	253674	annotated
	15541679	898	N-palmitoyl-phosphoethanolamine	C18H38NO5P	194199	475485	264829	204144	0	248160	342519	191838	356201	335469	237801	321692	267519	324005	406872	205522	235946	300825	212285	253674	annotated
	15541683	898	Sphingosine-1-phosphate	C18H38NO5P	194199	475485	264829	204144	0	248160	342519	191838	356201	335469	237801	321692	267519	324005	406872	205522	235946	300825	212285	253674	annotated
	15541702	901	Thymol Sulfate	C10H14O4S	356983	298635	330482	254915	399482	379844	335736	298787	334484	254274	467230	273481	324747	391537	443575	359321	199903	359146	335296	336142	annotated
	15541707	905	11-amino-undecanoic acid	C11H23NO2	355201	226709	101044	464162	270893	68354.1	300462	222287	42909.7	55841.6	44541.3	64755.6	52437.6	55955.7	61643.1	46461.6	45313.3	54641.2	62342.4	52165.9	annotated
	15541708	906	Dihydro-4-mercapto-3(2H)-furanone	C4H6O2S	152491	316749	252287	230215	188563	242606	406195	233580	287788	178760	354732	129060	360397	218349	463306	257901	229848	214318	221671	340204	annotated
	15541709	907	SM(d18:1/23:0)	C46H93N2O6P	294899	429618	348860	339385	342122	319648	255883	381792	408348	352970	287750	395074	348186	335880	381793	357639	356671	317532	460769	373157	annotated
	15541710	907	SM(d16:1/25:0)	C46H93N2O6P	294899	429618	348860	339385	342122	319648	255883	381792	408348	352970	287750	395074	348186	335880	381793	357639	356671	317532	460769	373157	annotated
	15541711	907	SM(d17:1/24:0)	C46H93N2O6P	294899	429618	348860	339385	342122	319648	255883	381792	408348	352970	287750	395074	348186	335880	381793	357639	356671	317532	460769	373157	annotated
	15541715	909	SM(d17:1/24:1)	C46H91N2O6P	225125	451461	277476	372916	90389.7	288030	256969	327787	349929	324923	213764	235841	427820	375712	387429	390180	281585	222133	384144	363470	annotated
	15541716	909	SM(d18:2/23:0)	C46H91N2O6P	225125	451461	277476	372916	90389.7	288030	256969	327787	349929	324923	213764	235841	427820	375712	387429	390180	281585	222133	384144	363470	annotated
	15541745	915	PE(20:4(5Z,8Z,11Z,14Z)/0:0)	C25H44NO7P	174555	346490	372890	374878	165536	438543	303446	248337	250862	164740	160581	198142	213518	167595	235992	188039	140980	198344	153925	424036	annotated
	15541746	915	LysoPE(20:4(8Z,11Z,14Z,17Z)/0:0)	C25H44NO7P	174555	346490	372890	374878	165536	438543	303446	248337	250862	164740	160581	198142	213518	167595	235992	188039	140980	198344	153925	424036	annotated
	15541747	915	LysoPE(0:0/20:4(5Z,8Z,11Z,14Z))	C25H44NO7P	174555	346490	372890	374878	165536	438543	303446	248337	250862	164740	160581	198142	213518	167595	235992	188039	140980	198344	153925	424036	annotated
	15541748	915	LysoPE(0:0/20:4(8Z,11Z,14Z,17Z))	C25H44NO7P	174555	346490	372890	374878	165536	438543	303446	248337	250862	164740	160581	198142	213518	167595	235992	188039	140980	198344	153925	424036	annotated
	15541800	918	N-Lignoceroylsphingosine	C42H83NO3	178733	430216	222155	256398	104764	167984	272120	168268	258998	278176	226358	296777	213997	274874	252594	295142	193554	295215	218755	185275	annotated
	15541801	918	Cer(d18:1/24:0)	C42H83NO3	178733	430216	222155	256398	104764	167984	272120	168268	258998	278176	226358	296777	213997	274874	252594	295142	193554	295215	218755	185275	annotated
	15541802	918	Cer(d18:0/24:1(15Z))	C42H83NO3	178733	430216	222155	256398	104764	167984	272120	168268	258998	278176	226358	296777	213997	274874	252594	295142	193554	295215	218755	185275	annotated
	15541804	919	PE(24:1(15Z)/16:1(9Z))	C45H86NO8P	304072	312320	226808	238563	138229	159936	213954	153014	372871	320242	261565	272453	337134	430092	322532	372343	225560	411671	320701	325275	annotated
	15541805	919	PE(20:2(11Z,14Z)/20:0)	C45H86NO8P	304072	312320	226808	238563	138229	159936	213954	153014	372871	320242	261565	272453	337134	430092	322532	372343	225560	411671	320701	325275	annotated
	15541806	919	PE(20:0/20:2(11Z,14Z))	C45H86NO8P	304072	312320	226808	238563	138229	159936	213954	153014	372871	320242	261565	272453	337134	430092	322532	372343	225560	411671	320701	325275	annotated
	15541807	919	PE(20:1(11Z)/20:1(11Z))	C45H86NO8P	304072	312320	226808	238563	138229	159936	213954	153014	372871	320242	261565	272453	337134	430092	322532	372343	225560	411671	320701	325275	annotated
	15541808	919	PE(22:0/18:2(9Z,12Z))	C45H86NO8P	304072	312320	226808	238563	138229	159936	213954	153014	372871	320242	261565	272453	337134	430092	322532	372343	225560	411671	320701	325275	annotated
	15541809	919	PE(22:2(13Z,16Z)/18:0)	C45H86NO8P	304072	312320	226808	238563	138229	159936	213954	153014	372871	320242	261565	272453	337134	430092	322532	372343	225560	411671	320701	325275	annotated
	15541810	919	PE(22:1(13Z)/18:1(11Z))	C45H86NO8P	304072	312320	226808	238563	138229	159936	213954	153014	372871	320242	261565	272453	337134	430092	322532	372343	225560	411671	320701	325275	annotated
	15541811	919	PE(22:1(13Z)/18:1(9Z))	C45H86NO8P	304072	312320	226808	238563	138229	159936	213954	153014	372871	320242	261565	272453	337134	430092	322532	372343	225560	411671	320701	325275	annotated
	15541812	919	PE(18:1(9Z)/22:1(13Z))	C45H86NO8P	304072	312320	226808	238563	138229	159936	213954	153014	372871	320242	261565	272453	337134	430092	322532	372343	225560	411671	320701	325275	annotated
	15541813	919	PE(18:1(11Z)/22:1(13Z))	C45H86NO8P	304072	312320	226808	238563	138229	159936	213954	153014	372871	320242	261565	272453	337134	430092	322532	372343	225560	411671	320701	325275	annotated
	15541814	919	PE(18:0/22:2(13Z,16Z))	C45H86NO8P	304072	312320	226808	238563	138229	159936	213954	153014	372871	320242	261565	272453	337134	430092	322532	372343	225560	411671	320701	325275	annotated
	15541815	919	PE(18:2(9Z,12Z)/22:0)	C45H86NO8P	304072	312320	226808	238563	138229	159936	213954	153014	372871	320242	261565	272453	337134	430092	322532	372343	225560	411671	320701	325275	annotated
	15541816	919	PE(16:1(9Z)/24:1(15Z))	C45H86NO8P	304072	312320	226808	238563	138229	159936	213954	153014	372871	320242	261565	272453	337134	430092	322532	372343	225560	411671	320701	325275	annotated
	15541817	919	PC(22:2(13Z,16Z)/15:0)	C45H86NO8P	304072	312320	226808	238563	138229	159936	213954	153014	372871	320242	261565	272453	337134	430092	322532	372343	225560	411671	320701	325275	annotated
	15541818	919	PC(15:0/22:2(13Z,16Z))	C45H86NO8P	304072	312320	226808	238563	138229	159936	213954	153014	372871	320242	261565	272453	337134	430092	322532	372343	225560	411671	320701	325275	annotated
	15541826	919	PC(22:1(11Z)/15:1(9Z))	C45H86NO8P	304072	312320	226808	238563	138229	159936	213954	153014	372871	320242	261565	272453	337134	430092	322532	372343	225560	411671	320701	325275	annotated
	15541828	919	PE(22:1(11Z)/18:1(9Z))	C45H86NO8P	304072	312320	226808	238563	138229	159936	213954	153014	372871	320242	261565	272453	337134	430092	322532	372343	225560	411671	320701	325275	annotated
	15541829	919	PC(17:0/20:2(11Z,14Z))	C45H86NO8P	304072	312320	226808	238563	138229	159936	213954	153014	372871	320242	261565	272453	337134	430092	322532	372343	225560	411671	320701	325275	annotated
	15541830	919	PC(17:2(9Z,12Z)/20:0)	C45H86NO8P	304072	312320	226808	238563	138229	159936	213954	153014	372871	320242	261565	272453	337134	430092	322532	372343	225560	411671	320701	325275	annotated
	15541831	919	PC(17:1(9Z)/20:1(11Z))	C45H86NO8P	304072	312320	226808	238563	138229	159936	213954	153014	372871	320242	261565	272453	337134	430092	322532	372343	225560	411671	320701	325275	annotated
	15541832	919	PC(15:1(9Z)/22:1(11Z))	C45H86NO8P	304072	312320	226808	238563	138229	159936	213954	153014	372871	320242	261565	272453	337134	430092	322532	372343	225560	411671	320701	325275	annotated
	15541833	919	PE(18:1(9Z)/22:1(11Z))	C45H86NO8P	304072	312320	226808	238563	138229	159936	213954	153014	372871	320242	261565	272453	337134	430092	322532	372343	225560	411671	320701	325275	annotated
	15541834	919	PC(19:1(9Z)/18:1(9Z))	C45H86NO8P	304072	312320	226808	238563	138229	159936	213954	153014	372871	320242	261565	272453	337134	430092	322532	372343	225560	411671	320701	325275	annotated
	15541835	919	PC(20:0/17:2(9Z,12Z))	C45H86NO8P	304072	312320	226808	238563	138229	159936	213954	153014	372871	320242	261565	272453	337134	430092	322532	372343	225560	411671	320701	325275	annotated
	15541836	919	PC(19:0/18:2(9Z,12Z))	C45H86NO8P	304072	312320	226808	238563	138229	159936	213954	153014	372871	320242	261565	272453	337134	430092	322532	372343	225560	411671	320701	325275	annotated
	15541837	919	PC(18:2(9Z,12Z)/19:0)	C45H86NO8P	304072	312320	226808	238563	138229	159936	213954	153014	372871	320242	261565	272453	337134	430092	322532	372343	225560	411671	320701	325275	annotated
	15541838	919	PC(18:1(9Z)/19:1(9Z))	C45H86NO8P	304072	312320	226808	238563	138229	159936	213954	153014	372871	320242	261565	272453	337134	430092	322532	372343	225560	411671	320701	325275	annotated
	15541839	919	PC(20:1(11Z)/17:1(9Z))	C45H86NO8P	304072	312320	226808	238563	138229	159936	213954	153014	372871	320242	261565	272453	337134	430092	322532	372343	225560	411671	320701	325275	annotated
	15541840	919	PC(20:2(11Z,14Z)/17:0)	C45H86NO8P	304072	312320	226808	238563	138229	159936	213954	153014	372871	320242	261565	272453	337134	430092	322532	372343	225560	411671	320701	325275	annotated
	15541843	923	Aminoadipic acid	C6H11NO4	57248.3	66508.7	121261	104802	96160.5	424092	293635	196718	84897.8	84700.6	96150.6	85337.4	82447.5	178139	69575.7	79420.9	81625.5	102096	72572	138875	annotated
	15541846	923	Alanopine	C6H11NO4	57248.3	66508.7	121261	104802	96160.5	424092	293635	196718	84897.8	84700.6	96150.6	85337.4	82447.5	178139	69575.7	79420.9	81625.5	102096	72572	138875	annotated
	15541847	923	Acetylhomoserine	C6H11NO4	57248.3	66508.7	121261	104802	96160.5	424092	293635	196718	84897.8	84700.6	96150.6	85337.4	82447.5	178139	69575.7	79420.9	81625.5	102096	72572	138875	annotated
	15541848	923	Glutamate, gamma-methyl ester	C6H11NO4	57248.3	66508.7	121261	104802	96160.5	424092	293635	196718	84897.8	84700.6	96150.6	85337.4	82447.5	178139	69575.7	79420.9	81625.5	102096	72572	138875	annotated
	15541853	923	N-acetylthreonine	C6H11NO4	57248.3	66508.7	121261	104802	96160.5	424092	293635	196718	84897.8	84700.6	96150.6	85337.4	82447.5	178139	69575.7	79420.9	81625.5	102096	72572	138875	annotated
	15541854	923	N-Methyl-L-glutamate	C6H11NO4	57248.3	66508.7	121261	104802	96160.5	424092	293635	196718	84897.8	84700.6	96150.6	85337.4	82447.5	178139	69575.7	79420.9	81625.5	102096	72572	138875	annotated
	15541855	923	3-Amino-2,3-dideoxy-scyllo-inosose	C6H11NO4	57248.3	66508.7	121261	104802	96160.5	424092	293635	196718	84897.8	84700.6	96150.6	85337.4	82447.5	178139	69575.7	79420.9	81625.5	102096	72572	138875	annotated
	15541856	923	4-Methyl-L-glutamate	C6H11NO4	57248.3	66508.7	121261	104802	96160.5	424092	293635	196718	84897.8	84700.6	96150.6	85337.4	82447.5	178139	69575.7	79420.9	81625.5	102096	72572	138875	annotated
	15541857	923	D-Alanyl-(R)-lactate	C6H11NO4	57248.3	66508.7	121261	104802	96160.5	424092	293635	196718	84897.8	84700.6	96150.6	85337.4	82447.5	178139	69575.7	79420.9	81625.5	102096	72572	138875	annotated
	15541859	923	L-Glutamate methylester	C6H11NO4	57248.3	66508.7	121261	104802	96160.5	424092	293635	196718	84897.8	84700.6	96150.6	85337.4	82447.5	178139	69575.7	79420.9	81625.5	102096	72572	138875	annotated
	15541861	923	beta-Alanopine	C6H11NO4	57248.3	66508.7	121261	104802	96160.5	424092	293635	196718	84897.8	84700.6	96150.6	85337.4	82447.5	178139	69575.7	79420.9	81625.5	102096	72572	138875	annotated
	15541862	923	O-Acetyl-L-homoserine	C6H11NO4	57248.3	66508.7	121261	104802	96160.5	424092	293635	196718	84897.8	84700.6	96150.6	85337.4	82447.5	178139	69575.7	79420.9	81625.5	102096	72572	138875	annotated
	15541877	931	Ne,Ne dimethyllysine	C8H18N2O2	158215	158890	412830	169883	315209	293995	339751	199241	131658	135521	145832	176481	112271	167687	166847	138491	203452	216916	148409	132250	annotated
	15541878	932	3-Demethyldigicitrin	C20H20O10	293666	238047	169766	171109	236709	307259	201762	212356	277693	210928	250729	257372	283790	295002	287339	281907	278586	410571	279373	177482	annotated
	15541879	932	5,7,3'-Trihydroxy-3,6,8,4',5'-pentamethoxyflavone	C20H20O10	293666	238047	169766	171109	236709	307259	201762	212356	277693	210928	250729	257372	283790	295002	287339	281907	278586	410571	279373	177482	annotated
	15541880	932	5,7,4'-Trihydroxy-3,6,8,3',5'-pentamethoxyflavone	C20H20O10	293666	238047	169766	171109	236709	307259	201762	212356	277693	210928	250729	257372	283790	295002	287339	281907	278586	410571	279373	177482	annotated
	15541881	932	5,3',5'-Trihydroxy-3,6,7,8,4'-pentamethoxyflavone	C20H20O10	293666	238047	169766	171109	236709	307259	201762	212356	277693	210928	250729	257372	283790	295002	287339	281907	278586	410571	279373	177482	annotated
	15541882	932	5,7,2'-Trihydroxy-3,6,8,4',5'-pentamethoxyflavone	C20H20O10	293666	238047	169766	171109	236709	307259	201762	212356	277693	210928	250729	257372	283790	295002	287339	281907	278586	410571	279373	177482	annotated
	15541883	932	5,7,4'-Trihydroxy-3,6,8,2',5'-pentamethoxyflavone	C20H20O10	293666	238047	169766	171109	236709	307259	201762	212356	277693	210928	250729	257372	283790	295002	287339	281907	278586	410571	279373	177482	annotated
	15541884	932	5,4',5'-Trihydroxy-3,6,7,8,2'-pentamethoxyflavone	C20H20O10	293666	238047	169766	171109	236709	307259	201762	212356	277693	210928	250729	257372	283790	295002	287339	281907	278586	410571	279373	177482	annotated
	15541885	933	LysoPC(P-16:0)	C24H50NO6P	140589	399064	205527	196929	221855	242045	158459	249559	268095	223690	214251	254062	253784	268409	311171	255344	226963	257185	282356	218659	annotated
	15541956	933	PC(O-16:1(9E)/0:0)	C24H50NO6P	140589	399064	205527	196929	221855	242045	158459	249559	268095	223690	214251	254062	253784	268409	311171	255344	226963	257185	282356	218659	annotated
	15541957	933	PC(O-16:1(11Z)/0:0)	C24H50NO6P	140589	399064	205527	196929	221855	242045	158459	249559	268095	223690	214251	254062	253784	268409	311171	255344	226963	257185	282356	218659	annotated
	15541958	933	PC(O-16:1(9Z)/0:0)	C24H50NO6P	140589	399064	205527	196929	221855	242045	158459	249559	268095	223690	214251	254062	253784	268409	311171	255344	226963	257185	282356	218659	annotated
	15541959	933	PC(O-16:1(1E)/0:0)	C24H50NO6P	140589	399064	205527	196929	221855	242045	158459	249559	268095	223690	214251	254062	253784	268409	311171	255344	226963	257185	282356	218659	annotated
	15541962	941	gamma-Glutamyl-beta-cyanoalanine	C9H13N3O5	287421	384181	220884	165302	0	84252.8	241423	168872	223008	232652	170697	302009	198875	151088	208038	201675	119919	256301	161729	215893	annotated
	15541963	941	Cytosine arabinoside	C9H13N3O5	287421	384181	220884	165302	0	84252.8	241423	168872	223008	232652	170697	302009	198875	151088	208038	201675	119919	256301	161729	215893	annotated
	15541965	942	Phenylacetonitrile	C8H7N	126958	187910	295372	321435	274579	190870	381933	238817	174357	227843	194940	204984	235322	214988	192504	171660	262480	200654	226457	177516	annotated
	15541966	942	Indole	C8H7N	126958	187910	295372	321435	274579	190870	381933	238817	174357	227843	194940	204984	235322	214988	192504	171660	262480	200654	226457	177516	annotated
	15541990	946	3,5-Dimethoxytoluene	C9H12O2	92536.1	118692	160838	343634	347223	251407	149626	304557	110079	130032	178949	226904	229433	211301	91730.8	179022	371752	375953	132672	319685	annotated
	15541991	946	4-(Ethoxymethyl)phenol	C9H12O2	92536.1	118692	160838	343634	347223	251407	149626	304557	110079	130032	178949	226904	229433	211301	91730.8	179022	371752	375953	132672	319685	annotated
	15541992	946	1-(2-Furanyl)-1-pentanone	C9H12O2	92536.1	118692	160838	343634	347223	251407	149626	304557	110079	130032	178949	226904	229433	211301	91730.8	179022	371752	375953	132672	319685	annotated
	15541993	946	2,6,6-Trimethyl-2-cyclohexene-1,4-dione	C9H12O2	92536.1	118692	160838	343634	347223	251407	149626	304557	110079	130032	178949	226904	229433	211301	91730.8	179022	371752	375953	132672	319685	annotated
	15541994	946	4-Ethyl-2-methoxyphenol	C9H12O2	92536.1	118692	160838	343634	347223	251407	149626	304557	110079	130032	178949	226904	229433	211301	91730.8	179022	371752	375953	132672	319685	annotated
	15541995	946	2-(Ethoxymethyl)phenol	C9H12O2	92536.1	118692	160838	343634	347223	251407	149626	304557	110079	130032	178949	226904	229433	211301	91730.8	179022	371752	375953	132672	319685	annotated
	15541996	946	2-Isopropyl-1,4-benzenediol	C9H12O2	92536.1	118692	160838	343634	347223	251407	149626	304557	110079	130032	178949	226904	229433	211301	91730.8	179022	371752	375953	132672	319685	annotated
	15541997	946	3-(5-Methyl-2-furanyl)butanal	C9H12O2	92536.1	118692	160838	343634	347223	251407	149626	304557	110079	130032	178949	226904	229433	211301	91730.8	179022	371752	375953	132672	319685	annotated
	15541998	946	2-Propenyl 2,4-hexadienoate	C9H12O2	92536.1	118692	160838	343634	347223	251407	149626	304557	110079	130032	178949	226904	229433	211301	91730.8	179022	371752	375953	132672	319685	annotated
	15541999	946	2-Isopropoxyphenol	C9H12O2	92536.1	118692	160838	343634	347223	251407	149626	304557	110079	130032	178949	226904	229433	211301	91730.8	179022	371752	375953	132672	319685	annotated
	15542000	946	(Dimethoxymethyl)benzene	C9H12O2	92536.1	118692	160838	343634	347223	251407	149626	304557	110079	130032	178949	226904	229433	211301	91730.8	179022	371752	375953	132672	319685	annotated
	15542001	946	3-(4-Hydroxyphenyl)-1-propanol	C9H12O2	92536.1	118692	160838	343634	347223	251407	149626	304557	110079	130032	178949	226904	229433	211301	91730.8	179022	371752	375953	132672	319685	annotated
	15542002	946	3-Isopropylcatechol	C9H12O2	92536.1	118692	160838	343634	347223	251407	149626	304557	110079	130032	178949	226904	229433	211301	91730.8	179022	371752	375953	132672	319685	annotated
	15542003	946	2,6Z-Nonadien-4-olide	C9H12O2	92536.1	118692	160838	343634	347223	251407	149626	304557	110079	130032	178949	226904	229433	211301	91730.8	179022	371752	375953	132672	319685	annotated
	15542008	948	2-(Methoxymethyl)furan	C6H8O2	210403	239721	265911	262410	354029	268356	331665	251490	256908	211407	206425	371897	278411	312860	265297	245140	263492	363320	237038	268686	annotated
	15542009	948	xi-3,5-Dimethyl-2(5H)-furanone	C6H8O2	210403	239721	265911	262410	354029	268356	331665	251490	256908	211407	206425	371897	278411	312860	265297	245140	263492	363320	237038	268686	annotated
	15542010	948	trans-1,2-Dihydrobenzene-1,2-diol	C6H8O2	210403	239721	265911	262410	354029	268356	331665	251490	256908	211407	206425	371897	278411	312860	265297	245140	263492	363320	237038	268686	annotated
	15542011	948	5,5-Dimethyl-2(5H)-furanone	C6H8O2	210403	239721	265911	262410	354029	268356	331665	251490	256908	211407	206425	371897	278411	312860	265297	245140	263492	363320	237038	268686	annotated
	15542012	948	Sorbic acid	C6H8O2	210403	239721	265911	262410	354029	268356	331665	251490	256908	211407	206425	371897	278411	312860	265297	245140	263492	363320	237038	268686	annotated
	15542013	948	2,5-Dimethyl-3(2H)-furanone	C6H8O2	210403	239721	265911	262410	354029	268356	331665	251490	256908	211407	206425	371897	278411	312860	265297	245140	263492	363320	237038	268686	annotated
	15542014	948	4-oxo-2E-Hexenal	C6H8O2	210403	239721	265911	262410	354029	268356	331665	251490	256908	211407	206425	371897	278411	312860	265297	245140	263492	363320	237038	268686	annotated
	15542015	948	Cyclohexane-1,2-dione	C6H8O2	210403	239721	265911	262410	354029	268356	331665	251490	256908	211407	206425	371897	278411	312860	265297	245140	263492	363320	237038	268686	annotated
	15542016	948	3-Methyl-1,2-cyclopentanedione	C6H8O2	210403	239721	265911	262410	354029	268356	331665	251490	256908	211407	206425	371897	278411	312860	265297	245140	263492	363320	237038	268686	annotated
	15542017	948	Syoyualdehyde	C6H8O2	210403	239721	265911	262410	354029	268356	331665	251490	256908	211407	206425	371897	278411	312860	265297	245140	263492	363320	237038	268686	annotated
	15542018	948	cis-1,2-Dihydrobenzene-1,2-diol	C6H8O2	210403	239721	265911	262410	354029	268356	331665	251490	256908	211407	206425	371897	278411	312860	265297	245140	263492	363320	237038	268686	annotated
	15542019	948	Parasorbic acid	C6H8O2	210403	239721	265911	262410	354029	268356	331665	251490	256908	211407	206425	371897	278411	312860	265297	245140	263492	363320	237038	268686	annotated
	15542020	948	1,4-Cyclohexanedione	C6H8O2	210403	239721	265911	262410	354029	268356	331665	251490	256908	211407	206425	371897	278411	312860	265297	245140	263492	363320	237038	268686	annotated
	15542021	948	Cyclohexane-1,3-dione	C6H8O2	210403	239721	265911	262410	354029	268356	331665	251490	256908	211407	206425	371897	278411	312860	265297	245140	263492	363320	237038	268686	annotated
	15542022	948	4-oxo-2Z-Hexenal	C6H8O2	210403	239721	265911	262410	354029	268356	331665	251490	256908	211407	206425	371897	278411	312860	265297	245140	263492	363320	237038	268686	annotated
	15542023	948	6-hydroxy-2,4-hexadienal	C6H8O2	210403	239721	265911	262410	354029	268356	331665	251490	256908	211407	206425	371897	278411	312860	265297	245140	263492	363320	237038	268686	annotated
	15542024	948	3-hexenedial	C6H8O2	210403	239721	265911	262410	354029	268356	331665	251490	256908	211407	206425	371897	278411	312860	265297	245140	263492	363320	237038	268686	annotated
	15542025	948	2-hexenedial	C6H8O2	210403	239721	265911	262410	354029	268356	331665	251490	256908	211407	206425	371897	278411	312860	265297	245140	263492	363320	237038	268686	annotated
	15542026	948	3,5-hexadienoic acid	C6H8O2	210403	239721	265911	262410	354029	268356	331665	251490	256908	211407	206425	371897	278411	312860	265297	245140	263492	363320	237038	268686	annotated
	15542027	948	3-hexynoic acid	C6H8O2	210403	239721	265911	262410	354029	268356	331665	251490	256908	211407	206425	371897	278411	312860	265297	245140	263492	363320	237038	268686	annotated
	15542028	948	4-hexynoic acid	C6H8O2	210403	239721	265911	262410	354029	268356	331665	251490	256908	211407	206425	371897	278411	312860	265297	245140	263492	363320	237038	268686	annotated
	15542029	948	5-hexynoic acid	C6H8O2	210403	239721	265911	262410	354029	268356	331665	251490	256908	211407	206425	371897	278411	312860	265297	245140	263492	363320	237038	268686	annotated
	15542030	948	Aleprolic acid	C6H8O2	210403	239721	265911	262410	354029	268356	331665	251490	256908	211407	206425	371897	278411	312860	265297	245140	263492	363320	237038	268686	annotated
	15542322	969	Polyethylene glycol	C9H17NO3	134243	169618	219346	126525	260848	272615	199258	135673	141382	127106	177965	189714	130475	189119	94039.6	115406	189404	166186	125344	117885	annotated
	15542323	969	N-Heptanoylglycine	C9H17NO3	134243	169618	219346	126525	260848	272615	199258	135673	141382	127106	177965	189714	130475	189119	94039.6	115406	189404	166186	125344	117885	annotated
	15542324	969	(E)-2-Butenyl-4-methyl-threonine	C9H17NO3	134243	169618	219346	126525	260848	272615	199258	135673	141382	127106	177965	189714	130475	189119	94039.6	115406	189404	166186	125344	117885	annotated
	15542334	972	Triethylene Glycol Monomethyl Ether	C7H16O4	159081	146313	153580	156560	345235	265185	253596	157318	120317	149548	146052	214558	166973	249473	112956	129399	253701	281382	138702	237336	annotated
	15542367	995	Hydroxyprolyl-Serine	C8H14N2O5	325334	107729	93048.6	183164	223723	170285	193857	189860	205212	75977.7	164229	96384.2	72206.5	81212.7	235043	121131	89714.7	100069	123917	101590	annotated
	15542368	995	Serinyl-Hydroxyproline	C8H14N2O5	325334	107729	93048.6	183164	223723	170285	193857	189860	205212	75977.7	164229	96384.2	72206.5	81212.7	235043	121131	89714.7	100069	123917	101590	annotated
	15542369	995	N-gamma-L-Glutamyl-D-alanine	C8H14N2O5	325334	107729	93048.6	183164	223723	170285	193857	189860	205212	75977.7	164229	96384.2	72206.5	81212.7	235043	121131	89714.7	100069	123917	101590	annotated
	15542370	995	5-L-Glutamyl-L-alanine	C8H14N2O5	325334	107729	93048.6	183164	223723	170285	193857	189860	205212	75977.7	164229	96384.2	72206.5	81212.7	235043	121131	89714.7	100069	123917	101590	annotated
	15542371	995	Glutamylalanine	C8H14N2O5	325334	107729	93048.6	183164	223723	170285	193857	189860	205212	75977.7	164229	96384.2	72206.5	81212.7	235043	121131	89714.7	100069	123917	101590	annotated
	15542374	995	gamma-L-Glutamyl-D-alanine	C8H14N2O5	325334	107729	93048.6	183164	223723	170285	193857	189860	205212	75977.7	164229	96384.2	72206.5	81212.7	235043	121131	89714.7	100069	123917	101590	annotated
	15542375	996	(Z)-1,3-Octadiene	C8H12	141732	157685	130034	318677	249777	136000	146475	258785	129972	168939	132675	187917	171948	159864	136467	168615	302063	209113	186927	184046	annotated
	15542376	996	4-Vinylcyclohexene	C8H12	141732	157685	130034	318677	249777	136000	146475	258785	129972	168939	132675	187917	171948	159864	136467	168615	302063	209113	186927	184046	annotated
	15542392	1000	Benzaldehyde	C7H6O	139439	159542	310343	110298	281386	112120	143365	98140	142123	114394	94238	106244	136590	142149	134524	113869	124585	143846	124889	129023	annotated
	15542393	1001	alpha-linolenic acid	C18H30O2	125424	119676	158904	135088	259644	123258	168160	139358	309197	300157	252923	70310.4	126709	162811	140466	172073	132285	108142	232250	135382	annotated
	15542394	1001	Punicic acid	C18H30O2	125424	119676	158904	135088	259644	123258	168160	139358	309197	300157	252923	70310.4	126709	162811	140466	172073	132285	108142	232250	135382	annotated
	15542395	1001	Linolenelaidic acid	C18H30O2	125424	119676	158904	135088	259644	123258	168160	139358	309197	300157	252923	70310.4	126709	162811	140466	172073	132285	108142	232250	135382	annotated
	15542396	1001	alpha-calendic acid	C18H30O2	125424	119676	158904	135088	259644	123258	168160	139358	309197	300157	252923	70310.4	126709	162811	140466	172073	132285	108142	232250	135382	annotated
	15542397	1001	gamma-Linolenic acid	C18H30O2	125424	119676	158904	135088	259644	123258	168160	139358	309197	300157	252923	70310.4	126709	162811	140466	172073	132285	108142	232250	135382	annotated
	15542398	1001	(9Z,11E,13E)-Octadecatrienoic acid	C18H30O2	125424	119676	158904	135088	259644	123258	168160	139358	309197	300157	252923	70310.4	126709	162811	140466	172073	132285	108142	232250	135382	annotated
	15542399	1001	Punicic acid	C18H30O2	125424	119676	158904	135088	259644	123258	168160	139358	309197	300157	252923	70310.4	126709	162811	140466	172073	132285	108142	232250	135382	annotated
	15542400	1001	Crepenynic acid	C18H30O2	125424	119676	158904	135088	259644	123258	168160	139358	309197	300157	252923	70310.4	126709	162811	140466	172073	132285	108142	232250	135382	annotated
[truncated: 1,558 more rows]
